# Supplementary material for: Fungal Morphology, Iron Homeostasis, and Lipid Metabolism Regulated by a GATA Transcription Factor in Blastomyces dermatitidis
Source: PLoS Pathog. 2015 Jun 26;11(6):e1004959. doi: 10.1371/journal.ppat.1004959 (PMC4482641; doi:10.1371/journal.ppat.1004959)
Supplement: S1 Table — (XLS) [file ppat.1004959.s001.xls]

## Sheet: Yeast - 37oC
S1 Table. Differentially expressed genes
BDBG #	Gene Annotation	WT A	WT B	WT C	Median WT	SREB KO A	SREB KO B	SREB KO C	Median SREB KO	Ebarrays (DE > 0.95)	LIMMA (DE < 0.5)	Log2 Fold Change (Median SREB KO / Median WT)
BDBG_00013	conserved hypothetical protein	640.605	860.67	940.38	860.67	360.505	323.77	266.775	323.77	1	0.002	-1.41049
BDBG_00016	predicted protein	1325.57	1071.75	713.355	1071.75	2337.64	2185.9	2737.73	2337.64	1	0.005	1.12509
BDBG_00018	mechanosensitive ion channel protein	1043.44	786.895	1008.29	1008.29	465.895	415.65	432.69	432.69	1	0.002	-1.22051
BDBG_00032	bromodomain associated protein	2142.09	1614.17	1001.59	1614.17	4112.52	4372.61	5073.9	4372.61	1	0.003	1.4377
BDBG_00041	excitatory amino acid transporter	1210.93	1326.41	1459.96	1326.41	5954.94	7330.98	9366.35	7330.98	1	0	2.46647
BDBG_00045	hypothetical protein	573.71	630	564.48	573.71	2303.98	3062.71	2985.46	2985.46	1	0	2.37956
BDBG_00046	conserved hypothetical protein	4925.21	3110.27	2858.76	3110.27	15519.7	18620.9	14479.6	15519.7	1	0.001	2.31899
BDBG_00047	AtrH	244.63	299.42	190.505	244.63	4945.46	6665.1	5581.81	5581.81	1	0	4.51206
BDBG_00048	nonribosomal peptide synthetase	540.96	369.75	628.67	540.96	9047.38	10633.9	14938.1	10633.9	1	0	4.29701
BDBG_00050	siderophore iron transporter	385.335	637.67	788.06	637.67	20059.8	16321.1	10778.3	16321.1	1	0	4.67779
BDBG_00051	conserved hypothetical protein	1312.61	1141.71	858.165	1141.71	3516.84	3580.61	4507.98	3580.61	1	0.001	1.64901
BDBG_00052	peroxisomal dehydratase	191.21	238.645	361.045	238.645	8551.92	5409.1	4962.9	5409.1	1	0	4.50245
BDBG_00053	L-ornithine 5-monooxygenase	6251.77	6158.56	4950.5	6158.56	18557.7	20997.1	16763.5	18557.7	1	0	1.59135
BDBG_00054	long-chain-fatty-acid-CoA ligase	218.855	232.685	232.505	232.505	9064.05	9423.57	11951.9	9423.57	1	0	5.34094
BDBG_00055	siderophore biosynthesis acetylase AceI	219.585	209.44	148.855	209.44	4259.61	4110.66	4701.06	4259.61	1	0	4.34611
BDBG_00056	predicted protein	117.795	212.315	239.625	212.315	35.885	34.195	37.865	35.885	1	0.001	-2.56475
BDBG_00058	predicted protein	20.885	31.94	12.815	20.885	107.96	226.71	252.835	226.71	1	0.001	3.44031
BDBG_00076	predicted protein	3157.11	3260.09	2907.34	3157.11	5688.46	5927.12	6893.25	5927.12	1	0.002	0.90873
BDBG_00081	polymerase II polypeptide D	1189.63	1249.77	1065.75	1189.63	2653.21	3175.46	3317.03	3175.46	1	0.001	1.41645
BDBG_00088	conserved hypothetical protein	4775.25	5469.88	6527.46	5469.88	2135.88	2467.21	2636.02	2467.21	1	0.002	-1.14863
BDBG_00109	mold-specific M46 protein	1229.44	2545.78	1908.13	1908.13	137.54	160.815	180.045	160.815	1	0	-3.56869
BDBG_00122	conserved hypothetical protein	7469.48	7985.62	7070.84	7469.48	22598.1	19882.5	22732.9	22598.1	1	0	1.59712
BDBG_00126	predicted protein	111.02	114.815	92.34	111.02	234.21	304.295	289.71	289.71	1	0.001	1.38379
BDBG_00127	conserved hypothetical protein	120.92	161.75	41.57	120.92	408.44	599.29	523.98	523.98	1	0.005	2.11546
BDBG_00147	conserved hypothetical protein	361.71	285.96	294.71	294.71	784.795	878.67	844.19	844.19	1	0.001	1.51827
BDBG_00158	integral membrane protein	1160	1131.32	883.185	1131.32	1783.44	2010.84	2129.11	2010.84	1	0.005	0.829794
BDBG_00183	predicted protein	429.255	394.23	635.585	429.255	79.2	63.23	56.475	63.23	1	0	-2.76315
BDBG_00184	nucleoside hydrolase	4267.71	3543.44	4285.4	4267.71	1520.79	1347.84	1665.11	1520.79	1	0.001	-1.48864
BDBG_00200	nonribosomal peptide synthase	9912.86	15011.4	15405.5	15011.4	816.275	564.44	574.315	574.315	1	0	-4.70807
BDBG_00201	mitochondrial enoyl reductase	5765.96	8338.55	6833.88	6833.88	179.525	302.54	328.19	302.54	1	0	-4.49751
BDBG_00202	cytochrome P450 oxidoreductase	5277.56	6445.75	5902.19	5902.19	95.98	101.315	136.795	101.315	1	0	-5.86433
BDBG_00203	conserved hypothetical protein	483.125	889.11	768.545	768.545	228.44	250.565	241.125	241.125	1	0.002	-1.67235
BDBG_00226	glycosyl hydrolase	2617.17	2620.82	1682.34	2617.17	640	767.02	762.625	762.625	1	0.001	-1.77896
BDBG_00259	histone-lysine n-methyltransferase	2256.44	2786.53	2605.88	2605.88	4771.12	5477.34	4582.35	4771.12	1	0.003	0.872562
BDBG_00268	conserved hypothetical protein	5620.69	9363.17	8639.65	8639.65	306.48	249.255	304.565	304.565	1	0	-4.82615
BDBG_00276	conserved hypothetical protein	707.69	1531.32	1269.62	1269.62	49.39	62.09	83.175	62.09	1	0	-4.3539
BDBG_00292	beta-alanine synthase	2271.98	2552.86	2614.15	2552.86	4470.6	4585.76	4350.9	4470.6	1	0.003	0.808358
BDBG_00305	predicted protein	93.255	104.335	61.325	93.255	290.665	211.565	221.795	221.795	1	0.002	1.24997
BDBG_00314	predicted protein	117.92	85.11	73.265	85.11	234.605	361.855	308.92	308.92	1	0.001	1.85983
BDBG_00330	conserved hypothetical protein	1950.48	1900	1753.53	1900	3169.32	3241.57	3414.03	3241.57	1	0.003	0.770691
BDBG_00334	conserved hypothetical protein	623.21	792.355	481.27	623.21	1212.29	1474.86	1291.5	1291.5	1	0.005	1.05126
BDBG_00349	"beta-1;3-glucanosyltransferase 3"	2732.16	2486.48	1410.27	2486.48	489.98	793.44	764.565	764.565	1	0.004	-1.70139
BDBG_00370	predicted protein	34.025	55.57	24.63	34.025	217.44	222.355	196.255	217.44	1	0.001	2.67595
BDBG_00371	predicted protein	17.1	21.775	17.06	17.1	47.85	44.09	49.785	47.85	1	0.001	1.48452
BDBG_00412	predicted protein	209.585	274.395	316.42	274.395	501.21	595.96	628.42	595.96	1	0.003	1.11896
BDBG_00427	conserved hypothetical protein	68.63	61.205	37.305	61.205	357.875	297.775	326.505	326.505	1	0	2.41538
BDBG_00433	F-box domain-containing protein	279.96	456.75	302.835	302.835	888.04	823.48	712.25	823.48	1	0.003	1.4432
BDBG_00444	conserved hypothetical protein	713.895	725.045	602.73	713.895	2358.05	1954.11	2083.9	2083.9	1	0	1.5455
BDBG_00454	predicted protein	1575.84	1187.03	928.895	1187.03	2731.64	3852.11	4655.27	3852.11	1	0.003	1.6983
BDBG_00455	conserved hypothetical protein	1055.17	1225.18	1451.86	1225.18	3100	2536.71	2882.65	2882.65	1	0.002	1.2344
BDBG_00464	acyl-Coenzyme A oxidase subunit 2	235.19	260.815	148.915	235.19	431.355	496.065	491.045	491.045	1	0.005	1.06203
BDBG_00467	hypothetical protein	2021.5	2040.23	2291.98	2040.23	889.855	900.045	963.585	900.045	1	0.001	-1.18067
BDBG_00469	predicted protein	1743.8	2181.24	2651.21	2181.24	855.21	865.13	1008.57	865.13	1	0.002	-1.33416
BDBG_00524	short chain dehydrogenase	6404.34	5968.61	5928.56	5968.61	3123.3	2417.73	3022.07	3022.07	1	0.002	-0.98186
BDBG_00525	lysophospholipase	2423.84	2817.59	2680.57	2680.57	6552.73	6255.48	4997.27	6255.48	1	0.002	1.22258
BDBG_00544	conserved hypothetical protein	2492.88	2863.57	3164.84	2863.57	1475.69	1050.17	1196.26	1196.26	1	0.002	-1.25929
BDBG_00594	predicted protein	7120.52	9106.05	11101.5	9106.05	2976.64	3427.75	3456.06	3427.75	1	0.001	-1.40956
BDBG_00603	conserved hypothetical protein	1354.28	1707.03	1508.8	1508.8	3030.28	2693.89	3001.94	3001.94	1	0.003	0.992498
BDBG_00609	acetyltransferase	1164.38	956.5	990.105	990.105	236.005	320.21	280.915	280.915	1	0	-1.81745
BDBG_00611	predicted protein	245.665	242.9	249.23	245.665	131.815	112.88	134.25	131.815	1	0.002	-0.898178
BDBG_00616	predicted protein	353.65	414.915	859.19	414.915	178.665	159.065	193.815	178.665	1	0.007	-1.21556
BDBG_00643	acetylglutamate synthase	3875.09	4037.4	2906.84	3875.09	7052.85	10269.3	8043.6	8043.6	1	0.003	1.05361
BDBG_00644	conserved hypothetical protein	197.5	594.5	747.92	594.5	3144.21	2229.8	2073.77	2229.8	1	0.005	1.90716
BDBG_00686	conserved hypothetical protein	1484.86	1497.12	973.17	1484.86	3262.09	3774.84	2988.88	3262.09	1	0.002	1.13547
BDBG_00690	conserved hypothetical protein	855.605	628.625	627.21	628.625	1616.98	1521.96	1924.66	1616.98	1	0.002	1.36303
BDBG_00713	predicted protein	52.515	71.605	61.495	61.495	144.06	126.105	124.395	126.105	1	0.002	1.03608
BDBG_00720	predicted protein	158.48	98.335	89.11	98.335	216.835	266.94	300.505	266.94	1	0.006	1.44074
BDBG_00724	conserved hypothetical protein	91.485	139.505	75.77	91.485	198.44	379.565	289.44	289.44	1	0.006	1.66166
BDBG_00734	glycolipid-anchored surface protein 5	1351.14	1456.19	1252.05	1351.14	548.71	619	568.63	568.63	1	0.001	-1.24862
BDBG_00735	predicted protein	171.67	301.19	330.96	301.19	42.035	39.675	31.12	39.675	1	0	-2.92437
BDBG_00743	predicted protein	314.795	269.13	234.585	269.13	780.025	1048.84	891.71	891.71	1	0.001	1.72827
BDBG_00745	exosome complex subunit Rrp46	3387.61	3370.46	3401.96	3387.61	5674.98	5897.79	6763.12	5897.79	1	0.003	0.799909
BDBG_00752	predicted protein	32.92	31.79	23.935	31.79	55.075	74.87	70.22	70.22	1	0.003	1.14331
BDBG_00785	predicted protein	228.86	277.42	435.73	277.42	105.435	92.585	104.02	104.02	1	0.002	-1.41521
BDBG_00813	conserved hypothetical protein	3274.75	2882.3	2893.73	2893.73	6292.62	6044.09	6681.9	6292.62	1	0.001	1.12073
BDBG_00818	DEAD/DEAH box RNA helicase	721.77	708.355	624.435	708.355	1355.09	1549.5	1511.41	1511.41	1	0.001	1.09336
BDBG_00823	polysaccharide deacetylase	40.06	61.795	22.96	40.06	101.67	135.295	130.295	130.295	1	0.006	1.70155
BDBG_00835	conserved hypothetical protein	7278.42	7905.91	4993.84	7278.42	2894.25	2978.96	3122.09	2978.96	1	0.003	-1.28882
BDBG_00843	conserved hypothetical protein	460.71	445.085	350.17	445.085	1024.65	1043.32	1200.19	1043.32	1	0.001	1.22902
BDBG_00851	kelch repeat-containing protein	205.79	130.44	60.13	130.44	324.69	653.98	610.315	610.315	1	0.008	2.22617
BDBG_00870	protein kinase domain-containing protein	1877.07	1917.27	2297.23	1917.27	1163.14	881.5	1142.61	1142.61	1	0.004	-0.74672
BDBG_00876	conserved hypothetical protein	747.9	569.525	846.48	747.9	296.835	225	233.525	233.525	1	0.001	-1.67927
BDBG_00911	FMN-dependent alpha-hydroxy acid dehydrogenase	1259.11	1157.62	986.21	1157.62	2552.13	3052.59	2210.46	2552.13	1	0.002	1.14053
BDBG_00912	predicted protein	80.24	76.99	39.86	76.99	369	413.315	290.335	369	1	0.001	2.26088
BDBG_00926	predicted protein	20.1	26.45	12.02	20.1	54.765	77.22	63.47	63.47	1	0.002	1.65888
BDBG_00928	predicted protein	136.025	203.065	132.665	136.025	430.545	450.19	506.185	450.19	1	0.001	1.72666
BDBG_00939	predicted protein	28.885	56.125	26.74	28.885	109.94	118.61	112.315	112.315	1	0.003	1.95916
BDBG_00945	predicted protein	23.71	34.56	20.56	23.71	62.77	60.06	66.115	62.77	1	0.002	1.40458
BDBG_00946	predicted protein	518.46	756.045	802.48	756.045	1441.48	1491.32	1349.16	1441.48	1	0.004	0.931012
BDBG_00981	predicted protein	655.19	498.73	447.96	498.73	1310.3	1605.94	2158.73	1605.94	1	0.002	1.68709
BDBG_01021	asparaginase	985.295	826.395	577.69	826.395	1627.16	2220.36	2895.31	2220.36	1	0.004	1.42589
BDBG_01028	conserved hypothetical protein	282.625	397.46	224.23	282.625	828.94	1173.51	1058.98	1058.98	1	0.001	1.90571
BDBG_01038	conserved hypothetical protein	679.645	612.69	576.4	612.69	289.29	349.96	368.48	349.96	1	0.004	-0.807967
BDBG_01059	siderophore transcription factor SreA	6785.34	6347.65	5849.59	6347.65	29.935	26.695	32.75	29.935	1	0	-7.72824
BDBG_01068	conserved hypothetical protein	1018.4	844.315	833.915	844.315	1614.12	2260.98	2786.48	2260.98	1	0.003	1.42109
BDBG_01080	ribonuclease P complex subunit Pop4	1195.41	1658.09	1252.84	1252.84	3889.88	2909.46	3530.66	3530.66	1	0.002	1.49474
BDBG_01094	conserved hypothetical protein	1831.41	1710.07	1541.86	1710.07	821.875	852.565	918	852.565	1	0.002	-1.00417
BDBG_01116	predicted protein	216.835	136.69	86.09	136.69	427.025	430.835	496.48	430.835	1	0.004	1.65623
BDBG_01117	conserved hypothetical protein	283.23	272	122.665	272	488.525	858.375	866.005	858.375	1	0.007	1.658
BDBG_01123	DNA repair helicase	588.835	729.045	893.335	729.045	188.46	215.835	228.045	215.835	1	0.001	-1.75608
BDBG_01128	predicted protein	36.38	43.51	24.105	36.38	97.11	85.15	91.895	91.895	1	0.002	1.33684
BDBG_01129	predicted protein	340.525	229.165	187.855	229.165	598.04	713.44	767.085	713.44	1	0.002	1.63841
BDBG_01130	conserved hypothetical protein	282.585	235.125	218.73	235.125	771.38	563.605	677.835	677.835	1	0.001	1.52751
BDBG_01133	predicted protein	118.98	183.395	85.65	118.98	1017.69	797.125	560.69	797.125	1	0.001	2.74409
BDBG_01134	predicted protein	19.15	38.49	26.145	26.145	287.145	99.65	118.625	118.625	1	0.003	2.1818
BDBG_01147	glycosyl hydrolase family 43 protein	2003.96	2139.59	3262.07	2139.59	1116.79	953.92	890.17	953.92	1	0.003	-1.16539
BDBG_01169	predicted protein	488.395	610.94	556.92	556.92	319.895	280.295	295.485	295.485	1	0.003	-0.914385
BDBG_01184	epoxide hydrolase	1462.27	1385.5	1350.55	1385.5	724.665	736.835	809.235	736.835	1	0.002	-0.910993
BDBG_01199	conserved hypothetical protein	105.775	139.52	58.215	105.775	365.605	267.815	381.69	365.605	1	0.003	1.78929
BDBG_01209	conserved hypothetical protein	56.46	65.285	25.65	56.46	110.815	221.275	219.17	219.17	1	0.007	1.95675
BDBG_01217	predicted protein	274.5	312.605	404.71	312.605	171.045	139.315	125.48	139.315	1	0.003	-1.16599
BDBG_01239	conserved hypothetical protein	602.585	1098.54	1175.17	1098.54	7927.85	5923.38	5809.3	5923.38	1	0	2.43083
BDBG_01263	clock controled protein	570.46	423.335	413.21	423.335	194.645	244.275	240.355	240.355	1	0.004	-0.816633
BDBG_01284	ABC transporter	180.815	166.96	211.21	180.815	606.025	686.025	855.25	686.025	1	0	1.92375
BDBG_01285	predicted protein	36.54	47.59	24.91	36.54	223.69	193.505	248.005	223.69	1	0	2.61395
BDBG_01301	H/K ATPase alpha subunit	164.065	172.775	207.96	172.775	3541.59	2825.21	2450.74	2825.21	1	0	4.03139
BDBG_01313	O-methyltransferase	833.585	943.085	774.315	833.585	6027.98	6382.31	6481.5	6382.31	1	0	2.93668
BDBG_01327	predicted protein	68.555	69.48	66.095	68.555	120.02	119.565	139.645	120.02	1	0.002	0.807941
BDBG_01336	conserved hypothetical protein	47.305	43.06	68.075	47.305	113.605	152.96	147.02	147.02	1	0.002	1.63595
BDBG_01338	predicted protein	175.25	106.48	192.255	175.25	68.135	47.7	62.195	62.195	1	0.004	-1.49454
BDBG_01353	tetraspanin Tsp3	228.86	190.375	147.06	190.375	408.375	534.71	642.565	534.71	1	0.002	1.48991
BDBG_01354	"endo-1;3(4)-beta-glucanase"	104.335	72.1	119.585	104.335	182.21	233.315	215.73	215.73	1	0.005	1.048
BDBG_01363	lipase/esterase	121.9	104.895	79.655	104.895	891.585	987.98	1214.42	987.98	1	0	3.23554
BDBG_01368	hypothetical protein	10863.1	10949.9	13926.9	10949.9	7076.92	5014.48	5467.96	5467.96	1	0.004	-1.00184
BDBG_01380	fatty acid transporter	1130.34	1203.05	1067.82	1130.34	2796.55	3648.39	3970.61	3648.39	1	0.001	1.69051
BDBG_01392	conserved hypothetical protein	4152.77	3345.88	3686.94	3686.94	2153.57	1989.11	1864.39	1989.11	1	0.003	-0.890305
BDBG_01403	HypA	42.195	53.55	30.11	42.195	120.81	107.38	126.065	120.81	1	0.002	1.5176
BDBG_01419	hypothetical protein	7903.77	7040.79	6336.62	7040.79	16282.7	19235.1	19155.2	19155.2	1	0.001	1.44392
BDBG_01439	C6 zinc finger domain-containing protein	769.19	618.335	642.96	642.96	1622.05	1247.44	1315.39	1315.39	1	0.003	1.0327
BDBG_01475	conserved hypothetical protein	303.42	383.775	390.105	383.775	151.735	148.315	160.23	151.735	1	0.001	-1.33871
BDBG_01502	enoyl-CoA hydratase	1372.26	1872.23	1883	1872.23	717.23	888.525	923.29	888.525	1	0.005	-1.07527
BDBG_01503	predicted protein	469.94	410.36	636.29	469.94	228.21	254.915	219.44	228.21	1	0.004	-1.04211
BDBG_01508	predicted protein	2670.75	2577.27	2327.57	2577.27	1496.41	1481.36	1120.59	1481.36	1	0.005	-0.798926
BDBG_01515	eukaryotic initiation factor 4A-12	3962.11	4293.8	3351.5	3962.11	6781.38	7320.19	8829.27	7320.19	1	0.004	0.885614
BDBG_01527	conserved hypothetical protein	1924.82	1340.64	1392.3	1392.3	499.17	618.19	685.505	618.19	1	0.002	-1.17134
BDBG_01553	conserved hypothetical protein	1953.84	1675.25	1651.3	1675.25	3377.32	4768.96	4506.96	4506.96	1	0.002	1.42778
BDBG_01557	phosphotransferase enzyme family protein	222.545	208.985	168.27	208.985	806.98	833.185	834.46	833.185	1	0	1.99524
BDBG_01566	conserved hypothetical protein	52.13	52.035	60.39	52.13	122.96	94.38	106.105	106.105	1	0.003	1.02531
BDBG_01589	conserved hypothetical protein	354	337.335	260.67	337.335	591.69	599.395	599.42	599.395	1	0.004	0.829325
BDBG_01604	conserved hypothetical protein	291.835	377.065	400.9	377.065	202.875	139.625	180.355	180.355	1	0.005	-1.06397
BDBG_01609	predicted protein	97.42	129.4	89.045	97.42	244.735	256.38	299.5	256.38	1	0.001	1.39599
BDBG_01626	beta glucanosyltransferase Gel2p	2951.5	3563.86	2662.07	2951.5	7682.12	8502.93	7493.56	7682.12	1	0.001	1.38006
BDBG_01666	conserved hypothetical protein	2372.38	2793.53	2441.21	2441.21	771.815	564.985	617.48	617.48	1	0	-1.98313
BDBG_01693	conserved hypothetical protein	1621.4	973.52	998.15	998.15	2610.19	3717.42	3469.73	3469.73	1	0.003	1.79749
BDBG_01702	adoMet-dependent tRNA methyltransferase complex subunit Trm112	1112.27	1270.01	919.395	1112.27	2186.23	2432.73	2524.99	2432.73	1	0.002	1.12907
BDBG_01704	predicted protein	545.795	669.145	547.105	547.105	119.71	151.435	188.875	151.435	1	0	-1.85312
BDBG_01711	conserved hypothetical protein	97.21	140.71	125.04	125.04	273.835	357.545	244.11	273.835	1	0.003	1.13092
BDBG_01718	conserved hypothetical protein	113.71	112.73	79.655	112.73	291.145	317.25	336.86	317.25	1	0.001	1.49275
BDBG_01724	conserved hypothetical protein	218.485	219.895	207.295	218.485	360.44	395.565	470.92	395.565	1	0.003	0.856381
BDBG_01740	WW domain-containing protein	1050.46	1307.09	1323.3	1307.09	563.5	348.71	386.5	386.5	1	0.002	-1.75781
BDBG_01766	conserved hypothetical protein	106.315	132.19	92.795	106.315	275.645	387.04	411.355	387.04	1	0.001	1.86414
BDBG_01782	conserved hypothetical protein	717.73	634.67	887.25	717.73	387.525	369.94	306.565	369.94	1	0.003	-0.95615
BDBG_01784	MFS transporter	672.585	914.525	1150.77	914.525	236.48	171.165	223.625	223.625	1	0.001	-2.03194
BDBG_01787	hypothetical protein	632.125	522.665	369.255	522.665	217.17	229.815	251.31	229.815	1	0.005	-1.18541
BDBG_01788	MFS transporter	7671.51	7960.44	7483.44	7671.51	3765.25	2646.88	2802.01	2802.01	1	0.001	-1.45305
BDBG_01790	conserved hypothetical protein	3092.21	5441.3	5738.59	5441.3	546.46	595.21	526.19	546.46	1	0	-3.31576
BDBG_01791	conserved hypothetical protein	756.085	1270.38	1561.21	1270.38	177.375	180.565	161.96	177.375	1	0	-2.84039
BDBG_01802	"mannosyl-oligosaccharide 1;2-alpha-mannosidase"	2790.98	2527.89	2768.75	2768.75	1015.04	1172.8	1104.12	1104.12	1	0.001	-1.32633
BDBG_01812	conserved hypothetical protein	850.4	1004.88	1110.63	1004.88	5271.92	6017.69	5259.31	5271.92	1	0	2.39131
BDBG_01814	conserved hypothetical protein	2173.79	3448.88	4071.23	3448.88	13932.6	14843.6	13518.6	13932.6	1	0.001	2.01427
BDBG_01833	conserved hypothetical protein	4015.59	3699.34	4095.39	4015.59	6940.54	7607.96	6998.84	6998.84	1	0.002	0.801505
BDBG_01846	conserved hypothetical protein	1333.4	838.795	916.295	916.295	1907.71	2507.89	2950.92	2507.89	1	0.005	1.45259
BDBG_01854	predicted protein	30.33	35.605	21.55	30.33	63.13	77.845	79.63	77.845	1	0.002	1.35986
BDBG_01855	conserved hypothetical protein	48.005	29.125	24.63	29.125	90.465	84.32	136.045	90.465	1	0.004	1.6351
BDBG_01872	methyltransferase	382.92	305.025	336.625	336.625	141.9	138.21	145.085	141.9	1	0.001	-1.24627
BDBG_01878	predicted protein	114.73	121.085	79.135	114.73	29.965	26.15	31.145	29.965	1	0.001	-1.93689
BDBG_01880	polyphenol oxidase	170.69	163.375	153.69	163.375	55.865	72.08	68.92	68.92	1	0.001	-1.24519
BDBG_01897	conserved hypothetical protein	143.315	139.165	154.935	143.315	242.045	332.75	310.645	310.645	1	0.003	1.11608
BDBG_01898	tripeptidyl peptidase	215.9	223.77	223.315	223.315	447.065	487.025	601.67	487.025	1	0.001	1.12492
BDBG_01908	ankyrin repeat protein	91.255	108.855	95.525	95.525	189.045	193.44	233.005	193.44	1	0.002	1.01794
BDBG_01940	conserved hypothetical protein	3661.4	3621.3	3245.73	3621.3	673.5	835.96	885.295	835.96	1	0	-2.115
BDBG_01947	ABC transporter CDR4	7869.92	4869.66	3707	4869.66	1100.28	1860.4	2045.38	1860.4	1	0.005	-1.38821
BDBG_01948	predicted protein	63.585	60.68	46.955	60.68	167.585	129.045	164.21	164.21	1	0.001	1.43625
BDBG_01956	predicted protein	523.29	388.67	374.63	388.67	1130.19	1082.63	1221.04	1130.19	1	0.001	1.53995
BDBG_01964	DUF124 domain-containing protein	1352.19	1761.96	1678.8	1678.8	587.44	833.65	866.605	833.65	1	0.005	-1.00991
BDBG_02012	alpha/beta hydrolase	1397.38	1211.51	1335.42	1335.42	3055.12	2219.88	2577.11	2577.11	1	0.003	0.948458
BDBG_02022	conserved hypothetical protein	2363.89	2852.8	3292.02	2852.8	910.295	989.145	974.585	974.585	1	0.001	-1.54952
BDBG_02061	conserved hypothetical protein	3797.06	3063.9	3476.94	3476.94	8690.83	8762.52	7759.55	8690.83	1	0.001	1.32168
BDBG_02069	endonuclease/exonuclease/phosphatase	396.815	413.645	296.815	396.815	799.96	1090.32	1399.75	1090.32	1	0.002	1.45821
BDBG_02077	conserved hypothetical protein	3795.46	3334.94	3523.59	3523.59	1907.52	1748.73	2277.07	1907.52	1	0.005	-0.885346
BDBG_02081	conserved hypothetical protein	13381.5	14767.4	14790.8	14767.4	7956.35	7361.96	7855.48	7855.48	1	0.002	-0.910644
BDBG_02117	conserved hypothetical protein	7081.44	9849.08	13299.8	9849.08	4305.15	2978.78	2716.15	2978.78	1	0.003	-1.72527
BDBG_02119	peroxin 11B	571.96	1012.79	998.545	998.545	325.77	202.9	260.255	260.255	1	0.002	-1.9399
BDBG_02131	conserved hypothetical protein	1416.4	1802.19	1630.86	1630.86	155.48	234.19	271.21	234.19	1	0	-2.79988
BDBG_02132	predicted protein	240.27	277.4	161.525	240.27	63.165	66.05	53.01	63.165	1	0.001	-1.92746
BDBG_02138	predicted protein	659.73	818.19	565.295	659.73	264.605	213.27	218.61	218.61	1	0.001	-1.59352
BDBG_02152	predicted protein	130.755	160.48	120.875	130.755	69.165	58.315	64.33	64.33	1	0.002	-1.0233
BDBG_02160	conserved hypothetical protein	5108.27	5928.59	4102.81	5108.27	2079.79	2392.71	2612.5	2392.71	1	0.003	-1.09419
BDBG_02166	C6 finger domain-containing protein	3631.02	3488.51	3429.31	3488.51	428.27	504.295	573.96	504.295	1	0	-2.79027
BDBG_02167	hypothetical protein	162.855	200.875	186.255	186.255	44.625	27.69	28.29	28.29	1	0	-2.71892
BDBG_02168	3-methyl-2-oxobutanoate hydroxymethyltransferase	2741.05	2775.46	2622.94	2741.05	5014.98	5349.09	6402.77	5349.09	1	0.002	0.964566
BDBG_02170	cell wall glucanase	2025.8	1459.09	1469.19	1469.19	358.02	375.815	564.46	375.815	1	0.001	-1.96693
BDBG_02171	conserved hypothetical protein	6948.44	6606.92	6556.23	6606.92	2333.54	2631.42	2551.23	2551.23	1	0	-1.37278
BDBG_02173	conserved hypothetical protein	509.915	917.92	872.335	872.335	225.275	237.835	276.875	237.835	1	0.002	-1.87492
BDBG_02175	predicted protein	3607.94	3470.44	4317.84	3607.94	1387.56	767.915	890.13	890.13	1	0.001	-2.01909
BDBG_02181	allergenic cerato-platanin Asp F13	6606.62	7216.46	8477.8	7216.46	2938.9	3017.61	3069.17	3017.61	1	0.001	-1.25789
BDBG_02188	conserved hypothetical protein	2818.69	3085.42	2515.21	2818.69	776.23	1196.12	1038.27	1038.27	1	0.001	-1.44084
BDBG_02192	conserved hypothetical protein	2730.86	3467.59	3073.84	3073.84	8681.11	7113.96	6112.52	7113.96	1	0.002	1.21061
BDBG_02193	predicted protein	595.9	458.065	230.88	458.065	1417.01	1653.29	1793.84	1653.29	1	0.002	1.85172
BDBG_02194	predicted protein	47.53	32.815	45.035	45.035	92.02	95.835	95.755	95.755	1	0.002	1.0883
BDBG_02201	Wet1-IV	7556.6	7210.96	5764.48	7210.96	30920.8	29870.2	25916.3	29870.2	1	0	2.05045
BDBG_02202	predicted protein	138.185	178.895	154.895	154.895	380.025	350.46	380.335	380.025	1	0.001	1.2948
BDBG_02223	conserved hypothetical protein	770.025	1239.07	1159.88	1159.88	2503.99	2628.82	2274.99	2503.99	1	0.003	1.11026
BDBG_02227	acyl-CoA dehydrogenase	2088.65	1785.92	2359.96	2088.65	1055.88	999.75	1058.09	1055.88	1	0.002	-0.984125
BDBG_02234	predicted protein	45.685	55.63	71.81	55.63	24.19	23.11	25.105	24.19	1	0.002	-1.20145
BDBG_02265	conserved hypothetical protein	706.27	533.415	510.145	533.415	147.96	169.23	158.96	158.96	1	0	-1.74659
BDBG_02272	conserved hypothetical protein	930.75	986	690.9	930.75	1657.42	2278.04	2158.53	2158.53	1	0.003	1.21358
BDBG_02299	C6 finger domain-containing protein	140.86	151.145	78.14	140.86	467.46	563.46	523.855	523.855	1	0.001	1.89491
BDBG_02306	conserved hypothetical protein	418.15	547.17	312.13	418.15	797.13	1057.55	1002.81	1002.81	1	0.005	1.26196
BDBG_02307	predicted protein	19.675	24.295	18.04	19.675	37.685	41.245	42.82	41.245	1	0.003	1.06786
BDBG_02322	conserved hypothetical protein	14783.9	13823.5	11035.3	13823.5	2326.48	2592.17	3449.59	2592.17	1	0	-2.41489
BDBG_02323	mitochondrial chaperone Frataxin	20981.1	13339.5	13008.4	13339.5	5508.01	5682.44	7462.23	5682.44	1	0.003	-1.23112
BDBG_02324	diphthamide biosynthesis protein 3	1594.88	1557.8	1785.61	1594.88	4312.04	2988.78	4103.4	4103.4	1	0.002	1.36338
BDBG_02335	predicted protein	615.775	774.105	964.125	774.105	374.605	314.315	237.27	314.315	1	0.003	-1.30032
BDBG_02344	ThiJ/PfpI family protein	2213.96	1908.57	2408.24	2213.96	1179.77	1029.15	1173.21	1173.21	1	0.003	-0.916168
BDBG_02345	NADP-dependent alcohol dehydrogenase	806.94	1620.42	839.27	839.27	140.275	210.65	257.585	210.65	1	0.001	-1.99429
BDBG_02350	predicted protein	78.175	88.34	54.7	78.175	152.65	136.98	194.835	152.65	1	0.006	0.965448
BDBG_02384	dihydrodipicolinate synthetase	392.545	427.19	252.48	392.545	852.19	956.255	851.65	852.19	1	0.002	1.11832
BDBG_02385	predicted protein	145.5	136.19	95.525	136.19	326.15	419.235	394.505	394.505	1	0.001	1.53442
BDBG_02433	ABC bile acid transporter	3090.09	2919.34	3300.78	3090.09	1144.3	913.48	989.29	989.29	1	0	-1.64318
BDBG_02461	amino acid permease	713.045	684.04	577.985	684.04	1201.12	1203.62	1197.84	1201.12	1	0.003	0.812234
BDBG_02473	rRNA processing protein Utp6	1010.27	1059.98	824.98	1010.27	1661.23	2050.3	1838.94	1838.94	1	0.004	0.864133
BDBG_02479	conserved hypothetical protein	2598.61	2310.61	2080.59	2310.61	6995.56	7083.51	7164.54	7083.51	1	0	1.61619
BDBG_02480	hypothetical protein	1733.84	1695.25	2377.66	1733.84	4950.31	3657.89	4114.19	4114.19	1	0.003	1.24664
BDBG_02490	predicted protein	56.095	64.31	70.275	64.31	274.79	172.79	180.815	180.815	1	0.001	1.4914
BDBG_02503	protein kinase domain-containing protein	127.645	126.585	120.56	126.585	385.71	382.815	446.085	385.71	1	0	1.60741
BDBG_02513	MFS multidrug transporter	4602.19	3014.42	3713.12	3713.12	1010.39	1153.91	1207.02	1153.91	1	0.001	-1.6861
BDBG_02526	F-box domain-containing protein	1700.9	2033.54	2178.17	2033.54	3157.15	4030.9	4400.77	4030.9	1	0.005	0.987109
BDBG_02532	short-chain dehydrogenase	6843.54	4288.96	4662.38	4662.38	2115.21	1802.11	2334.38	2115.21	1	0.003	-1.14027
BDBG_02536	conserved hypothetical protein	732.815	577.065	512.755	577.065	1090.86	1272.54	1571.17	1272.54	1	0.004	1.14091
BDBG_02569	kinesin light chain	114.775	158.875	136.875	136.875	49.33	45.955	53.34	49.33	1	0.001	-1.47232
BDBG_02612	predicted protein	6085.67	6205.6	5308.77	6085.67	1863.11	2351.86	2596.94	2351.86	1	0.001	-1.37162
BDBG_02614	neutral trehalase	783.21	742.685	538.585	742.685	1627.44	1378.96	1675.12	1627.44	1	0.002	1.13178
BDBG_02615	conserved hypothetical protein	278.92	306.15	221.86	278.92	859.985	617.815	804.065	804.065	1	0.001	1.52746
BDBG_02616	conserved hypothetical protein	252.98	180.605	157.335	180.605	496	448.31	487.415	487.415	1	0.002	1.43231
BDBG_02622	predicted protein	70.525	94.855	88.07	88.07	180.835	145.5	200.315	180.835	1	0.004	1.03795
BDBG_02623	serine carboxypeptidase	216.795	217.585	177.795	216.795	606.755	600.395	440.69	600.395	1	0.001	1.46958
BDBG_02648	conserved hypothetical protein	390.38	357.355	266.625	357.355	667.75	860.23	907.085	860.23	1	0.002	1.26736
BDBG_02649	C-4 methylsterol oxidase	1332.59	1067.69	877.545	1067.69	2237.52	2435.18	3007.07	2435.18	1	0.003	1.18954
BDBG_02671	conserved hypothetical protein	106.375	156.52	140.795	140.795	325.585	295.23	301.355	301.355	1	0.002	1.09787
BDBG_02672	predicted protein	24.845	28.145	20.17	24.845	63.87	46.24	56.085	56.085	1	0.003	1.17466
BDBG_02678	oxidoreductase	8294.8	8353.44	8540.19	8353.44	5342.77	3839.91	3369.94	3839.91	1	0.005	-1.1213
BDBG_02682	predicted protein	116.355	110.52	102.085	110.52	58.195	67.07	60.825	60.825	1	0.004	-0.861571
BDBG_02683	predicted protein	266.335	315.795	173.585	266.335	106.915	95.565	95.605	95.605	1	0.004	-1.47808
BDBG_02688	conserved hypothetical protein	3953.82	4377.27	4112.85	4112.85	6581.48	7336.31	7898.71	7336.31	1	0.004	0.834915
BDBG_02701	C2H2 finger domain-containing protein	1858.36	1855.67	2156.8	1858.36	3735.78	3223.48	3441.3	3441.3	1	0.004	0.888925
BDBG_02712	conserved hypothetical protein	712.935	975.73	593.755	712.935	2410.61	2556.96	2876.55	2556.96	1	0.001	1.84259
BDBG_02729	mitochondrial metallochaperone Sco1	5659.31	6097.35	6329.77	6097.35	3209.16	2158.48	1747.09	2158.48	1	0.003	-1.49817
BDBG_02736	conserved hypothetical protein	742.775	793.5	719.69	742.775	236.54	394.275	371.375	371.375	1	0.004	-1.00005
BDBG_02744	predicted protein	26.13	24.68	25.95	25.95	51.655	53.75	54.99	53.75	1	0.001	1.05053
BDBG_02745	predicted protein	14.965	17.715	19.32	17.715	125.105	105.105	101.98	105.105	1	0	2.56879
BDBG_02746	RTA1 domain-containing protein	538.315	463.125	534.585	534.585	177	144.9	206.46	177	1	0.001	-1.59467
BDBG_02761	rhomboid family membrane protein	13793.4	16660.9	14806.8	14806.8	5996.46	7882.84	6337.69	6337.69	1	0.002	-1.22423
BDBG_02762	conserved hypothetical protein	9135.9	9978.02	10398.8	9978.02	4219.85	5133.56	3578.62	4219.85	1	0.002	-1.24156
BDBG_02768	predicted protein	36.73	47.025	28.34	36.73	177.045	132.855	116.15	132.855	1	0.001	1.85482
BDBG_02802	"dolichyl pyrophosphate Glc1Man9GlcNAc2 alpha-1;3-glucosyltransferase"	5706.21	5318.25	5032.44	5318.25	3075.51	3242.73	3027.71	3075.51	1	0.004	-0.790128
BDBG_02825	poly(ADP-ribose) glycohydrolase isoform	158.605	185.73	103.42	158.605	429.625	730.77	690.105	690.105	1	0.001	2.12138
BDBG_02827	conserved hypothetical protein	291.98	732.125	814.5	732.125	139.02	164.46	136.085	139.02	1	0.005	-2.3968
BDBG_02851	ribonuclease T2	861.67	1024.82	1038.51	1024.82	352.645	383.75	329.295	352.645	1	0.001	-1.53908
BDBG_02852	conserved hypothetical protein	875.29	725.625	675.46	725.625	365.42	383.065	379.415	379.415	1	0.002	-0.935447
BDBG_02902	predicted protein	104.92	139.79	89.715	104.92	222.275	313.025	330.9	313.025	1	0.003	1.57699
BDBG_02903	predicted protein	545.565	819.625	956	819.625	2012.86	1469.55	1822.96	1822.96	1	0.005	1.15325
BDBG_02906	calcium-translocating P-type ATPase	12855.5	12414.8	12325.6	12414.8	3406.05	4739.26	4548.23	4548.23	1	0.001	-1.44868
BDBG_02911	phosphoketolase	64.085	90	93.15	90	206.895	195.46	165.315	195.46	1	0.002	1.11888
BDBG_02919	mitogen-activated protein kinase mpkC	184.75	141.875	135.665	141.875	406.565	316.025	413.46	406.565	1	0.002	1.51887
BDBG_02921	conserved hypothetical protein	1123.71	1327.52	1173.94	1173.94	2871.98	3107.32	2544.11	2871.98	1	0.001	1.29069
BDBG_02940	copper-sulfate regulated protein 1	13998.3	13990.2	12223.5	13990.2	21657	26780.6	25426	25426	1	0.004	0.861884
BDBG_02991	conserved hypothetical protein	6046.79	4574.12	4467.23	4574.12	704.875	732.86	786.25	732.86	1	0	-2.64189
BDBG_03004	conserved hypothetical protein	224.86	214.13	93.465	214.13	34.135	35.78	35.605	35.605	1	0.002	-2.58834
BDBG_03017	predicted protein	624.4	663.25	583.875	624.4	1699.34	1753.71	1616.61	1699.34	1	0	1.44443
BDBG_03036	acetamidase	860.69	1167.38	996.065	996.065	1853.96	1883.98	1967.89	1883.98	1	0.003	0.919476
BDBG_03048	conserved hypothetical protein	5834.48	4882.81	5981.85	5834.48	1943.25	2976.94	2367.94	2367.94	1	0.002	-1.30097
BDBG_03064	peroxin 7	3211.26	2292.88	2052.39	2292.88	5022.44	4674	5592	5022.44	1	0.005	1.13123
BDBG_03065	MFS multidrug transporter	416.92	409.04	356.94	409.04	861.48	846.315	874.605	861.48	1	0.001	1.07458
BDBG_03068	class II aldolase/adducin	540.46	532.46	698.02	540.46	251.335	193.86	221.71	221.71	1	0.001	-1.28551
BDBG_03070	conserved hypothetical protein	116.81	164.67	109.69	116.81	390.435	274.9	328.23	328.23	1	0.002	1.49054
BDBG_03076	conserved hypothetical protein	406.645	216.025	282.94	282.94	720.5	608.67	730.835	720.5	1	0.005	1.3485
BDBG_03103	conserved hypothetical protein	1168.63	1533.07	1280.94	1280.94	351.9	353.815	348.315	351.9	1	0	-1.86397
BDBG_03115	predicted protein	92.445	67.82	87.195	87.195	695.42	1124.14	1071.9	1071.9	1	0	3.61978
BDBG_03117	predicted protein	49.27	48.51	41.55	48.51	92.36	141.96	186.44	141.96	1	0.003	1.54913
BDBG_03138	predicted protein	18.83	15.15	22.31	18.83	62.42	54.085	59.68	59.68	1	0.001	1.66421
BDBG_03139	conserved hypothetical protein	40.06	38.06	44.26	40.06	328.335	450.46	465.545	450.46	1	0	3.49116
BDBG_03161	THUMP domain-containing protein	9482.96	8893.69	8763.55	8893.69	5177.56	5239.38	5410.55	5239.38	1	0.003	-0.763387
BDBG_03178	hydrophobin 1	412.565	502.085	446.645	446.645	1064.23	938.44	857.375	938.44	1	0.002	1.07114
BDBG_03207	predicted protein	2784.8	1983.88	1987.11	1987.11	3806.61	4876.96	5420.06	4876.96	1	0.005	1.29531
BDBG_03211	predicted protein	437.645	445.795	348.86	437.645	964.275	907.755	738.565	907.755	1	0.003	1.05254
BDBG_03214	predicted protein	109.56	137.27	115.17	115.17	414.525	254.13	233.98	254.13	1	0.004	1.1418
BDBG_03215	predicted protein	1107.42	752.315	496.145	752.315	2253.18	2688.59	3529.44	2688.59	1	0.002	1.83744
BDBG_03216	predicted protein	336.77	444.105	414.65	414.65	1111.41	985.63	984.21	985.63	1	0.001	1.24915
BDBG_03223	conserved hypothetical protein	67.97	74.35	36.68	67.97	176.52	201.19	240.02	201.19	1	0.002	1.56559
BDBG_03224	conserved hypothetical protein	206.315	150.48	255.92	206.315	471.54	574.295	475.375	475.375	1	0.002	1.20422
BDBG_03225	predicted protein	52.15	45.51	40.87	45.51	143.98	143.145	150.645	143.98	1	0	1.66161
BDBG_03226	predicted protein	104.835	128.9	90.42	104.835	379.4	316.065	250.105	316.065	1	0.001	1.5921
BDBG_03231	proteinase T	143.335	148.77	182.36	148.77	48.97	37.18	37.56	37.56	1	0	-1.98581
BDBG_03232	class V chitin synthase	1529.14	1387.21	1374.3	1387.21	678.96	747.835	544.875	678.96	1	0.002	-1.03079
BDBG_03233	predicted protein	418.545	329.355	281.065	329.355	52.06	49.145	58.68	52.06	1	0	-2.6614
BDBG_03259	conserved hypothetical protein	1368.46	1340.23	1469.46	1368.46	2895.34	2955.38	3385.46	2955.38	1	0.001	1.11079
BDBG_03262	methylmalonyl-CoA decarboxylase	1113.75	960.98	781.525	960.98	1926.14	2303.9	2461.67	2303.9	1	0.002	1.2615
BDBG_03268	conserved hypothetical protein	765.085	663.605	640.48	663.605	364.235	257.065	312.29	312.29	1	0.002	-1.08744
BDBG_03274	conserved hypothetical protein	2149.71	2061.05	2286.36	2149.71	1135.09	668.665	889.295	889.295	1	0.002	-1.27341
BDBG_03283	mitochondrial membrane fission protein	4545.59	5078.19	4870.81	4870.81	2846.96	2206.3	2081.56	2206.3	1	0.003	-1.14254
BDBG_03285	conserved hypothetical protein	1448.67	1049.13	972.045	1049.13	57.88	70.725	91.545	70.725	1	0	-3.89083
BDBG_03286	conserved hypothetical protein	172.75	323.105	279.96	279.96	103.4	65.01	64.25	65.01	1	0.003	-2.10649
BDBG_03290	predicted protein	36.845	65.955	28.95	36.845	100.505	131.125	120.835	120.835	1	0.006	1.7135
BDBG_03306	OB-fold nucleic acid binding domain-containing protein	2452.93	2218.46	1645.69	2218.46	3975.44	4870.06	4756.85	4756.85	1	0.003	1.10045
BDBG_03307	predicted protein	332.46	314.505	212.4	314.505	1450.96	1541.61	1636.51	1541.61	1	0	2.29328
BDBG_03318	predicted protein	100.085	76.975	76.205	76.975	195.065	241.105	289.025	241.105	1	0.001	1.6472
BDBG_03323	hypothetical protein	1621.53	2197.05	1704.42	1704.42	3776.59	3565.48	4345.44	3776.59	1	0.002	1.1478
BDBG_03330	annexin	324.71	290.125	273.46	290.125	589.96	613.525	594.67	594.67	1	0.002	1.03541
BDBG_03363	GINS DNA replication complex subunit Sld5	592.895	457.935	526.88	526.88	270.92	232.98	261.02	261.02	1	0.002	-1.01331
BDBG_03365	predicted protein	67.97	48.51	46.93	48.51	215.94	208.355	227.105	215.94	1	0	2.15428
BDBG_03366	predicted protein	123.585	170.48	158.21	158.21	632.79	519.52	499.355	519.52	1	0	1.71534
BDBG_03367	conserved hypothetical protein	647.02	721.355	648.17	648.17	1270.94	1433.77	1534.92	1433.77	1	0.002	1.14537
BDBG_03375	predicted protein	112.69	122.025	103.79	112.69	217.065	232.815	298.235	232.815	1	0.002	1.04682
BDBG_03378	conserved hypothetical protein	379.045	374.04	234.52	374.04	1459.61	1903.79	1929.71	1903.79	1	0	2.34761
BDBG_03389	conserved hypothetical protein	389.275	421.54	321.045	389.275	1187.18	990.085	1002.25	1002.25	1	0.001	1.36439
BDBG_03390	predicted protein	406.63	460	299.625	406.63	1273.82	1292.84	1402.09	1292.84	1	0.001	1.66875
BDBG_03397	predicted protein	1122.65	1253.59	1393.48	1253.59	550.29	593.125	654.585	593.125	1	0.002	-1.07965
BDBG_03404	GABA permease	225.86	380.835	333.125	333.125	1026.86	752.94	783.63	783.63	1	0.002	1.23411
BDBG_03446	conserved hypothetical protein	1121.55	1306.27	1423	1306.27	2816.61	2870.04	2211.92	2816.61	1	0.003	1.1085
BDBG_03454	BYS1 domain-containing protein	6151.48	7436.65	7790.84	7436.65	1102.27	1135.41	1231.57	1135.41	1	0	-2.71143
BDBG_03455	predicted protein	30.005	47.59	27.725	30.005	182.5	185.665	206.46	185.665	1	0	2.62943
BDBG_03498	conserved hypothetical protein	374.375	309.835	261.19	309.835	689.88	655.835	672.96	672.96	1	0.002	1.11902
BDBG_03501	conserved hypothetical protein	1219.96	761.105	934.125	934.125	2308.46	1779.61	2295.57	2295.57	1	0.004	1.29716
BDBG_03504	HMG box transcriptional regulator	659.435	601.56	865.795	659.435	10013.4	16439.6	12611.8	12611.8	1	0	4.2574
BDBG_03505	predicted protein	236.69	151.73	124.31	151.73	451.915	498.25	564.065	498.25	1	0.002	1.71536
BDBG_03519	predicted protein	1084.86	1238.86	1097.26	1097.26	2263.52	2894.62	2195.3	2263.52	1	0.002	1.04467
BDBG_03520	ubiquitin-like-specific protease 2	804.335	813.5	764.855	804.335	1541.16	1493.26	1707.67	1541.16	1	0.002	0.938153
BDBG_03530	cell cycle regulatory protein	800.045	975.275	1051.62	975.275	3135.04	1881.96	2236.11	2236.11	1	0.003	1.19711
BDBG_03535	PSF1 domain-containing protein	894.52	849.755	866.295	866.295	2584.84	2032.82	2190.67	2190.67	1	0.001	1.33844
BDBG_03536	HMG box protein	495.335	366.045	224.46	366.045	1526.4	2144.73	2074.98	2074.98	1	0.001	2.503
BDBG_03553	c-2428 sterol reductase	5736.46	2845.17	1894.3	2845.17	428.735	682.915	790.025	682.915	1	0.003	-2.05874
BDBG_03587	predicted protein	170.71	178.605	131.04	170.71	700.94	537.96	550.605	550.605	1	0	1.68947
BDBG_03588	conserved hypothetical protein	3478.25	3131.69	2049.51	3131.69	5743.5	7097.56	7256.4	7097.56	1	0.004	1.18038
BDBG_03595	FAD binding domain-containing protein	943.69	1073.94	994.145	994.145	436.02	418.585	491.185	436.02	1	0.001	-1.18906
BDBG_03614	predicted protein	301.42	446.88	611.045	446.88	1193.62	1288.13	1010.54	1193.62	1	0.004	1.41739
BDBG_03616	predicted protein	178.815	160.355	125.04	160.355	329.685	306.755	341.775	329.685	1	0.002	1.03982
BDBG_03628	oxidoreductase	829.315	714.665	910.52	829.315	1963.42	2535.42	2113.14	2113.14	1	0.001	1.3494
BDBG_03630	conserved hypothetical protein	956.23	1038.34	899.71	956.23	2302.89	2970.8	2456.13	2456.13	1	0.001	1.36096
BDBG_03639	predicted protein	58.445	65.355	50.09	58.445	138.085	100.48	109.52	109.52	1	0.004	0.906043
BDBG_03648	amino acid transporter	15058	18031.2	15327.2	15327.2	9448.52	5904.13	6076.02	6076.02	1	0.004	-1.33489
BDBG_03690	predicted protein	920.275	876.92	825.375	876.92	1625.64	1548.62	1419.64	1548.62	1	0.004	0.820471
BDBG_03710	conserved hypothetical protein	1135.14	1033.05	1157.38	1135.14	2453.77	2405.09	2064.67	2405.09	1	0.002	1.08321
BDBG_03729	MFS transporter	1030.88	907.86	1184.25	1030.88	558.105	400.21	373	400.21	1	0.002	-1.36505
BDBG_03736	predicted protein	518.835	456.775	312.065	456.775	1119.38	1100.09	1283.57	1119.38	1	0.002	1.29314
BDBG_03742	predicted protein	16.935	25.575	14.805	16.935	51.245	46.835	43.81	46.835	1	0.003	1.46758
BDBG_03751	predicted protein	34.86	30.48	24.85	30.48	90.4	106.21	95	95	1	0	1.64006
BDBG_03763	predicted protein	31.44	40.035	19.86	31.44	155.565	129.42	160.48	155.565	1	0.001	2.30684
BDBG_03764	sugar transporter	882.755	1325.69	756.21	882.755	17779.4	16265	14627.3	16265	1	0	4.20361
BDBG_03786	conserved hypothetical protein	1526.21	944.085	923.755	944.085	2517.53	2569.19	3245.86	2569.19	1	0.003	1.44432
BDBG_03788	cyclohexanone monooxygenase	241.605	225.48	232.085	232.085	393.4	422.335	478.88	422.335	1	0.003	0.863735
BDBG_03822	predicted protein	52.395	65.285	32.96	52.395	108.355	133.73	137.46	133.73	1	0.005	1.35182
BDBG_03841	esterase	2016.82	1791.64	1593.66	1791.64	3742.59	3202.05	3915.59	3742.59	1	0.002	1.06275
BDBG_03853	carbamoyl phosphate synthetase small subunit	1792.71	2281.4	1716.05	1792.71	4273.79	5663.77	5939.41	5663.77	1	0.001	1.65962
BDBG_03868	pyoverdine/dityrosine biosynthesis protein	220.13	182.815	147.11	182.815	459.335	538.295	662.795	538.295	1	0.001	1.55801
BDBG_03918	conserved hypothetical protein	592.71	522.19	424.855	522.19	173.565	260.4	265.875	260.4	1	0.005	-1.00385
BDBG_03934	pfs domain-containing protein	132.96	178.15	135.835	135.835	290.585	309.23	314.17	309.23	1	0.002	1.18683
BDBG_03947	DUF1446 domain-containing protein	1975.09	1375.39	1134.11	1375.39	3284.61	3486.57	4301.35	3486.57	1	0.003	1.34196
BDBG_03974	short chain oxidoreductase/dehydrogenase	558.69	831.775	811.395	811.395	2381.89	1777.94	1994.98	1994.98	1	0.001	1.2979
BDBG_03979	conserved hypothetical protein	349.525	451.005	481.06	451.005	163.625	205.105	179.23	179.23	1	0.002	-1.33133
BDBG_03981	integral membrane protein	858.775	795.915	779.375	795.915	336.92	316.395	266.48	316.395	1	0.001	-1.33089
BDBG_03986	conserved hypothetical protein	1378.46	1684.15	1904.57	1684.15	3844.27	2907.9	4004.44	3844.27	1	0.003	1.19069
BDBG_04000	conserved hypothetical protein	6549.85	4808.01	4100.5	4808.01	1586.71	1122.71	1331.61	1331.61	1	0.001	-1.85227
BDBG_04001	predicted protein	148.085	140.15	90.175	140.15	35.585	29.235	38.13	35.585	1	0.001	-1.97763
BDBG_04002	conserved hypothetical protein	555.71	365.045	637.565	555.71	134.23	138.73	159.77	138.73	1	0.001	-2.00205
BDBG_04010	UDP-N-acetylglucosamine pyrophosphorylase	14025.3	15275.2	15449.5	15275.2	6079.06	6723.05	6353.31	6353.31	1	0.001	-1.26561
BDBG_04052	predicted protein	151.77	90.565	96.105	96.105	220.67	249.9	305.335	249.9	1	0.005	1.37867
BDBG_04067	conserved hypothetical protein	1139.78	1179.76	931.65	1139.78	1745.84	2258.34	2110.28	2110.28	1	0.005	0.888682
BDBG_04071	predicted protein	1935.36	1725.5	2452.62	1935.36	1109.09	570.44	764.645	764.645	1	0.005	-1.33974
BDBG_04072	conserved hypothetical protein	4701.23	5303.02	4149.81	4701.23	2339.69	1910.98	2341.09	2339.69	1	0.002	-1.00672
BDBG_04077	conserved hypothetical protein	109	70.265	69.595	70.265	313.25	912.085	936.73	912.085	1	0.002	3.69829
BDBG_04090	predicted protein	97.46	138.4	87.07	97.46	313.5	343.21	291.69	313.5	1	0.001	1.68558
BDBG_04134	prepropenicillopepsin	360.25	506.125	444.31	444.31	946.335	898.815	947.65	946.335	1	0.002	1.09078
BDBG_04136	predicted protein	377.52	376.065	520.085	377.52	1169.84	922.23	733.545	922.23	1	0.005	1.28857
BDBG_04145	inositol oxygenase	358.065	433.295	259.65	358.065	1114.32	1549.23	1437.11	1437.11	1	0.001	2.00487
BDBG_04159	predicted protein	253.02	344.105	312.775	312.775	153.855	99.335	117.915	117.915	1	0.002	-1.40738
BDBG_04160	predicted protein	4367.66	5324.1	5571.73	5324.1	3188.8	2203.52	2164.92	2203.52	1	0.005	-1.27273
BDBG_04162	MFS multidrug transporter	542.625	594.835	657.005	594.835	114.42	115.065	121.585	115.065	1	0	-2.37004
BDBG_04164	beta-glucosidase 5	1834.96	3022.46	2421.38	2421.38	4632.69	7838.26	5194.16	5194.16	1	0.006	1.10107
BDBG_04168	amidase	896.73	977.44	836.645	896.73	1618.32	1520.03	1529.27	1529.27	1	0.004	0.770098
BDBG_04187	extracellular matrix protein	2198.07	2180.82	1906.28	2180.82	679.77	1035.8	1109.04	1035.8	1	0.004	-1.07413
BDBG_04204	oxidoreductin	3393.68	3577.13	3279.96	3393.68	1833.25	1872.84	1521.36	1833.25	1	0.002	-0.888449
BDBG_04223	predicted protein	14.915	20.135	13.32	14.915	46.93	35.125	32.03	35.125	1	0.004	1.23573
BDBG_04233	conserved hypothetical protein	351.355	256.67	237.69	256.67	67.38	90.86	98.19	90.86	1	0.001	-1.4982
BDBG_04245	conserved hypothetical protein	640.23	510.025	792.105	640.23	1439.34	1267.88	1290.32	1290.32	1	0.004	1.01106
BDBG_04249	predicted protein	369.02	369.75	512.96	369.75	159.395	182.23	184.525	182.23	1	0.002	-1.02079
BDBG_04256	conserved hypothetical protein	76.7	106.025	93.88	93.88	506.735	463.565	410.315	463.565	1	0	2.30388
BDBG_04257	oxidase	192.375	322.4	296.125	296.125	967.545	877.335	493.645	877.335	1	0.006	1.56692
BDBG_04276	predicted protein	5354.94	5038.26	4543.6	5038.26	839.21	775.65	819.15	819.15	1	0	-2.62072
BDBG_04291	predicted protein	183.645	272.02	453.63	272.02	107.11	78.715	85.8	85.8	1	0.005	-1.66466
BDBG_04292	predicted protein	67.55	68.465	84.175	68.465	34.45	22.15	25.995	25.995	1	0.002	-1.39713
BDBG_04310	predicted protein	1116.38	1235.38	1211.19	1211.19	496.4	523.375	652.71	523.375	1	0.002	-1.21051
BDBG_04315	protein kinase domain-containing protein	3588.38	4405.27	5269.34	4405.27	1245.25	798.71	792.77	798.71	1	0	-2.46349
BDBG_04316	conserved hypothetical protein	19337.9	21339.2	24066.6	21339.2	7534.9	10389.8	7726.77	7726.77	1	0.001	-1.46556
BDBG_04353	conserved hypothetical protein	48.775	90.465	44.51	48.775	318.52	268.855	325.895	318.52	1	0.001	2.70717
BDBG_04374	IBR domain-containing protein	580.71	484.755	370.045	484.755	1670.69	1581.06	1522.34	1581.06	1	0.001	1.70556
BDBG_04424	conserved hypothetical protein	2849.11	7933.02	7603.94	7603.94	887.275	697.085	865.04	865.04	1	0.001	-3.13591
BDBG_04447	predicted protein	376.125	612.92	384.67	384.67	129.185	113.605	132.065	129.185	1	0.001	-1.57418
BDBG_04463	phosphoribosylglycinamide formyltransferase	1650.39	1807.11	1402.79	1650.39	3124.11	3005.09	3445.5	3124.11	1	0.002	0.920632
BDBG_04478	RNA binding protein	598.96	716.4	744.06	716.4	2661.54	2865.24	1909.02	2661.54	1	0.001	1.89342
BDBG_04491	NAD(P)H:quinone oxidoreductase	3883.23	3363.91	3345.27	3363.91	1505.94	1527.69	1726.07	1527.69	1	0.001	-1.13879
BDBG_04494	conserved hypothetical protein	906.355	555.75	563.085	563.085	1610.27	2169	2651.67	2169	1	0.002	1.94561
BDBG_04495	cyclohexanone monooxygenase	393.77	527.96	424.75	424.75	1044.73	959.92	1031	1031	1	0.001	1.27936
BDBG_04498	conserved hypothetical protein	3348.59	2778.23	3206.55	3206.55	6292.84	9671.27	7414.96	7414.96	1	0.002	1.20942
BDBG_04509	conserved hypothetical protein	17621.6	17684.9	17065.7	17621.6	8976.9	9624.12	8446.79	8976.9	1	0.002	-0.973053
BDBG_04510	conserved hypothetical protein	668.67	1242.5	1110.57	1110.57	327.165	303.21	280.105	303.21	1	0.002	-1.8729
BDBG_04525	conserved hypothetical protein	43.59	57.17	86.215	57.17	675.19	631.46	703.65	675.19	1	0	3.56196
BDBG_04529	predicted protein	1485.01	1753.82	2533.59	1753.82	7268.31	7172.56	6526.59	7172.56	1	0.001	2.03199
BDBG_04537	conserved hypothetical protein	3311.39	3711.36	2841.05	3311.39	5654.44	6060.02	7048.27	6060.02	1	0.004	0.871885
BDBG_04538	MIND kinetochore complex component Nnf1	480.315	536.44	421.295	480.315	1502.28	1116.9	1278.63	1278.63	1	0.001	1.41255
BDBG_04540	silencing information regulator	2446.07	2095.05	1975.96	2095.05	1021.79	1213.4	1093.42	1093.42	1	0.003	-0.938134
BDBG_04541	cation efflux family protein	13050.4	10979.3	10523.5	10979.3	5031.46	5896.31	6098	5896.31	1	0.002	-0.896905
BDBG_04546	conserved hypothetical protein	2096.44	2113.86	1793.73	2096.44	4737.23	4704.69	4341.52	4704.69	1	0.001	1.16616
BDBG_04560	conserved hypothetical protein	1508.03	1736.27	1755.73	1736.27	943.42	789.75	796.855	796.855	1	0.002	-1.1236
BDBG_04562	conserved hypothetical protein	699.04	632	510.815	632	1500.57	1255.44	1352.84	1352.84	1	0.002	1.09799
BDBG_04583	predicted protein	227.335	329.98	443.17	329.98	139.25	71.27	71.25	71.27	1	0.004	-2.21101
BDBG_04595	conserved hypothetical protein	549.69	692.085	553.915	553.915	4116.44	3910.78	3348.41	3910.78	1	0	2.81972
BDBG_04607	hypothetical protein	644.71	785.125	992.395	785.125	383.02	397.02	275.795	383.02	1	0.004	-1.0355
BDBG_04609	benzoate 4-monooxygenase cytochrome P450	884.625	1057.16	1148.32	1057.16	6353.77	7945.51	5555.76	6353.77	1	0	2.58741
BDBG_04621	predicted protein	631.685	643.17	766.025	643.17	2460.17	1518.42	1937.44	1937.44	1	0.001	1.59088
BDBG_04628	conserved hypothetical protein	180.19	141.045	102.645	141.045	326.255	464.005	328.67	328.67	1	0.003	1.22048
BDBG_04629	MFS transporter	2535.48	2170.03	2263.61	2263.61	4658.13	4798.21	4322.73	4658.13	1	0.002	1.04113
BDBG_04630	conserved hypothetical protein	99.625	91.065	59.085	91.065	180.855	220.355	264.17	220.355	1	0.003	1.27486
BDBG_04640	conserved hypothetical protein	1140.73	1767.14	1895.73	1767.14	711.815	631.25	555.77	631.25	1	0.003	-1.48514
BDBG_04644	predicted protein	19.795	26.45	25.835	25.835	88.855	61.9	53.595	61.9	1	0.002	1.26061
BDBG_04656	predicted protein	193.79	193.415	153.71	193.415	108.06	71.79	77.885	77.885	1	0.004	-1.31228
BDBG_04660	cell wall glucanase	238.94	283.045	225.5	238.94	457.045	508.67	445.15	457.045	1	0.003	0.935688
BDBG_04662	conserved hypothetical protein	151.835	129.505	117.21	129.505	276.895	402.545	343.38	343.38	1	0.002	1.4068
BDBG_04664	predicted protein	282.525	347.125	443.005	347.125	949.44	697.085	702.38	702.38	1	0.005	1.0168
BDBG_04668	conserved hypothetical protein	418.545	326.835	263.375	326.835	1284.84	1043.67	1096.11	1096.11	1	0.001	1.74575
BDBG_04678	cutinase	21.885	21.395	16.075	21.395	64.745	67.05	64.84	64.84	1	0	1.59961
BDBG_04693	GTP-binding protein EsdC	18877.7	15066.1	12343.6	15066.1	4056.34	6384.96	5166.55	5166.55	1	0.002	-1.54403
BDBG_04696	conserved hypothetical protein	388.835	423.625	434.94	423.625	155.5	176.94	141.045	155.5	1	0.001	-1.44587
BDBG_04703	predicted protein	103.625	124.295	62.67	103.625	273.92	226.295	252.92	252.92	1	0.004	1.28731
BDBG_04705	geranylgeranyl pyrophosphate synthase	581.085	478.94	376.755	478.94	1062.09	1085.86	1115.92	1085.86	1	0.002	1.18091
BDBG_04707	conserved hypothetical protein	2194.64	2690.64	3317.48	2690.64	7597.71	8795.52	7779.75	7779.75	1	0.001	1.53177
BDBG_04713	FYVE zinc finger protein	6963.3	7122.06	9562.58	7122.06	4543.5	3199.4	3579.19	3579.19	1	0.005	-0.992661
BDBG_04715	NAD dependent epimerase/dehydratase	1166.59	1443.23	1278.62	1278.62	3507.11	4188.6	3630.07	3630.07	1	0	1.5054
BDBG_04718	predicted protein	495.275	478.105	419.88	478.105	183.835	200.9	223.315	200.9	1	0.001	-1.25085
BDBG_04721	predicted protein	48.575	55.14	28.53	48.575	126.92	105.71	98.255	105.71	1	0.005	1.12183
BDBG_04727	predicted protein	605.375	1068.77	998.105	998.105	458.21	313.9	337.21	337.21	1	0.007	-1.56554
BDBG_04730	predicted protein	58.44	69.48	39.495	58.44	185.25	257.815	317.585	257.815	1	0.001	2.14131
BDBG_04731	conserved hypothetical protein	105.23	112.605	92.21	105.23	547.79	246.295	295.165	295.165	1	0.003	1.48798
BDBG_04767	predicted protein	218.96	192.815	222.065	218.96	340.38	446.94	393.48	393.48	1	0.004	0.845623
BDBG_04829	succinate-semialdehyde dehydrogenase	441.73	416.835	380.23	416.835	998.625	1122.44	1057.27	1057.27	1	0.001	1.3428
BDBG_04856	predicted protein	26.77	31.915	20.67	26.77	146.44	139.625	137.395	139.625	1	0	2.38287
BDBG_04878	protein ecm33	1446.11	1277.15	1208.71	1277.15	2462.03	3266.42	2949.23	2949.23	1	0.002	1.20741
BDBG_04881	conserved hypothetical protein	117.86	149.375	85.63	117.86	261.17	268.17	304.505	268.17	1	0.003	1.18607
BDBG_04888	conserved hypothetical protein	34.805	43.48	26.425	34.805	63.13	95.065	84.485	84.485	1	0.005	1.2794
BDBG_04895	conserved hypothetical protein	7275.75	6673.48	7677.01	7275.75	1204.69	981.795	1164.61	1164.61	1	0	-2.64326
BDBG_04904	conserved hypothetical protein	147.02	112.145	114.02	114.02	48.92	59	64.525	59	1	0.003	-0.9505
BDBG_04908	conserved hypothetical protein	457.42	510.335	371.98	457.42	98.44	76.115	79.74	79.74	1	0	-2.52014
BDBG_04930	predicted protein	810.11	740.52	905.19	810.11	1624.86	1414.17	1397.61	1414.17	1	0.004	0.803766
BDBG_04931	glycosyl hydrolase family 76 protein	663.25	706.355	685.755	685.755	151.315	116.545	168.44	151.315	1	0	-2.18014
BDBG_04952	conserved hypothetical protein	264.105	238.75	193.38	238.75	509.73	472.525	496.27	496.27	1	0.002	1.05562
BDBG_04953	predicted protein	384.71	372.065	368.71	372.065	816.625	729.02	928.23	816.625	1	0.001	1.13412
BDBG_04957	DUF323 domain-containing protein	42.68	43.06	29.045	42.68	75.705	99.92	126.185	99.92	1	0.003	1.22721
BDBG_04990	predicted protein	854.025	758.375	892.585	854.025	1507.11	1391.52	1522.4	1507.11	1	0.004	0.819435
BDBG_05008	predicted protein	516.855	455.045	384.86	455.045	1014.36	1164.98	1235.14	1164.98	1	0.001	1.35622
BDBG_05009	predicted protein	123.005	264.98	292.585	264.98	42.74	53.55	45.34	45.34	1	0.002	-2.54703
BDBG_05012	splicing factor 3B subunit 10	711.13	646.335	688.65	688.65	1371.14	1211.64	1368.63	1368.63	1	0.002	0.99089
BDBG_05014	c-14 sterol reductase	14260.8	14628.3	13354.3	14260.8	6630.27	6548.38	7179.31	6630.27	1	0.001	-1.10491
BDBG_05018	H antigen	92.965	76.455	50.565	76.455	233.335	202.855	274.085	233.335	1	0.002	1.60972
BDBG_05033	predicted protein	111.165	84.045	120.875	111.165	41.745	41.79	45.21	41.79	1	0.001	-1.41147
BDBG_05037	conserved hypothetical protein	831.94	1146.3	1219.98	1146.3	353.815	379.96	352.125	353.815	1	0.001	-1.69591
BDBG_05045	conserved hypothetical protein	3596.16	5131.06	4177.96	4177.96	10272.5	8383.48	7349.54	8383.48	1	0.005	1.00475
BDBG_05050	integral membrane protein	757.73	637.295	580.585	637.295	1143.73	1299.46	1673.01	1299.46	1	0.004	1.02788
BDBG_05082	conserved hypothetical protein	228.545	226.13	225.775	226.13	104.17	83.045	78.515	83.045	1	0.001	-1.44519
BDBG_05085	predicted protein	147.19	145.38	119.585	145.38	307.71	387.42	392.71	387.42	1	0.001	1.41407
BDBG_05114	RNA exonuclease	251.125	251.855	209.855	251.125	1527.36	1451.86	1224.48	1451.86	1	0	2.53142
BDBG_05129	integral membrane protein	968.585	918.625	1234.71	968.585	561.98	371.795	380.98	380.98	1	0.003	-1.34616
BDBG_05131	conserved hypothetical protein	212.17	366.045	333.125	333.125	754.775	639.46	719.125	719.125	1	0.004	1.11018
BDBG_05132	phosphotyrosine protein phosphatase	4735.1	3110.38	3577.42	3577.42	1828.57	1802.5	1771.04	1802.5	1	0.003	-0.98892
BDBG_05149	conserved hypothetical protein	293.48	415.355	321.67	321.67	155.17	183.185	189.045	183.185	1	0.005	-0.81228
BDBG_05153	predicted protein	274.98	227.835	133.875	227.835	830.315	1539.17	1670.06	1539.17	1	0.001	2.75609
BDBG_05154	conserved hypothetical protein	492.315	319.875	292.355	319.875	3158.04	5327.75	6082.1	5327.75	1	0	4.05795
BDBG_05159	hypothetical protein	107.98	162.875	129.165	129.165	309.645	357.315	260.75	309.645	1	0.003	1.2614
BDBG_05162	ORP1	515.585	375.915	359.795	375.915	1048.36	1596.39	1587.82	1587.82	1	0.001	2.07856
BDBG_05174	conserved hypothetical protein	2874.84	3091.82	3055.96	3055.96	1304.79	1671.89	1245.64	1304.79	1	0.002	-1.22781
BDBG_05183	CHA1	774.065	453.4	363.19	453.4	1347.71	1936	2291.23	1936	1	0.003	2.09422
BDBG_05187	conserved hypothetical protein	1959.02	1531.48	1480.15	1531.48	4290.15	4985.94	6230.71	4985.94	1	0.001	1.70293
BDBG_05188	Rad51 family DNA repair protein	2983.24	3185.78	3254.62	3185.78	5966	6146.81	6194.79	6146.81	1	0.002	0.948195
BDBG_05189	pyridoxal-phosphate dependent enzyme	670.255	924.735	1136.67	924.735	427.73	310.21	351.815	351.815	1	0.003	-1.39422
BDBG_05193	conserved hypothetical protein	23.06	38.5	14.8	23.06	133.48	163.085	188.21	163.085	1	0.001	2.82216
BDBG_05198	predicted protein	778.895	790.23	810.025	790.23	377.42	391.21	304.275	377.42	1	0.001	-1.0661
BDBG_05205	conserved hypothetical protein	40.54	61.21	39.575	40.54	158.085	114.77	118.15	118.15	1	0.002	1.5432
BDBG_05211	predicted protein	985.86	1269.07	1632.18	1269.07	420.295	319.065	353.045	353.045	1	0.001	-1.84584
BDBG_05213	DNA repair protein Rex1	1552.32	1189.03	1048.44	1189.03	3511.89	3805.67	4312.15	3805.67	1	0.001	1.67837
BDBG_05214	predicted protein	1272.75	1268.88	838.61	1268.88	3207.71	2873.11	3339.28	3207.71	1	0.001	1.33799
BDBG_05221	mannitol 1-phosphate dehydrogenase	754.17	747.98	677.92	747.98	420.295	334.085	368.42	368.42	1	0.002	-1.02165
BDBG_05222	conserved hypothetical protein	1981.92	1721.21	2299.15	1981.92	3489.82	3618.03	3893.48	3618.03	1	0.004	0.868304
BDBG_05224	zinc/iron transporter	5690.67	4684.15	3631.13	4684.15	11918	9111.52	10716.2	10716.2	1	0.003	1.19394
BDBG_05230	NADPH oxidase	3234.67	2748.65	2155.02	2748.65	1360.23	1445.09	1214.96	1360.23	1	0.005	-1.01487
BDBG_05256	mRNA binding protein Pumilio 2	3243.48	2300.53	2484.32	2484.32	4951.59	5506.6	6218.09	5506.6	1	0.003	1.14832
BDBG_05279	FAD dependent oxidoreductase	79.77	83.465	25.675	79.77	300.665	339.315	317.5	317.5	1	0.003	1.99284
BDBG_05281	predicted protein	194.335	142.085	125.085	142.085	379.125	611.73	702.4	611.73	1	0.002	2.10614
BDBG_05301	iron-sulfur cluster-binding protein	68.09	63.75	80.635	68.09	147.005	208.65	187.98	187.98	1	0.001	1.46506
BDBG_05310	conserved hypothetical protein	146	189.335	135.835	146	426.355	376.505	380.73	380.73	1	0.001	1.3828
BDBG_05314	conserved hypothetical protein	97.94	133.895	69.44	97.94	301.125	274.835	249.04	274.835	1	0.002	1.4886
BDBG_05316	allantoate permease	532.085	610.88	592.69	592.69	322.79	269.105	274.94	274.94	1	0.002	-1.10816
BDBG_05324	SET domain-containing protein	45.275	72.125	50.375	50.375	273.005	144.02	163.065	163.065	1	0.002	1.69467
BDBG_05327	conserved hypothetical protein	114.275	159.415	113.505	114.275	456.21	438.77	458.815	456.21	1	0	1.99719
BDBG_05328	AMP dependent ligase	485.96	336.63	261.48	336.63	1228.21	1960.04	2312.68	1960.04	1	0.001	2.54165
BDBG_05329	3'-5' exonuclease	471.5	509.585	405.98	471.5	1297.36	1030.65	989.525	1030.65	1	0.001	1.12822
BDBG_05346	predicted protein	34.105	54.62	31.42	34.105	98.44	90.485	102.355	98.44	1	0.003	1.52926
BDBG_05370	conserved hypothetical protein	5321.21	4469.1	4468.77	4469.1	2162.23	1950.69	2452.61	2162.23	1	0.002	-1.04747
BDBG_05379	conserved hypothetical protein	108.5	124.88	107.5	108.5	231	211.045	205.25	211.045	1	0.002	0.959856
BDBG_05389	conserved hypothetical protein	356.105	244.645	199.15	244.645	519.4	617.085	694.98	617.085	1	0.005	1.33478
BDBG_05391	ornithine decarboxylase antizyme	3405.41	3711.09	3276.25	3405.41	8206.04	8580.8	10350.1	8580.8	1	0.001	1.33328
BDBG_05436	predicted protein	67.495	101.4	105.935	101.4	391.775	305.485	268.125	305.485	1	0.001	1.59104
BDBG_05477	alpha/beta hydrolase	536.75	367.275	421.835	421.835	1452.73	1280.44	1144.07	1280.44	1	0.001	1.60189
BDBG_05482	GTP-binding protein 2	1861.77	1957.25	1614.3	1861.77	3414.18	3378.88	4631.01	3414.18	1	0.003	0.874866
BDBG_05508	conserved hypothetical protein	1301.57	1093.38	938.875	1093.38	398.44	584.17	505.29	505.29	1	0.003	-1.1136
BDBG_05529	calcineurin binding protein	16223.5	16179.8	14174.2	16179.8	2576.11	1966.61	2562.78	2562.78	1	0	-2.65841
BDBG_05530	predicted protein	4151.56	5297.5	6126.67	5297.5	369	389.185	435.36	389.185	1	0	-3.76678
BDBG_05531	predicted protein	38.085	43.54	23.38	38.085	119.915	152.29	136.44	136.44	1	0.001	1.84097
BDBG_05532	predicted protein	91.215	86.695	81.7	86.695	149.19	158.605	174.355	158.605	1	0.003	0.871418
BDBG_05533	conserved hypothetical protein	1379.09	2010.3	1329.66	1379.09	4138.21	4144.35	4318.94	4144.35	1	0.001	1.58744
BDBG_05616	conserved hypothetical protein	650.255	778.085	730	730	429.125	313.44	370.045	370.045	1	0.004	-0.980196
BDBG_05619	conserved hypothetical protein	1098.69	915.96	1208.04	1098.69	2044.15	2257.05	2361.55	2257.05	1	0.002	1.03865
BDBG_05627	conserved hypothetical protein	177.06	187.88	221.88	187.88	491.04	396.895	435.275	435.275	1	0.001	1.21212
BDBG_05628	predicted protein	88.17	78.07	62.19	78.07	169.21	182.5	230.605	182.5	1	0.002	1.22506
BDBG_05635	conserved hypothetical protein	1075.21	1114.03	1181.05	1114.03	384.065	390.835	416.67	390.835	1	0	-1.51115
BDBG_05638	predicted protein	2276.54	2817.8	3225.34	2817.8	5363.02	7005.67	5360.6	5363.02	1	0.004	0.92848
BDBG_05645	conserved hypothetical protein	2451.38	2623.07	2144.77	2451.38	4541.79	4728.46	5345.56	4728.46	1	0.002	0.947779
BDBG_05648	conserved hypothetical protein	158.96	210	189.23	189.23	317.025	419.5	478.96	419.5	1	0.004	1.14853
BDBG_05652	hypothetical protein	24598.3	26870.3	22828.8	24598.3	3811.09	6008.4	6015.23	6008.4	1	0	-2.03351
BDBG_05653	annexin	5653.91	4476.98	3793.19	4476.98	1870.13	2220.8	2234.73	2220.8	1	0.003	-1.01145
BDBG_05675	predicted protein	59.915	64.85	43.14	59.915	178.665	116.315	179.775	178.665	1	0.002	1.57627
BDBG_05714	predicted protein	833.67	867.105	960.895	867.105	2001.59	2242.11	2413.15	2242.11	1	0.001	1.37058
BDBG_05717	predicted protein	322.315	657.96	641.525	641.525	97.34	89.67	69.565	89.67	1	0.001	-2.83881
BDBG_05718	MFS sugar transporter	2865.25	2649.79	3149.3	2865.25	5600.5	8448.25	8085.42	8085.42	1	0.002	1.49666
BDBG_05719	phosphoglycerate mutase	1209.54	1118.86	1552.96	1209.54	3395.66	3256.12	3642.46	3395.66	1	0.001	1.48924
BDBG_05724	predicted protein	1836.21	1703.63	1728.39	1728.39	3400.17	4378.62	4219.38	4219.38	1	0.001	1.2876
BDBG_05727	conserved hypothetical protein	700.335	533.835	457.105	533.835	930.98	1414.48	1398.84	1398.84	1	0.006	1.38976
BDBG_05764	conserved hypothetical protein	955.5	683	846.295	846.295	402.21	379.21	392.625	392.625	1	0.002	-1.10801
BDBG_05775	abc transporter	2624.93	3680.61	3613.98	3613.98	408.96	832.875	880.295	832.875	1	0.001	-2.11742
BDBG_05779	conserved hypothetical protein	199.17	142.96	71.77	142.96	579.96	1589.66	1449.3	1449.3	1	0.002	3.34167
BDBG_05798	siderophore iron transporter mirB	2892.84	2739.53	2185.46	2739.53	16862.8	15589.7	14901.5	15589.7	1	0	2.50859
BDBG_05807	predicted protein	205.42	162.895	153.105	162.895	50.17	56.375	70.645	56.375	1	0.001	-1.53081
BDBG_05812	predicted protein	107.355	69.98	135.04	107.355	46.93	38.885	37.865	38.885	1	0.005	-1.4651
BDBG_05832	conserved hypothetical protein	422.335	404.94	305.355	404.94	1073.38	1582.77	1603.09	1582.77	1	0.001	1.96667
BDBG_05836	predicted protein	752.23	817.79	716.48	752.23	1653.11	2267.44	2078.73	2078.73	1	0.001	1.46646
BDBG_05865	conserved hypothetical protein	2635.77	2483.73	1951.06	2483.73	4967.06	5453.35	5556.19	5453.35	1	0.002	1.13464
BDBG_05909	ankyrin repeat protein	1728.96	1749.62	1842.44	1749.62	2814.21	3533.38	3800.07	3533.38	1	0.004	1.014
BDBG_05919	TdiA	624.88	824.835	816.315	816.315	1409.68	1970.86	1892.23	1892.23	1	0.002	1.21289
BDBG_05937	predicted protein	2845.25	4199.59	5309.41	4199.59	1533.84	1445.42	1139.84	1445.42	1	0.002	-1.53876
BDBG_05945	conserved hypothetical protein	1470.36	2363.66	3324.92	2363.66	1027.38	415.005	473.875	473.875	1	0.007	-2.31845
BDBG_05946	C6 transcription factor	5921.17	10020.8	7188.25	7188.25	2156.61	2576.46	2744.98	2576.46	1	0.001	-1.48025
BDBG_05957	4-coumarate:coenzyme A ligase	63.56	108.875	29.725	63.56	266.17	335.19	326.9	326.9	1	0.003	2.36266
BDBG_05958	conserved hypothetical protein	171.795	150.605	131.04	150.605	319.92	332.48	352.235	332.48	1	0.001	1.1425
BDBG_05998	conserved hypothetical protein	131.21	102.605	69.32	102.605	507.065	689.525	619.25	619.25	1	0	2.59342
BDBG_06040	MYB DNA-binding domain-containing protein	1956.02	2150.3	1451.64	1956.02	4083.59	4625.88	5482.27	4625.88	1	0.002	1.24181
BDBG_06042	cell polarity protein	951.315	829.42	748.795	829.42	2373.32	1869.86	2251.18	2251.18	1	0.001	1.44051
BDBG_06064	NCS1 allantoate transporter	390.4	409.11	377.52	390.4	187.775	211.17	252.94	211.17	1	0.005	-0.886548
BDBG_06065	ferredoxin-dependent glutamate synthase 1	12642	14348.6	13848.9	13848.9	6935.73	8265.02	7696.15	7696.15	1	0.004	-0.847566
BDBG_06068	amidase	273.31	204.94	139.855	204.94	548.63	592.895	732.21	592.895	1	0.002	1.53258
BDBG_06079	conserved hypothetical protein	639.395	556.335	434.565	556.335	1027.01	1019.71	1064.57	1027.01	1	0.005	0.884417
BDBG_06095	regulatory protein	438.46	363.065	356.96	363.065	928.9	995.545	982.775	982.775	1	0.001	1.43663
BDBG_06151	conserved hypothetical protein	199.545	338.67	355.335	338.67	79.155	87.565	51.18	79.155	1	0.002	-2.09713
BDBG_06164	predicted protein	227.835	221.585	247.855	227.835	52.825	53.255	64.31	53.255	1	0	-2.097
BDBG_06165	short chain dehydrogenase/reductase	278.295	248.19	181.525	248.19	104.17	78.365	102.665	102.665	1	0.002	-1.2735
BDBG_06167	transcription factor RfeF	4415.55	4628.52	5859.92	4628.52	1819.61	1487.91	1404.86	1487.91	1	0.001	-1.63726
BDBG_06193	conserved hypothetical protein	1172.88	2342.36	1752.65	1752.65	228.315	264.21	282.44	264.21	1	0	-2.72978
BDBG_06199	conserved hypothetical protein	1663.61	1973.98	1807.36	1807.36	947.15	753.735	683.355	753.735	1	0.002	-1.26175
BDBG_06204	multidrug resistance protein 3	3374.46	3851.38	2739.8	3374.46	1101.3	1597.98	1094.73	1101.3	1	0.002	-1.61546
BDBG_06210	JmjC domain-containing protein	14620.7	17338.4	18362.8	17338.4	8197.81	6218.48	5028.71	6218.48	1	0.002	-1.47933
BDBG_06211	fungal specific transcription factor domain-containing protein	7137.98	6949.21	5582.52	6949.21	2648.92	3360.69	2605.17	2648.92	1	0.002	-1.39144
BDBG_06228	FAD binding domain-containing protein	1628.21	2039.43	1882.54	1882.54	3662.78	4036.02	3463.61	3662.78	1	0.002	0.960257
BDBG_06230	glutathione S-transferase	88.19	143.73	70.55	88.19	380.31	312.27	302.48	312.27	1	0.002	1.82411
BDBG_06231	nucleoside transporter	2260.05	3269.96	2894.3	2894.3	1319.94	1030.42	1197.63	1197.63	1	0.002	-1.27303
BDBG_06243	predicted protein	381.4	473.835	505.335	473.835	182.96	146.775	83.695	146.775	1	0.002	-1.69078
BDBG_06267	predicted protein	543.375	441.86	440.98	441.86	851.685	1278.17	1271.21	1271.21	1	0.003	1.52454
BDBG_06281	lipase/esterase	1250.55	1018.09	1163.59	1163.59	635.69	485.985	633.48	633.48	1	0.004	-0.877206
BDBG_06283	predicted protein	76.66	58.59	81.2	76.66	171.9	312.735	218.21	218.21	1	0.002	1.50917
BDBG_06305	predicted protein	855.94	795.04	695.52	795.04	1930.8	2495.53	2141.69	2141.69	1	0.001	1.42965
BDBG_06362	serine/threonine-protein kinase psk1	337.65	332.545	278.295	332.545	934.255	717.54	1024.76	934.255	1	0.001	1.49027
BDBG_06363	serine/threonine protein kinase	2745.38	2171.09	2184.96	2184.96	5340.8	5085.98	6696.19	5340.8	1	0.002	1.28945
BDBG_06387	hydroxyacid dehydrogenase	1246.96	858.88	608.645	858.88	6170.19	8770.82	7704.48	7704.48	1	0	3.16517
BDBG_06395	conserved hypothetical protein	2165.8	2345.59	2761.55	2345.59	954.27	883.15	873.855	883.15	1	0.001	-1.40922
BDBG_06397	predicted protein	261	145.795	131.52	145.795	449.52	411.185	475.795	449.52	1	0.005	1.62444
BDBG_06457	conserved hypothetical protein	95.94	162.895	104.815	104.815	872.625	633.75	748.44	748.44	1	0	2.83604
BDBG_06460	"mannosyl-oligosaccharide alpha-1;2-mannosidase"	372.815	457.065	380.005	380.005	821.42	819.86	834.21	821.42	1	0.002	1.1121
BDBG_06462	glutathione transferase	477.27	485.52	507.52	485.52	190.105	181.815	216.125	190.105	1	0.001	-1.35273
BDBG_06477	predicted protein	616.69	669.27	830.69	669.27	71.87	84.57	80.74	80.74	1	0	-3.05123
BDBG_06508	p-type copper ATPase	194.355	171.21	163.315	171.21	280.02	458.27	475.355	458.27	1	0.005	1.42043
BDBG_06511	conserved hypothetical protein	2843.46	3854.19	3297.52	3297.52	6798.59	8445.6	7868.06	7868.06	1	0.002	1.25463
BDBG_06525	conserved hypothetical protein	332.61	500.105	464.895	464.895	238.9	176.375	184.67	184.67	1	0.005	-1.33196
BDBG_06533	predicted protein	195.855	161.085	183.585	183.585	50.54	79.28	73.085	73.085	1	0.002	-1.3288
BDBG_06535	conserved hypothetical protein	380.145	242.335	215.835	242.335	517.005	737.48	786.44	737.48	1	0.006	1.6056
BDBG_06549	extracellular protein	292.48	303.19	510.875	303.19	133.355	99.69	128.355	128.355	1	0.002	-1.24008
BDBG_06551	animal haem peroxidase	973.77	922.17	1107.11	973.77	2249.75	2056.71	2341.98	2249.75	1	0.001	1.20811
BDBG_06552	conserved hypothetical protein	519.17	420.98	273.46	420.98	935.75	1532.54	1473.62	1473.62	1	0.003	1.80755
BDBG_06559	conserved hypothetical protein	1762.36	1545.39	1656.54	1656.54	5685.92	5742.88	6219.62	5742.88	1	0	1.7936
BDBG_06560	conserved hypothetical protein	798.65	743.11	591.06	743.11	1482.98	2026.71	2165.06	2026.71	1	0.002	1.44749
BDBG_06561	predicted protein	581.565	466.545	557.21	557.21	1303.28	1432.67	1169.3	1303.28	1	0.001	1.22585
BDBG_06573	integral membrane protein	686.565	772.835	710.485	710.485	399.29	320.23	347.835	347.835	1	0.002	-1.0304
BDBG_06574	hypothetical protein	480.15	265.125	321.855	321.855	99.02	157	155.9	155.9	1	0.006	-1.04579
BDBG_06575	glycosyl transferase family 17 protein	634.815	886.69	968	886.69	227.48	195.42	177.42	195.42	1	0	-2.18185
BDBG_06579	conserved hypothetical protein	2605.89	1884.71	1884.69	1884.71	291.02	430.815	410.71	410.71	1	0	-2.19815
BDBG_06610	predicted protein	75.075	89.53	51.3	75.075	148.27	162.525	172.835	162.525	1	0.004	1.11426
BDBG_06645	conserved hypothetical protein	86.69	101.52	92.295	92.295	579.585	341.73	346.52	346.52	1	0.001	1.90861
BDBG_06646	HMG domain-containing protein	232.605	214.855	159.25	214.855	2468.07	2343.65	1924.92	2343.65	1	0	3.44732
BDBG_06647	conserved hypothetical protein	46.245	32.82	46.315	46.245	103.27	85.11	97.21	97.21	1	0.002	1.07181
BDBG_06661	hypothetical protein	47.58	34.13	27.535	34.13	138.875	185.04	236.335	185.04	1	0.001	2.43872
BDBG_06666	conserved hypothetical protein	346.4	437.5	386.98	386.98	899.46	712.56	935.92	899.46	1	0.002	1.2168
BDBG_06687	glycerol kinase	1592.5	1608.82	1296.88	1592.5	493.71	549.71	580.67	549.71	1	0.001	-1.53455
BDBG_06688	aquaglyceroporin	812.065	945.085	763.355	812.065	406.585	344.815	449.255	406.585	1	0.002	-0.998038
BDBG_06730	conserved hypothetical protein	1226.04	1178.29	1110.44	1178.29	1978.11	2353.8	1893.51	1978.11	1	0.005	0.747424
BDBG_06775	ferro-O2-oxidoreductase	6986.23	6457.41	8699.9	6986.23	3534.19	3337.71	3556.86	3534.19	1	0.002	-0.983135
BDBG_06779	cysteine synthase B	1302.31	2008.38	2654.98	2008.38	7210.94	6240.63	5418.35	6240.63	1	0.002	1.63566
BDBG_06785	phenylacetyl-CoA ligase	421.11	415.94	342.525	415.94	735.315	833.375	1054.71	833.375	1	0.002	1.00259
BDBG_06797	predicted protein	598	574.94	618.105	598	193.795	211.98	308.92	211.98	1	0.002	-1.49622
BDBG_06806	conserved hypothetical protein	1896.59	1718.23	1196.59	1718.23	167.46	231.585	228.165	228.165	1	0	-2.91277
BDBG_06827	conserved hypothetical protein	2474.46	2521.3	2522.98	2521.3	499.65	484.67	448.565	484.67	1	0	-2.37909
BDBG_06828	conserved hypothetical protein	1605.9	1438.05	1176.88	1438.05	574.585	676.19	697.44	676.19	1	0.002	-1.08861
BDBG_06870	parasitic phase-specific protein PSP-1	3968.96	3768.78	2598.25	3768.78	1094.12	1205.67	1252.71	1205.67	1	0.001	-1.64426
BDBG_06871	integral membrane protein	1549.63	1365.63	1160.52	1365.63	382.94	378.52	513.48	382.94	1	0.001	-1.83438
BDBG_06876	methyl-CpG-binding domain-containing protein 4	1681.61	1802.07	2156.82	1802.07	1179.43	862.835	928.875	928.875	1	0.005	-0.956095
BDBG_06898	hypothetical protein	683.77	602.27	689.145	683.77	1009.38	1429.64	1401.93	1401.93	1	0.005	1.03584
BDBG_06901	conserved hypothetical protein	1001.75	1173.48	845.395	1001.75	331.585	348.69	477.67	348.69	1	0.002	-1.52251
BDBG_06912	GNAT family acetyltransferase	1314.46	1052.44	1028.09	1052.44	2417.96	2445.55	2607.71	2445.55	1	0.001	1.21642
BDBG_06930	conserved hypothetical protein	273.44	591.605	607.98	591.605	85.07	48.53	62.895	62.895	1	0.001	-3.23362
BDBG_06933	serine/threonine protein kinase	288.54	238.96	302.92	288.54	137.255	140.605	159.69	140.605	1	0.003	-1.03712
BDBG_06943	predicted protein	122.5	116.65	101.755	116.65	887.48	799.665	513.88	799.665	1	0	2.77721
BDBG_06944	predicted protein	675.625	620.67	1151.77	675.625	274.295	186.045	231.625	231.625	1	0.002	-1.54443
BDBG_06965	siderochrome-iron transporter Sit1	285.315	194.94	153.105	194.94	3554.48	6863.4	6223.92	6223.92	1	0	4.99672
BDBG_06967	predicted protein	274.985	326.295	331.795	326.295	141.085	137.02	99.525	137.02	1	0.002	-1.25179
BDBG_06975	conserved hypothetical protein	25.165	53.095	20.745	25.165	86.315	105.94	105.9	105.9	1	0.005	2.07321
BDBG_06979	conserved hypothetical protein	2204.8	1732.12	1631.71	1732.12	220.21	237.775	301.295	237.775	1	0	-2.86487
BDBG_06982	cysteine desulfurase	1100.62	826.04	705.65	826.04	3211.96	6039.81	5791.8	5791.8	1	0.001	2.80973
BDBG_06999	conserved hypothetical protein	582.335	599.81	446.545	582.335	220.21	173.02	233.735	220.21	1	0.001	-1.40297
BDBG_07024	integral membrane protein	611.295	701.65	502.585	611.295	1671.89	1562.61	2019.31	1671.89	1	0.001	1.45154
BDBG_07026	benzoate 4-monooxygenase cytochrome P450	102.795	69.045	56.845	69.045	236.585	340.98	349.815	340.98	1	0.001	2.30408
BDBG_07028	glucosamine-6-phosphate deaminase	79.77	76.445	86.545	79.77	153.835	163.94	152.395	153.835	1	0.002	0.947466
BDBG_07033	predicted protein	558	422.73	288.775	422.73	1319.02	1225.09	2082.15	1319.02	1	0.002	1.64166
BDBG_07037	cytochrome P450 alkane hydroxylase	4858.81	4970.38	5016.23	4970.38	2149.19	2374.05	2422.57	2374.05	1	0.001	-1.06601
BDBG_07038	predicted protein	485.81	632.23	617.795	617.795	93.96	95.835	108.29	95.835	1	0	-2.6885
BDBG_07039	conserved hypothetical protein	708.355	814.19	677.505	708.355	93.11	163.46	142.15	142.15	1	0	-2.31706
BDBG_07048	DUF602 domain-containing protein	3344.42	2818.04	1765.48	2818.04	6860.09	7399.8	8231.79	7399.8	1	0.002	1.39279
BDBG_07086	HHE domain-containing protein	626.065	465.395	519.105	519.105	1056	1235.21	976.315	1056	1	0.003	1.02451
BDBG_07088	predicted protein	18.61	31.46	16.95	18.61	63.955	52.045	47.955	52.045	1	0.005	1.48368
BDBG_07118	folylpolyglutamate synthase	403.315	253.525	178.815	253.525	702.88	864.395	945.36	864.395	1	0.003	1.76956
BDBG_07120	sterigmatocystin 8-O-methyltransferase	481.545	346.505	262.545	346.505	5237.54	6128.92	5294	5294	1	0	3.93341
BDBG_07129	phosphotransferase enzyme family protein	164.69	166.335	110.295	164.69	277.415	347.395	436.63	347.395	1	0.004	1.07682
BDBG_07139	glutathione-dependent formaldehyde-activating	579.505	445.44	558.92	558.92	200.605	208.375	269.77	208.375	1	0.002	-1.42346
BDBG_07158	conserved hypothetical protein	10148.1	9808.85	8347.17	9808.85	4424.81	4852.8	5699.56	4852.8	1	0.004	-1.01527
BDBG_07159	predicted protein	1431.19	1404.03	1458.84	1431.19	568.96	422.395	392.875	422.395	1	0.001	-1.76055
BDBG_07169	protein kinase activator Bem1	1940.61	1957.59	1392.79	1940.61	706.52	759.065	821.415	759.065	1	0.002	-1.35421
BDBG_07180	conserved hypothetical protein	359.75	445.77	520.77	445.77	189.815	156.125	121.19	156.125	1	0.002	-1.5136
BDBG_07183	zinc finger protein	1538.8	1384.62	1808.71	1538.8	775	672.525	715.94	715.94	1	0.002	-1.10389
BDBG_07203	conserved hypothetical protein	1581.48	1615.48	2017.9	1615.48	749.795	857.21	754.275	754.275	1	0.002	-1.0988
BDBG_07209	conserved hypothetical protein	580.13	762.48	741.335	741.335	292.98	332.27	335.15	332.27	1	0.002	-1.15777
BDBG_07211	conserved hypothetical protein	6458.31	6099.15	5118.54	6099.15	1618.03	2088.84	2450.17	2088.84	1	0.001	-1.54591
BDBG_07214	aminotransferase	208.96	203.065	160.9	203.065	384.625	382.65	462.44	384.625	1	0.002	0.921511
BDBG_07217	sucrase/ferredoxin domain-containing protein	297.19	249.44	173.065	249.44	753.545	736.17	717.755	736.17	1	0.001	1.56135
BDBG_07226	conserved hypothetical protein	394.71	348.315	245.295	348.315	670.085	662.46	615.63	662.46	1	0.006	0.927441
BDBG_07231	predicted protein	22.23	36.7	27.17	27.17	92.795	86.335	95.585	92.795	1	0.001	1.77203
BDBG_07252	phosphatidyl synthase	9377	9574.71	9786.12	9574.71	18573	22693.1	18415.1	18573	1	0.002	0.955909
BDBG_07302	predicted protein	268.545	295.335	233.875	268.545	467.77	590.96	518.19	518.19	1	0.003	0.948317
BDBG_07319	conserved hypothetical protein	196.375	192.875	204.23	196.375	373.4	400.375	455.565	400.375	1	0.002	1.02774
BDBG_07329	conserved hypothetical protein	365	411.46	385.565	385.565	193.395	206.775	238.19	206.775	1	0.003	-0.898912
BDBG_07336	predicted protein	305.545	173.96	160.46	173.96	620.54	623.69	762.69	623.69	1	0.002	1.84207
BDBG_07388	conserved hypothetical protein	3099.98	3024.91	2319.53	3024.91	6170.8	6108.6	6719.88	6170.8	1	0.002	1.02856
BDBG_07396	predicted protein	859.335	1164.98	879.625	879.625	393.735	229.395	361.13	361.13	1	0.002	-1.28437
BDBG_07397	predicted protein	2868.21	2852.25	3786.86	2868.21	1871.48	850.23	981.25	981.25	1	0.007	-1.54746
BDBG_07405	beta-lactamase	1799.46	2669.73	2682.39	2669.73	740.875	498.73	527.06	527.06	1	0.001	-2.34065
BDBG_07411	benzoate 4-monooxygenase cytochrome P450	152.815	196.855	168.875	168.875	623.335	807.525	923.67	807.525	1	0	2.25755
BDBG_07412	predicted protein	942.46	867.19	901.415	901.415	361.775	314.335	352.025	352.025	1	0	-1.35651
BDBG_07426	conserved hypothetical protein	473.375	572.895	733.165	572.895	271.65	188.65	212.46	212.46	1	0.002	-1.43108
BDBG_07431	predicted protein	263.625	248.31	210.295	248.31	62.025	89.02	97.275	89.02	1	0.001	-1.47994
BDBG_07456	conserved hypothetical protein	2052.64	2101.16	2395.62	2101.16	4578.92	4173.27	4169.23	4173.27	1	0.002	0.989991
BDBG_07469	cation diffusion facilitator 1	1871.19	1916.34	2142.44	1916.34	4587.26	4748.69	5271.41	4748.69	1	0.001	1.30918
BDBG_07476	phthalate transporter	637.73	448.4	345.545	448.4	1077.55	993.815	1216.48	1077.55	1	0.005	1.26489
BDBG_07491	conserved hypothetical protein	18680.8	21870	19901.4	19901.4	864.355	1046.21	844.46	864.355	1	0	-4.5251
BDBG_07499	conserved hypothetical protein	1532.12	1252.48	1285.54	1285.54	752.085	522.625	621.165	621.165	1	0.003	-1.04933
BDBG_07505	conserved hypothetical protein	520.17	655.025	796.94	655.025	133.335	110.525	124.77	124.77	1	0	-2.39228
BDBG_07506	conserved hypothetical protein	20056.5	15598.7	13597.2	15598.7	3887.57	5723.59	6610.77	5723.59	1	0.002	-1.44644
BDBG_07537	conserved hypothetical protein	1557.4	2203.44	1675.71	1675.71	506.23	524.605	768.335	524.605	1	0.001	-1.67547
BDBG_07557	conserved hypothetical protein	337.335	435.73	430.02	430.02	769.65	725.98	674.19	725.98	1	0.005	0.755526
BDBG_07558	alpha-glucosidase	1399.61	1222.71	1390.64	1390.64	2318.38	3056.39	2838.17	2838.17	1	0.002	1.02921
BDBG_07562	predicted protein	373.085	451.98	329.585	373.085	755.71	682.25	741.04	741.04	1	0.004	0.990047
BDBG_07565	sugar transporter	3103.9	2721.23	3187.03	3103.9	571.94	972.145	1332.77	972.145	1	0.003	-1.67484
BDBG_07567	predicted protein	3027.66	3000.55	2672.52	3000.55	1599.82	1811.62	1263.25	1599.82	1	0.005	-0.907319
BDBG_07573	conserved hypothetical protein	2521.31	2064.59	1532.4	2064.59	710.23	710.915	864.63	710.915	1	0.002	-1.5381
BDBG_07581	conserved hypothetical protein	80.24	60.14	40.51	60.14	132.77	186.94	189.19	186.94	1	0.004	1.63618
BDBG_07608	conserved hypothetical protein	35.74	42.42	32.02	35.74	96.005	101.4	98.23	98.23	1	0.001	1.45862
BDBG_07622	nuclear serine protease HtrA2/Nma111	1009.88	1183.07	1293.09	1183.07	2288.09	2289.48	2263.05	2288.09	1	0.002	0.951611
BDBG_07625	aminotransferase	1661.34	1741.38	1424.88	1661.34	818.25	835.96	942.815	835.96	1	0.003	-0.990837
BDBG_07626	acetyltransferase	170.65	145.38	133.895	145.38	57.365	88.045	69.585	69.585	1	0.004	-1.06298
BDBG_07641	acetyltransferase	2405.21	2711.23	2607.8	2607.8	1514.04	1224.44	1136.63	1224.44	1	0.003	-1.09071
BDBG_07653	predicted protein	101.045	87.815	135.085	101.045	38.425	35.625	34.94	35.625	1	0.001	-1.50404
BDBG_07662	inosine triphosphate pyrophosphatase	743.4	599.105	434.685	599.105	2106.25	2170.53	1948.42	2106.25	1	0.001	1.8138
BDBG_07663	POS9-activating factor FAP7	1288.64	1344	1885.53	1344	4076.61	2842.69	3960.5	3960.5	1	0.003	1.55915
BDBG_07705	conserved hypothetical protein	523.48	431.42	259.96	431.42	780.25	1417.96	1667.17	1417.96	1	0.007	1.71665
BDBG_07716	flavin-containing amine oxidasedehydrogenase	1699.23	1411.02	1186.25	1411.02	3182.15	3714.01	3770.12	3714.01	1	0.001	1.39624
BDBG_07768	methionine aminopeptidase 2B	325.21	312.42	307.565	312.42	830.585	819.415	962.19	830.585	1	0	1.41064
BDBG_07771	arrestin domain-containing protein	1811.46	2651.92	2705.32	2651.92	423.255	502.92	678.21	502.92	1	0.001	-2.39864
BDBG_07785	glycerate kinase	166.125	135.585	88.735	135.585	35.19	52.065	53.24	52.065	1	0.004	-1.38081
BDBG_07786	MFS multidrug transporter	1223.9	1030.21	1362.51	1223.9	484.065	499.275	482.98	484.065	1	0.001	-1.33821
BDBG_07801	dolichyl-P-Man:Man(5)GlcNAc(2)-PP-dolichyl mannosyltransferase	2092.32	2128.49	1720.63	2092.32	4158.17	3987.82	4652.59	4158.17	1	0.002	0.990849
BDBG_07802	conserved hypothetical protein	1394.66	1038.32	1019.77	1038.32	2639.82	2393.27	2708.48	2639.82	1	0.002	1.34619
BDBG_07822	hypothetical protein	352.755	470.94	493.065	470.94	1094.25	863.375	809.105	863.375	1	0.004	0.874444
BDBG_07829	predicted protein	204.19	279.875	268.105	268.105	109.585	79.3	69.585	79.3	1	0.002	-1.75741
BDBG_07871	predicted protein	197	205.73	316.395	205.73	117.21	61.26	67.37	67.37	1	0.004	-1.61057
BDBG_07927	alpha-ketoglutarate-dependent taurine dioxygenase	211.585	259.065	201	211.585	581.29	645.415	681.21	645.415	1	0.001	1.60899
BDBG_07933	Rpp14 family	277.315	169.92	76.74	169.92	553.69	904.52	961.06	904.52	1	0.005	2.4123
BDBG_07951	zinc finger protein ZPR1	2003.27	2387.59	2207.23	2207.23	5002.02	5175.38	4797.38	5002.02	1	0.001	1.18028
BDBG_07954	predicted protein	83.135	114.855	76.68	83.135	373.755	264.15	297.625	297.625	1	0.001	1.83997
BDBG_07955	monosaccharide transporter	913.565	654.375	815.19	815.19	1391	2232.62	1830.11	1830.11	1	0.004	1.16672
BDBG_07970	conserved hypothetical protein	277.125	236.295	194.795	236.295	417.17	522.105	763.085	522.105	1	0.006	1.14375
BDBG_07982	predicted protein	59.525	56.11	34.335	56.11	120.855	120.835	133.71	120.855	1	0.003	1.10695
BDBG_07984	alcohol dehydrogenase II	1252.75	1172.32	1178.67	1178.67	2225.32	1881.66	2366.61	2225.32	1	0.004	0.91685
BDBG_07994	predicted protein	320.13	277.46	224.335	277.46	39.56	52.885	65.01	52.885	1	0	-2.39135
BDBG_08012	conserved hypothetical protein	720.375	784.605	1161.38	784.605	234.65	305.54	312.44	305.54	1	0.001	-1.36061
BDBG_08025	conserved hypothetical protein	466.94	472.585	410.855	466.94	210.48	188.605	184.875	188.605	1	0.001	-1.30787
BDBG_08033	conserved hypothetical protein	4980.31	4750.31	4780.48	4780.48	9750.65	12946.6	11989.4	11989.4	1	0.001	1.32653
BDBG_08034	siderophore iron transporter mirC	2055.68	1682.09	1267.11	1682.09	11751.1	14614.1	16685.8	14614.1	1	0	3.11904
BDBG_08038	agmatinase	1007.64	1112.39	1192.23	1112.39	638.19	476.605	605.42	605.42	1	0.004	-0.877661
BDBG_08048	eukaryotic translation initiation factor 5	2870.59	2664.11	2611.23	2664.11	6519.51	6953.9	8024.15	6953.9	1	0.001	1.38417
BDBG_08061	conserved hypothetical protein	221.105	122.545	120.04	122.545	39.51	55.505	65.705	55.505	1	0.005	-1.14262
BDBG_08068	conserved hypothetical protein	33.07	44.16	26.07	33.07	91.315	84.9	90.065	90.065	1	0.002	1.44544
BDBG_08109	prenyl cysteine carboxyl methyltransferase Ste14	4633.56	4156.12	4035.82	4156.12	8927.96	9423.58	10591	9423.58	1	0.001	1.18104
BDBG_08116	predicted protein	28.51	24.225	20.56	24.225	69.65	60.9	57.16	60.9	1	0.001	1.32995
BDBG_08127	conserved hypothetical protein	588.795	495.735	578.085	578.085	259.395	167.19	176.625	176.625	1	0.001	-1.71059
BDBG_08131	predicted protein	201.585	451.96	569.92	451.96	105.86	71.065	60.74	71.065	1	0.003	-2.66898
BDBG_08139	conserved hypothetical protein	1684.38	2005.06	2044.55	2005.06	986.54	1026.21	990.9	990.9	1	0.002	-1.01683
BDBG_08142	conserved hypothetical protein	1714.75	2041.77	2524.38	2041.77	755.92	547.105	661.875	661.875	1	0.001	-1.62519
BDBG_08143	flotillin domain-containing protein	3504.4	4273.52	4278.66	4273.52	111.505	123.585	121.585	121.585	1	0	-5.13539
BDBG_08169	C6 zinc finger domain-containing protein	901.71	882	815.565	882	523.585	465.045	363.915	465.045	1	0.004	-0.923408
BDBG_08182	predicted protein	65.075	54.045	98.775	65.075	24.19	25.115	25.13	25.115	1	0.002	-1.37355
BDBG_08187	conserved hypothetical protein	133.875	236.335	169.42	169.42	820.335	1147.54	943.96	943.96	1	0	2.47812
BDBG_08188	predicted protein	45.865	78.635	69.875	69.875	165.505	176.96	140.835	165.505	1	0.003	1.24403
BDBG_08197	MFS transporter	602	562.355	507.98	562.355	1550.44	1464.94	1602.94	1550.44	1	0	1.46312
BDBG_08210	PHO85 cyclin-7	982.375	949.42	1074.26	982.375	2120.18	2074.57	2290.39	2120.18	1	0.001	1.10984
BDBG_08218	"endo-1;3(4)-beta-glucanase"	254.23	247.085	166.96	247.085	457.44	594.085	695.67	594.085	1	0.003	1.26566
BDBG_08232	pyruvate decarboxylase	2471.42	2068.13	2191.05	2191.05	981.775	1016.44	976.005	981.775	1	0.001	-1.15815
BDBG_08233	conserved hypothetical protein	286.38	323.54	406.15	323.54	165.395	116.835	128.565	128.565	1	0.002	-1.33145
BDBG_08235	cytochrome P450 55A3	10901.6	7021.06	7667.06	7667.06	1157.59	1452.17	1285.15	1285.15	1	0	-2.57674
BDBG_08236	conserved hypothetical protein	2077.54	2904.21	2286.23	2286.23	497.9	371.27	401.835	401.835	1	0	-2.5083
BDBG_08272	capsule polysaccharide biosynthesis protein	24.44	25.02	15.195	24.44	58.88	58.385	69.605	58.88	1	0.002	1.26853
BDBG_08275	predicted protein	456.025	618.605	613.71	613.71	170.48	125.73	153.75	153.75	1	0	-1.99697
BDBG_08276	predicted protein	316.4	249.04	234.54	249.04	89.13	126.61	137.855	126.61	1	0.004	-0.975986
BDBG_08277	conserved hypothetical protein	17504.5	15487	18776.6	17504.5	8623.38	7180.52	6948.5	7180.52	1	0.001	-1.28556
BDBG_08322	SNF7 family protein	12236.8	11226	11968.8	11968.8	6217.65	5175.44	4542.23	5175.44	1	0.002	-1.20953
BDBG_08327	conserved hypothetical protein	150.06	206.895	138.665	150.06	360.9	373.395	291.605	360.9	1	0.005	1.26606
BDBG_08340	conserved hypothetical protein	343.04	363.125	390.105	363.125	821.775	635.165	764.48	764.48	1	0.002	1.07401
BDBG_08349	ankyrin repeat protein	93.86	86.235	54.66	86.235	192.38	272.895	293.46	272.895	1	0.002	1.662
BDBG_08408	cAMP-specific phosphodiesterase	7961.98	10148.2	9671.65	9671.65	22433.5	16531.8	17104.4	17104.4	1	0.004	0.822537
BDBG_08411	cupin domain-containing protein	769.835	623.92	781.335	769.835	1851.9	1995.25	2247.54	1995.25	1	0.001	1.37395
BDBG_08435	hypothetical protein	96.94	122.56	66.905	96.94	203.545	335.44	364.71	335.44	1	0.004	1.79089
BDBG_08445	ferrochelatase	4119.29	4256.46	4005.61	4119.29	2437.57	1937.21	2268.53	2268.53	1	0.003	-0.860641
BDBG_08449	squalene epoxidase	6761.5	5248	5767.85	5767.85	2296.82	2474.34	3397.64	2474.34	1	0.003	-1.22099
BDBG_08452	conserved hypothetical protein	392.565	464.775	402.295	402.295	961.145	945.355	820.42	945.355	1	0.001	1.2326
BDBG_08467	a-pheromone receptor PreA	25.87	44.555	24.415	25.87	97.63	100.565	68.17	97.63	1	0.004	1.91604
BDBG_08477	hypothetical protein	150.21	162.27	96.69	150.21	310.605	309.52	419.21	310.605	1	0.003	1.0481
BDBG_08479	conserved hypothetical protein	901.125	789.795	765.98	789.795	1866.31	1933.59	2531.69	1933.59	1	0.001	1.29173
BDBG_08494	conserved hypothetical protein	116.835	104.895	68.82	104.895	248	288.56	254.86	254.86	1	0.002	1.28076
BDBG_08508	conserved hypothetical protein	659.835	650.48	727.88	659.835	265.46	275.525	323.395	275.525	1	0.001	-1.25992
BDBG_08509	MFS monocarboxylate transporter	935.73	1477.8	1251.19	1251.19	171	246.92	172.775	172.775	1	0	-2.85633
BDBG_08510	conserved hypothetical protein	1470.57	1811.12	1819.46	1811.12	203.54	178.915	204.25	203.54	1	0	-3.1535
BDBG_08517	TRAPP complex subunit	1663.09	1210.04	1213.89	1213.89	2923.61	3319.77	4386.94	3319.77	1	0.002	1.45144
BDBG_08532	C6 transcription factor	1388.25	1872.16	1762.73	1762.73	290.17	376.42	374.25	374.25	1	0	-2.23574
BDBG_08533	carboxylesterase	116.36	94.235	66.385	94.235	23.88	30.87	32.45	30.87	1	0.002	-1.61006
BDBG_08567	conserved hypothetical protein	542.21	516.335	583.545	542.21	71.495	67.42	70.625	70.625	1	0	-2.9406
BDBG_08574	RNAse P Rpr2/Rpp21 subunit domain-containing protein	692.235	651.67	581.565	651.67	1074.46	1131.27	1469.64	1131.27	1	0.005	0.79573
BDBG_08581	conserved hypothetical protein	112.585	178.15	98.355	112.585	356.25	667.15	483.21	483.21	1	0.002	2.10164
BDBG_08582	predicted protein	44.035	50.025	61.34	50.025	125.315	130.315	114.565	125.315	1	0.001	1.32484
BDBG_08589	predicted protein	55.96	46.47	44.27	46.47	128.02	98.44	114.585	114.585	1	0.002	1.30205
BDBG_08598	LysM domain-containing protein	633.815	900.71	1021.27	900.71	2114.8	1808.55	1575.94	1808.55	1	0.005	1.00569
BDBG_08621	conserved hypothetical protein	10005.8	11894.5	8870.02	10005.8	776.625	612.02	844	776.625	1	0	-3.68747
BDBG_08668	phenol monooxygenase	149.17	155.895	157.335	155.895	430.585	402.46	430.565	430.565	1	0	1.46566
BDBG_08669	MFS multidrug transporter	720.13	732.96	691.5	720.13	1259.73	1146.07	1257.59	1257.59	1	0.004	0.804327
BDBG_08676	CBF/NF-Y family transcription factor	1705.98	1260.5	992.92	1260.5	3431.86	2698.38	3905.98	3431.86	1	0.003	1.44499
BDBG_08678	DNA repair protein Nse1	2378.84	2077.36	2081.48	2081.48	4224.48	3825.88	4095.02	4095.02	1	0.002	0.976261
BDBG_08683	predicted protein	1378.78	1670.8	1752.71	1670.8	847.895	603.395	650.88	650.88	1	0.002	-1.36007
BDBG_08684	predicted protein	641.63	890.375	800.895	800.895	477.92	295.46	310.645	310.645	1	0.006	-1.36635
BDBG_08686	flavin-nucleotide-binding protein	373.625	400.605	401.44	400.605	67.745	72.93	76.515	72.93	1	0	-2.4576
BDBG_08687	predicted protein	555.67	1044.32	937.065	937.065	43.9	44.305	32.1	43.9	1	0	-4.41586
BDBG_08703	salicylate hydroxylase	318.96	280.485	274.375	280.485	695.625	902.23	819.605	819.605	1	0.001	1.54701
BDBG_08704	conserved hypothetical protein	30.265	44.445	23.795	30.265	76.2	91.44	98.605	91.44	1	0.003	1.59518
BDBG_08708	predicted protein	531.915	469.21	486.315	486.315	133.835	119.835	123.44	123.44	1	0	-1.97808
BDBG_08709	conserved hypothetical protein	4152.31	3233.65	4094.41	4094.41	703.21	589.46	532	589.46	1	0	-2.79619
BDBG_08721	predicted protein	348.525	505.48	518.9	505.48	993.19	1024.71	1267.46	1024.71	1	0.002	1.01949
BDBG_08725	chromatin-remodeling complex subunit ies6	3499.19	2741.99	3357.71	3357.71	11085.8	9486.07	9367.05	9486.07	1	0	1.49833
BDBG_08758	conserved hypothetical protein	1997.78	3101.12	2542.55	2542.55	5822.36	4841.31	5044.54	5044.54	1	0.004	0.988449
BDBG_08774	fungal specific transcription factor domain-containing protein	4012.4	3655.8	3455.63	3655.8	7641.35	6611.29	7418.55	7418.55	1	0.002	1.02095
BDBG_08787	predicted protein	18511.1	18038.7	18722.7	18511.1	8090.98	9225.92	8253.96	8253.96	1	0.001	-1.16523
BDBG_08788	predicted protein	95.38	80.34	141.065	95.38	35.19	40.44	43.935	40.44	1	0.003	-1.2379
BDBG_08808	predicted protein	179.355	167.565	100.545	167.565	392.71	571.48	548.775	548.775	1	0.002	1.71149
BDBG_08815	conserved hypothetical protein	927.48	664.485	538.02	664.485	156.44	305.105	305.69	305.105	1	0.007	-1.12293
BDBG_08852	predicted protein	134.44	189.71	111.335	134.44	438.67	297.355	286.02	297.355	1	0.006	1.14522
BDBG_08853	chitobiase	1230.61	1078.88	1085.14	1085.14	2039.09	2154.07	2176.29	2154.07	1	0.002	0.989174
BDBG_08866	conserved hypothetical protein	1151.69	1160.34	917.375	1151.69	2467.03	2313.92	2602.24	2467.03	1	0.001	1.09902
BDBG_08883	calcium/proton exchanger	205.335	220.21	225.085	220.21	92.34	114.69	100.56	100.56	1	0.001	-1.13082
BDBG_08915	pre-rRNA processing protein Esf1	1083.43	796.795	729.42	796.795	1949.21	1900.39	2536.19	1949.21	1	0.002	1.29061
BDBG_08921	DNA-directed RNA polymerase I polypeptide	1882	2252.27	2438.82	2252.27	7468.65	5235.52	4757.01	5235.52	1	0.002	1.21695
BDBG_08948	MFS multidrug transporter	100.02	88.355	97.775	97.775	231.15	372.88	339.565	339.565	1	0.001	1.79615
BDBG_08949	predicted protein	56.97	105.96	71.89	71.89	300.31	190.585	270.125	270.125	1	0.002	1.90976
BDBG_08955	conserved hypothetical protein	208.065	186.375	137.665	186.375	2627.93	3096.44	3182.44	3096.44	1	0	4.05433
BDBG_08984	conserved hypothetical protein	5573.46	5745.27	5942.9	5745.27	15698.1	14615.3	13267.5	14615.3	1	0.001	1.34703
BDBG_09008	sulfate permease II	2084.31	2073.76	1786.88	2073.76	3402.21	4287.48	3511.9	3511.9	1	0.004	0.760006
BDBG_09024	MFS monocarboxylate transporter	428.795	404.835	390.27	404.835	1139.19	1310.53	1594.29	1310.53	1	0	1.69474
BDBG_09037	secreted protein	2731.9	2691.57	2907.73	2731.9	1722.67	1620.52	1388.38	1620.52	1	0.004	-0.753448
BDBG_09064	carbonic anhydrase	287.96	332.375	359.77	332.375	180.42	185.435	155.775	180.42	1	0.003	-0.881453
BDBG_09073	D-lactate dehydrogenase	631.38	689.69	638.92	638.92	1231.86	1265.14	1361.64	1265.14	1	0.002	0.985596
BDBG_09080	conserved hypothetical protein	378.065	419.105	339.795	378.065	764.355	786.315	874.46	786.315	1	0.002	1.05647
BDBG_09096	conserved hypothetical protein	515.73	441.315	279.25	441.315	868.185	1676.15	1364.39	1364.39	1	0.004	1.62838
BDBG_09124	hypothetical protein	254.545	211.145	131.44	211.145	532.67	526.005	600.125	532.67	1	0.002	1.33501
BDBG_09141	conserved hypothetical protein	456.375	683.23	554.775	554.775	1533.69	2505.84	2099.38	2099.38	1	0.001	1.91999
BDBG_09148	F-box domain-containing protein	1098.42	1247.25	1269.82	1247.25	741.65	587.71	663.9	663.9	1	0.004	-0.909713
BDBG_09150	ABC ATPase	130.19	137.855	79.2	130.19	371.19	328.045	397.73	371.19	1	0.001	1.51154
BDBG_09174	C-4 methyl sterol oxidase Erg25	21543.6	16170.7	13021.5	16170.7	5264.98	7251.46	6923.84	6923.84	1	0.003	-1.22374
BDBG_09192	3-isopropylmalate dehydrogenase B	574.96	439.44	628.21	574.96	935.17	1067.48	1223.96	1067.48	1	0.005	0.892676
BDBG_09195	xylosidase/arabinosidase	768.5	462.145	514.98	514.98	1260.25	1932.07	1963.57	1932.07	1	0.003	1.90756
BDBG_09209	C6 transcription factor	20.69	25.945	15.475	20.69	73.785	57.53	63.27	63.27	1	0.001	1.61259
BDBG_09210	RTA1 domain-containing protein	216.235	195.585	203.795	203.795	383.13	417.9	391.69	391.69	1	0.002	0.942594
BDBG_09214	cytochrome P450	2069.46	1635.73	1450.25	1635.73	723.525	843.46	750.755	750.755	1	0.002	-1.12352
BDBG_09219	AMP-binding enzyme	6634.55	7018.15	7046.44	7018.15	3572.82	4349.4	3796.84	3796.84	1	0.004	-0.886293
BDBG_09232	mannitol-1-phosphate dehydrogenase	3558.25	2463.59	2336.46	2463.59	5632.09	11472.2	11694.5	11472.2	1	0.004	2.21932
BDBG_09234	alpha-tubulin suppressor protein Aats1	1308.57	1402.11	1207.3	1308.57	2376.61	2735.12	2230.73	2376.61	1	0.003	0.860917
BDBG_09269	hypothetical protein	637.23	622.355	604.98	622.355	1087.07	1212.82	1176.76	1176.76	1	0.002	0.919004
BDBG_09295	predicted protein	602.13	438.395	277.42	438.395	979.645	1294.4	1291.73	1291.73	1	0.005	1.559
BDBG_09296	conserved hypothetical protein	3888.46	5653.29	7916.61	5653.29	2230.14	1385.96	1294.84	1385.96	1	0.003	-2.02821
BDBG_09297	predicted protein	4078.69	5184.1	5134.94	5134.94	1118.21	784.835	863.17	863.17	1	0	-2.57263
BDBG_09299	conserved hypothetical protein	568	242.17	340.44	340.44	1317.67	1870.4	1807.65	1807.65	1	0.002	2.40864
BDBG_09303	MFS multidrug transporter	90.315	105.44	115.165	105.44	348.75	318.625	339.755	339.755	1	0	1.68807
BDBG_09320	ATP binding protein	1776.96	1406.03	1527.71	1527.71	2994	3473.54	3640.73	3473.54	1	0.002	1.18504
BDBG_09322	FRE family ferric-chelate reductase	1206.82	1004.52	839.775	1004.52	6529.94	8021.84	8798.48	8021.84	1	0	2.99742
BDBG_09333	dipeptidyl aminopeptidase	284.71	290.665	177.21	284.71	699.065	679.105	720.085	699.065	1	0.002	1.29593
BDBG_09344	translation initiation factor eIF4E	233.585	210.81	146.52	210.81	624.395	715	853.125	715	1	0.001	1.762
BDBG_09352	conserved hypothetical protein	1146.9	1129.38	980.355	1129.38	2508.62	2327.82	1757.12	2327.82	1	0.004	1.04345
BDBG_09359	phosphotransferase enzyme family protein	487.02	460.775	343.4	460.775	723.105	951.38	1060.84	951.38	1	0.005	1.04596
BDBG_09369	conserved hypothetical protein	81.715	88.34	67.905	81.715	186.915	226.415	284.5	226.415	1	0.001	1.4703
BDBG_09383	predicted protein	518.585	698.645	564	564	1118.59	1292.79	1175.25	1175.25	1	0.003	1.0592
BDBG_09390	activator 1 37 kDa subunit	1159.61	1230.66	1178.98	1178.98	3210.07	2214.84	2673.46	2673.46	1	0.002	1.18117
BDBG_09391	salicylate hydroxylase	222.54	145.38	126.21	145.38	529.88	374.335	510.81	510.81	1	0.002	1.81296
BDBG_09397	tetratricopeptide repeat-containing protein	1673.94	2596.21	2433.55	2433.55	1082.48	986.11	758.085	986.11	1	0.004	-1.30324
BDBG_09400	conserved hypothetical protein	331.255	258.98	192.69	258.98	840.23	794.02	803.795	803.795	1	0.001	1.63399
BDBG_09413	C-5 sterol desaturase	12152.4	13894.8	17510.3	13894.8	7510.09	6851.75	6689.71	6851.75	1	0.003	-1.02
BDBG_09421	spliceosome-associated protein 49	1988.53	1600.38	1510.19	1600.38	3714.34	3940.11	4531.02	3940.11	1	0.001	1.29982
BDBG_09430	meiosis protein MEI2	79.695	77.03	86.61	79.695	37.29	43.995	42.145	42.145	1	0.002	-0.919128
BDBG_09433	rRNA processing protein Fcf2	1575.32	1867.82	2006.11	1867.82	3328.65	3321.73	3956.09	3328.65	1	0.003	0.833586
BDBG_09468	predicted protein	1100.3	1249.03	1108.92	1108.92	558.795	560.48	620.085	560.48	1	0.002	-0.98442
BDBG_09470	hypothetical protein	144.315	105.5	105.835	105.835	50.93	42.93	45.58	45.58	1	0.001	-1.21534
BDBG_09472	predicted protein	631.855	882.795	860.875	860.875	208.4	192.13	229.105	208.4	1	0	-2.04645
BDBG_09479	predicted protein	995.02	1301	1457.73	1301	192.045	259.46	277.98	259.46	1	0	-2.32604
BDBG_09481	predicted protein	135.02	125.375	81.675	125.375	217.44	269.145	275.375	269.145	1	0.005	1.10213
BDBG_00004	DNA repair protein Pso2/Snm1	909.235	1032.71	982.775	982.775	1628.98	1568	1830.09	1628.98	0.999	0.005	0.729036
BDBG_00063	endo-arabinase	27.475	33.7	16.69	27.475	59.27	59.745	59.68	59.68	0.999	0.006	1.11913
BDBG_00182	conserved hypothetical protein	8560.52	8812.35	8941.3	8812.35	4312.21	4901.01	5657.1	4901.01	0.999	0.005	-0.84645
BDBG_00231	thioesterase	464.94	459.21	460.73	460.73	278.795	298.42	243.145	278.795	0.999	0.005	-0.724717
BDBG_00319	conserved hypothetical protein	3840.53	3315.4	3319.88	3319.88	2182.69	2022.42	2011.93	2022.42	0.999	0.005	-0.715046
BDBG_00375	potassium uptake transporter	2562.59	1433.86	879.185	1433.86	3443.59	5987.8	6325.31	5987.8	0.999	0.009	2.06213
BDBG_00463	acyl-CoA oxidase	129.23	160.105	127.395	129.23	268.295	225.355	246.085	246.085	0.999	0.005	0.929216
BDBG_00484	conserved hypothetical protein	1462.65	1662.98	1222.42	1462.65	3084.11	2408.88	2509.42	2509.42	0.999	0.006	0.778769
BDBG_00500	F-box domain-containing protein	3475.15	3734.36	3374.98	3475.15	7193.52	6052.85	5460.56	6052.85	0.999	0.006	0.800541
BDBG_00708	beta-lactamase	179.525	126	82.675	126	267.73	322.105	362.315	322.105	0.999	0.007	1.35411
BDBG_00756	conserved hypothetical protein	6622.75	6499.66	4380.92	6499.66	12343.9	10695.4	11360.7	11360.7	0.999	0.006	0.805618
BDBG_00766	conserved hypothetical protein	2028.48	1474.3	1892.38	1892.38	4287.06	2928.09	3342.61	3342.61	0.999	0.007	0.820775
BDBG_00828	predicted protein	903.565	795.77	591.73	795.77	1269.91	1530.93	1730.32	1530.93	0.999	0.007	0.94399
BDBG_00830	secreted protein	226.21	239.92	187.795	226.21	379.355	352.835	430.73	379.355	0.999	0.006	0.745886
BDBG_00916	conserved hypothetical protein	1501.46	1440.65	1577.73	1501.46	953.48	798.815	909.48	909.48	0.999	0.005	-0.723252
BDBG_00917	ATP-dependent helicase NAM7	2875.17	3088.73	3204.69	3088.73	4852.67	5158.73	5332.81	5158.73	0.999	0.005	0.740002
BDBG_01076	hypothetical protein	60.01	51.55	42.805	51.55	88.985	94.38	116.315	94.38	0.999	0.005	0.872509
BDBG_01397	serine/threonine protein kinase Japonica Group	220.585	290.105	191.71	220.585	401.88	461.065	475.375	461.065	0.999	0.006	1.06364
BDBG_01598	predicted protein	390.795	323.13	445.15	390.795	205.125	193.42	231.315	205.125	0.999	0.006	-0.929909
BDBG_01713	methyltransferase	1597.88	1374.36	1267.8	1374.36	2207.38	3856.42	4749.75	3856.42	0.999	0.008	1.48851
BDBG_01756	FarB	2261.46	1591.36	1527.5	1591.36	3386.54	3353.02	3405.98	3386.54	0.999	0.006	1.08955
BDBG_01810	conserved hypothetical protein	157.88	208.38	191.505	191.505	99.735	110.915	82.155	99.735	0.999	0.005	-0.94121
BDBG_02011	platelet-activating factor acetylhydrolase 2	3108.71	2315.38	2245.98	2315.38	1228.89	1384.31	1450.19	1384.31	0.999	0.006	-0.742079
BDBG_02067	predicted protein	15.125	18.11	15.345	15.345	30.335	26.895	32.41	30.335	0.999	0.004	0.983215
BDBG_02251	methylthioribulose-1-phosphate dehydratase	4355	4240.21	3672.17	4240.21	6808.71	6862.1	7094.46	6862.1	0.999	0.005	0.694515
BDBG_02283	conserved hypothetical protein	249.27	405.815	466.645	405.815	753.855	864.23	794.625	794.625	0.999	0.007	0.969452
BDBG_02357	actin-interacting protein	440.185	393.54	381.73	393.54	207.65	267.19	204.875	207.65	0.999	0.006	-0.922356
BDBG_02459	antigenic thaumatin domain-containing protein	152.295	136.755	102.315	136.755	219.045	319.065	267.165	267.165	0.999	0.006	0.966137
BDBG_02535	predicted protein	273.355	284.98	388.48	284.98	924.485	565.23	595.315	595.315	0.999	0.008	1.06279
BDBG_02725	MFS pantothenate transporter	175.355	148.275	175.71	175.355	105.42	80.82	88.94	88.94	0.999	0.005	-0.979374
BDBG_02974	predicted protein	87.735	94.57	69.44	87.735	200.27	139.96	160.27	160.27	0.999	0.006	0.86928
BDBG_03279	predicted protein	322.315	344.73	209.375	322.315	598.15	538.42	685.315	598.15	0.999	0.006	0.892036
BDBG_03308	predicted protein	102.275	225.935	232.15	225.935	885.545	703.005	379.17	703.005	0.999	0.009	1.63763
BDBG_03393	predicted protein	6932.21	7488.51	6264.91	6932.21	11457.5	11910.2	12200.6	11910.2	0.999	0.004	0.780815
BDBG_03487	conserved hypothetical protein	7636.27	6119.88	7269.31	7269.31	3864.15	3916.98	4125.04	3916.98	0.999	0.004	-0.892078
BDBG_03538	hypothetical protein	538.4	665.98	664.395	664.395	366.435	373.44	292.775	366.435	0.999	0.006	-0.858484
BDBG_03777	hypothetical protein	3383.86	2463.49	2913.11	2913.11	5312.19	5045.52	5411.12	5312.19	0.999	0.005	0.866749
BDBG_03808	general amino acid permease 1	2312.46	2245.92	1496.36	2245.92	800.875	1013.46	1085.57	1013.46	0.999	0.007	-1.14802
BDBG_03987	conserved hypothetical protein	3213.67	3782.86	4600.94	3782.86	7466.98	6645.4	7049.88	7049.88	0.999	0.006	0.898122
BDBG_03998	integral membrane protein	571.5	991.855	1206.86	991.855	357.9	408.25	265	357.9	0.999	0.008	-1.47057
BDBG_04259	CFEM domain-containing protein	456.565	465.355	299.625	456.565	694.335	914.835	863.73	863.73	0.999	0.007	0.91976
BDBG_04264	18S rRNA biogenesis protein RCL1	2621.25	1878.55	1873.02	1878.55	3515.59	4821.48	5936.5	4821.48	0.999	0.007	1.35986
BDBG_04284	conserved hypothetical protein	3787.25	4132.35	3936.46	3936.46	6731.9	6234.25	7762.85	6731.9	0.999	0.005	0.774114
BDBG_04298	conserved hypothetical protein	1788.88	1724.98	1669.93	1724.98	2831.21	2736.78	3204.88	2831.21	0.999	0.005	0.714839
BDBG_04440	RNA polymerase Rpb1 C-terminal repeat domain-containing protein	1176.52	1020.52	940.52	1020.52	1687.67	2535.34	3439.19	2535.34	0.999	0.007	1.31286
BDBG_04486	conserved hypothetical protein	864.335	748.54	841.315	841.315	1950.71	1239.64	1667.23	1667.23	0.999	0.006	0.986735
BDBG_04567	predicted protein	62.495	66.935	114.295	66.935	28.95	39.085	30.11	30.11	0.999	0.006	-1.15252
BDBG_04712	integral membrane protein	333.46	417.17	675.545	417.17	219.63	181.21	149.335	181.21	0.999	0.007	-1.20297
BDBG_04830	copper amine oxidase	4227.84	4119.77	2998.44	4119.77	6137.62	9865.29	9409.17	9409.17	0.999	0.006	1.1915
BDBG_04845	dDENN domain-containing protein	8793.13	7520.69	7590.59	7590.59	4755.71	4540.21	4635.54	4635.54	0.999	0.004	-0.711474
BDBG_05147	predicted protein	83.255	70.54	169.915	83.255	27.49	37.175	39.435	37.175	0.999	0.008	-1.1632
BDBG_05209	RTA1 domain-containing protein	366.04	377.025	231.335	366.04	624.775	651.395	706.875	651.395	0.999	0.006	0.831531
BDBG_05459	conserved hypothetical protein	548.71	598.315	703.085	598.315	287.44	316.525	396.98	316.525	0.999	0.006	-0.918586
BDBG_05690	conserved hypothetical protein	94.355	101.4	54.445	94.355	167.105	193.895	294.835	193.895	0.999	0.008	1.0391
BDBG_05696	conserved hypothetical protein	152.855	261.565	201.63	201.63	89.61	106.025	95.295	95.295	0.999	0.006	-1.08124
BDBG_05863	phosphotransferase enzyme family protein	257.025	302.46	316.23	302.46	612.15	466.21	529.065	529.065	0.999	0.005	0.806701
BDBG_05915	conserved hypothetical protein	2949.24	3713.86	4122.81	3713.86	2129.07	1766.07	1811.61	1811.61	0.999	0.005	-1.03565
BDBG_06232	predicted protein	27.09	31.83	16.625	27.09	55.485	52.06	65.385	55.485	0.999	0.006	1.03434
BDBG_06315	conserved hypothetical protein	149.69	122.295	60.845	122.295	238.19	381.98	507.31	381.98	0.999	0.008	1.64313
BDBG_06338	potassium uptake transporter	5759.65	5556.81	5614.38	5614.38	2896.71	3624.79	2138.79	2896.71	0.999	0.007	-0.95471
BDBG_06346	conserved hypothetical protein	2098.78	1576.25	1871.91	1871.91	3067.38	3219.94	3607.59	3219.94	0.999	0.006	0.782519
BDBG_06381	predicted protein	34.02	57.555	23.535	34.02	88.855	97.69	126.105	97.69	0.999	0.007	1.52183
BDBG_06498	FAD monooxygenase	2005	2265.19	2337.19	2265.19	3761.48	4051.14	3512.38	3761.48	0.999	0.005	0.731668
BDBG_06529	MATE efflux family protein subfamily	2227.25	2144.3	1653.38	2144.3	786.585	999.69	1210.86	999.69	0.999	0.007	-1.10095
BDBG_06701	predicted protein	126.275	110	50.975	110	208	301.375	322.73	301.375	0.999	0.008	1.45406
BDBG_06822	predicted protein	179.19	194.71	320.21	194.71	116.605	83.38	68.545	83.38	0.999	0.007	-1.22355
BDBG_06849	"fructose-1;6-bisphosphatase"	4576.81	3777.28	3656.06	3777.28	2025.01	2131.8	2502.8	2131.8	0.999	0.005	-0.825277
BDBG_06869	hypothetical protein	2678.09	5106.3	4045.02	4045.02	1616.55	1805.94	1836.29	1805.94	0.999	0.008	-1.1634
BDBG_06940	DUF207 domain-containing protein	1453.82	1443.61	1674.42	1453.82	981.23	830.56	708.815	830.56	0.999	0.006	-0.807687
BDBG_07032	predicted protein	270.71	337.29	276.415	276.415	126.525	166.335	179.17	166.335	0.999	0.006	-0.732744
BDBG_07060	mitochondrial import inner membrane translocase subunit tim-16	2811.07	3073.84	2405.23	2811.07	4970.98	4630.44	4647.34	4647.34	0.999	0.005	0.725287
BDBG_07130	conserved hypothetical protein	870.27	614.65	608.42	614.65	1175.66	1372.62	1474.07	1372.62	0.999	0.006	1.1591
BDBG_07254	glycerol dehydrogenase	8289.73	9742	8827.29	8827.29	14572.5	16681.3	15116.6	15116.6	0.999	0.005	0.776095
BDBG_07398	DnaJ domain-containing protein	11330.1	13549.5	13391.2	13391.2	7590.38	7380.81	7091.81	7380.81	0.999	0.005	-0.859431
BDBG_07419	conserved hypothetical protein	892.525	719.485	984.98	892.525	1700.05	1376.23	1818.92	1700.05	0.999	0.006	0.929608
BDBG_07457	conserved hypothetical protein	719.46	824.835	818.42	818.42	1261.46	1347.89	1310.36	1310.36	0.999	0.005	0.679044
BDBG_07462	metalloreductase	4139.06	5507.73	4425.69	4425.69	8799.15	7658.52	9685.35	8799.15	0.999	0.005	0.991461
BDBG_07470	DUF455 domain-containing protein	1170.21	1666.67	1178.69	1178.69	2166.36	3732.05	3012.73	3012.73	0.999	0.008	1.35389
BDBG_07689	predicted protein	480.25	362.63	806.79	480.25	169.625	251.775	135.295	169.625	0.999	0.008	-1.50144
BDBG_07717	short chain dehydrogenase/reductase	551.855	398.94	197.315	398.94	975.875	1166.32	954.23	975.875	0.999	0.009	1.29052
BDBG_07889	recombination hotspot-binding protein	990.46	804.835	788.625	804.835	1585.29	1382.56	1722.59	1585.29	0.999	0.005	0.977982
BDBG_07983	conserved hypothetical protein	847.625	708.9	527.56	708.9	1165.69	1468.98	1803.9	1468.98	0.999	0.008	1.05116
BDBG_08262	N-acetylmuramoyl-L-alanine amidase	211.585	667.94	466.94	466.94	97.17	125.06	139.045	125.06	0.999	0.009	-1.90062
BDBG_08286	conserved hypothetical protein	426.69	586.71	790	586.71	1677.98	1418	1064.12	1418	0.999	0.008	1.27314
BDBG_08579	C2H2 finger domain-containing protein	1083.42	1198.03	902.585	1083.42	1790.71	1850.09	2299.07	1850.09	0.999	0.006	0.771999
BDBG_08580	predicted protein	130.27	134.42	109.79	130.27	298.375	196.65	236.525	236.525	0.999	0.006	0.860488
BDBG_08609	conserved hypothetical protein	1073.51	904.025	711.5	904.025	1583.12	1643.48	1762.92	1643.48	0.999	0.006	0.862324
BDBG_08901	conserved hypothetical protein	8278.86	7069.59	7613.71	7613.71	4668.21	3879.91	4658.23	4658.23	0.999	0.005	-0.708816
BDBG_08986	spindle poison sensitivity protein Scp3	5539.35	5379.56	5522.67	5522.67	8325.08	9808.3	10129.9	9808.3	0.999	0.005	0.828636
BDBG_09012	cytosine deaminase	1161.63	1012.36	846.69	1012.36	526.73	499.735	600.25	526.73	0.999	0.005	-0.94258
BDBG_09043	predicted protein	418.56	486.75	468.23	468.23	294.125	248.565	248.75	248.75	0.999	0.005	-0.912521
BDBG_09220	haemolysin-III channel protein Izh2	396.585	436.415	429.67	429.67	278.13	229.96	226.775	229.96	0.999	0.005	-0.901846
BDBG_09399	NADH:flavin oxidoreductase/NADH oxidase	182.27	139.775	288.395	182.27	83.405	80.3	88.23	83.405	0.999	0.007	-1.12787
BDBG_09459	predicted protein	74.055	100.295	62.645	74.055	195.44	155.25	146.005	155.25	0.999	0.006	1.06792
BDBG_00128	amino acid transporter arg-13	1354.19	1351.73	1079.36	1351.73	1874.21	3368.84	3732.32	3368.84	0.998	0.009	1.31744
BDBG_00498	predicted protein	10693.6	9002.17	10690.6	10690.6	16361.1	18432.5	17188.1	17188.1	0.998	0.005	0.685066
BDBG_00597	predicted protein	515.88	729.11	2107.98	729.11	283.75	227.875	117.19	227.875	0.998	0.012	-1.67789
BDBG_00869	TdiD	102.875	75.28	65.84	75.28	43.19	38.845	40.465	40.465	0.998	0.006	-0.895592
BDBG_01581	kinesin family protein	2152.57	2504.05	2876.21	2504.05	1651.77	911.46	938.105	938.105	0.998	0.009	-1.41644
BDBG_01733	RNA binding domain-containing protein	450.48	469.665	632.54	469.665	1936.67	889.38	1124	1124	0.998	0.01	1.25894
BDBG_01912	conserved hypothetical protein	1250.92	1354.4	1488.26	1354.4	761.75	682.94	903.565	761.75	0.998	0.007	-0.830264
BDBG_01958	predicted protein	581.96	768.44	650.415	650.415	302.29	389.315	402.795	389.315	0.998	0.007	-0.740423
BDBG_02143	WD repeat protein	1975.5	2461.98	2937.73	2461.98	4321.9	4501.06	4485.34	4485.34	0.998	0.007	0.865397
BDBG_02198	predicted protein	152.815	101.4	59.16	101.4	228.525	269.19	377.315	269.19	0.998	0.009	1.40857
BDBG_02334	mitochondrial carrier protein	1380.61	1793.65	1749.96	1749.96	2741.02	3383.03	2707.92	2741.02	0.998	0.007	0.647391
BDBG_02928	mitochondrial chaperone BCS1	2041.09	2622.34	2066	2066	4241.6	3720.82	3701.03	3720.82	0.998	0.007	0.848778
BDBG_03171	extracelular serine carboxypeptidase	1331.98	1374.69	1486.5	1374.69	2720.78	2418.62	2102.96	2418.62	0.998	0.006	0.815081
BDBG_03388	conserved hypothetical protein	760.585	1101.23	1205.42	1101.23	580.045	476.005	506.15	506.15	0.998	0.008	-1.12148
BDBG_03550	endoglucanase	28690.3	24115.6	22346.3	24115.6	11549.3	14481.8	14877.6	14481.8	0.998	0.006	-0.735727
BDBG_03892	protein kinase domain-containing protein	1130.11	1390.38	1386.5	1386.5	675.98	829.27	750.44	750.44	0.998	0.007	-0.885639
BDBG_03954	signal transduction protein Syg1	2041.28	2172.79	1642.04	2041.28	3130.52	3419.5	4140.42	3419.5	0.998	0.007	0.744315
BDBG_03960	conserved hypothetical protein	94.275	115.895	66.815	94.275	172.565	191.815	188.545	188.545	0.998	0.007	0.999962
BDBG_04448	predicted protein	457.46	348.085	383.585	383.585	248.13	218.56	213.275	218.56	0.998	0.007	-0.811517
BDBG_04526	conserved hypothetical protein	87.34	154.125	313.92	154.125	496.815	656.335	533.73	533.73	0.998	0.01	1.79201
BDBG_04549	predicted protein	1940.89	1659.73	1800.34	1800.34	1020.16	1121.31	1113.63	1113.63	0.998	0.006	-0.692995
BDBG_04623	GPI anchored serine-threonine rich protein	1594.38	2324.38	2931.64	2324.38	1300.09	628.46	532.145	628.46	0.998	0.011	-1.88695
BDBG_04768	carboxypeptidase S1	57.88	47.025	34.77	47.025	100.065	84.61	95.79	95.79	0.998	0.006	1.02645
BDBG_05253	predicted protein	185.25	260.855	281.625	260.855	607.795	420.21	450.295	450.295	0.998	0.008	0.787622
BDBG_05275	conserved hypothetical protein	2511.03	2925.67	2903.06	2903.06	5137.59	5205.42	4209.63	5137.59	0.998	0.006	0.823516
BDBG_05538	hypothetical protein	5406.21	5743.42	6554.92	5743.42	3951.68	2736.88	2896.38	2896.38	0.998	0.007	-0.987662
BDBG_05649	predicted protein	20.03	34.715	25.93	25.93	68.505	56.105	49.74	56.105	0.998	0.006	1.11351
BDBG_05773	CBF/NF-Y family transcription factor	272.36	183.94	249.73	249.73	100.86	112.04	140.65	112.04	0.998	0.007	-1.15636
BDBG_05787	cation efflux protein/zinc transporter	1479.67	1007.44	1008.48	1008.48	585.77	521.44	687.395	585.77	0.998	0.008	-0.783776
BDBG_05817	conserved hypothetical protein	148.105	107.685	127.46	127.46	62.385	72.395	74.89	72.395	0.998	0.006	-0.816083
BDBG_05841	predicted protein	149.75	202.11	196.77	196.77	115.23	80.84	81.385	81.385	0.998	0.007	-1.27368
BDBG_05974	UPF0261 domain-containing protein	1486.8	1364.3	1105.19	1364.3	767.25	739.065	756.165	756.165	0.998	0.006	-0.851383
BDBG_06031	predicted protein	460.46	640.77	647.4	640.77	1289.25	1023.42	990.855	1023.42	0.998	0.007	0.67552
BDBG_06205	conserved hypothetical protein	1037.3	1372.9	1009.12	1037.3	2940.76	1965.71	2002.75	2002.75	0.998	0.008	0.949156
BDBG_06225	fatty acid desaturase	3208.34	3218.27	2712.07	3208.34	4531.66	8471.35	7754.56	7754.56	0.998	0.008	1.27322
BDBG_06318	DUF887 domain-containing protein	11844.2	11117.3	13944.5	11844.2	6530.6	7014.67	7601.25	7014.67	0.998	0.006	-0.755735
BDBG_06386	zinc-dependent alcohol dehydrogenase	2767.71	2110.61	1881.82	2110.61	3662.38	4688.67	4250.04	4250.04	0.998	0.007	1.00982
BDBG_06487	predicted protein	108.48	148.855	163.4	148.855	84.28	57.26	50.83	57.26	0.998	0.008	-1.37831
BDBG_06550	conserved hypothetical protein	1287.38	1452.78	1199.09	1287.38	2086.8	2154.88	2445.19	2154.88	0.998	0.006	0.743172
BDBG_06613	nicotinamide N-methyltransferase Nnt1	1146.82	1050.79	996.665	1050.79	1734.75	1707.3	1765.59	1734.75	0.998	0.006	0.723253
BDBG_06671	exosome-associated family protein	925.355	997.88	876	925.355	1846.59	1389.67	1684.48	1684.48	0.998	0.006	0.864224
BDBG_06816	conserved hypothetical protein	1482.77	1311.8	1290.46	1311.8	845.165	739.92	856.295	845.165	0.998	0.006	-0.634237
BDBG_07119	predicted protein	162.46	166.525	83.07	162.46	362.795	264.585	349.67	349.67	0.998	0.009	1.10591
BDBG_07381	sulfatase domain-containing protein	9923.42	8970.96	10410.8	9923.42	5368.75	6302.84	5550.46	5550.46	0.998	0.005	-0.83823
BDBG_07386	predicted protein	399.065	392.23	341.44	392.23	216.505	160.855	238.545	216.505	0.998	0.007	-0.8573
BDBG_07483	pyridine nucleotide-disulphide oxidoreductase	603.275	631.94	560.98	603.275	1215.91	892.36	1055.04	1055.04	0.998	0.007	0.80641
BDBG_07500	conserved hypothetical protein	36.73	64.225	25.93	36.73	161.045	97.38	105.375	105.375	0.998	0.008	1.5205
BDBG_07522	inositolphosphorylceramide-B C-26 hydroxylase	6982.73	3140.84	2826.51	3140.84	938.69	1907.81	1110.23	1110.23	0.998	0.011	-1.50029
BDBG_08058	phospholipid-transporting ATPase	9843.75	9423.71	9887.98	9843.75	5641.62	6173.48	5787.92	5787.92	0.998	0.005	-0.766163
BDBG_08475	conserved hypothetical protein	2310.03	2423.32	2175.34	2310.03	3541.59	3805.44	4210.31	3805.44	0.998	0.006	0.720155
BDBG_08623	conserved hypothetical protein	1195.55	1643.28	1851.59	1643.28	642.525	624.46	961.585	642.525	0.998	0.009	-1.35475
BDBG_08673	predicted protein	182.985	173.96	229.48	182.985	307.25	367.895	406.895	367.895	0.998	0.006	1.00757
BDBG_08931	predicted protein	375.605	362.5	370.11	370.11	855.915	570.065	640.73	640.73	0.998	0.007	0.791762
BDBG_09048	conserved hypothetical protein	21.625	33.305	14.67	21.625	50.5	61.255	56.165	56.165	0.998	0.007	1.37697
BDBG_09145	calcium permease family membrane transporter	1096.03	1622.5	1485.25	1485.25	766.69	787.67	723.69	766.69	0.998	0.007	-0.953991
BDBG_09163	conserved hypothetical protein	694.435	732.125	747.665	732.125	1236.55	1118.57	1213.3	1213.3	0.998	0.005	0.728768
BDBG_09489	quinone oxidoreductase	3659.29	4773.17	4352.41	4352.41	2381.09	2558.93	2496.71	2496.71	0.998	0.006	-0.801788
BDBG_00215	acyl-CoA dehydrogenase	3269.38	2440.16	2143.86	2440.16	4197.56	5195.05	5469.6	5195.05	0.997	0.008	1.09016
BDBG_00849	aspartyl protease 3	456.5	313.88	264.61	313.88	664.875	622.56	688.295	664.875	0.997	0.009	1.08287
BDBG_01017	glycerophosphocholine phosphodiesterase Gde1	3125	3480.38	3307.54	3307.54	5286.71	5507.6	5334.5	5334.5	0.997	0.005	0.689594
BDBG_01132	conserved hypothetical protein	1655.17	1047.91	1187.82	1187.82	700.69	602.585	718.23	700.69	0.997	0.008	-0.761462
BDBG_01248	fatty acid oxygenase	597.275	692.23	506.02	597.275	1049.01	960.795	1083.34	1049.01	0.997	0.007	0.812554
BDBG_01273	meiosis-specific topoisomerase Spo11	1526.98	1853.46	2192.46	1853.46	3543.59	3161.38	3119.48	3161.38	0.997	0.008	0.770331
BDBG_01388	predicted protein	1143.59	1311.82	936.125	1143.59	1758.86	2111.14	2372.34	2111.14	0.997	0.008	0.884462
BDBG_01663	splicing factor	1543.96	1617.82	1946.73	1617.82	2566.42	3459.05	3033.86	3033.86	0.997	0.008	0.907105
BDBG_01786	MFS transporter	259.44	241.71	144.085	241.71	493.355	400.875	424.605	424.605	0.997	0.009	0.812844
BDBG_02001	predicted protein	109.48	86.17	102.085	102.085	51.69	59.145	59.03	59.03	0.997	0.006	-0.790251
BDBG_02300	predicted protein	24.845	57.075	30.53	30.53	169.25	87.46	89.48	89.48	0.997	0.009	1.55134
BDBG_02333	predicted protein	65.74	53.095	88.59	65.74	29.69	37.755	31.805	31.805	0.997	0.007	-1.04752
BDBG_02640	diphosphomevalonate decarboxylase	4162.25	3990.13	4072.78	4072.78	7364.75	6252.62	6545.77	6545.77	0.997	0.006	0.684551
BDBG_02658	deoxyhypusine synthase	2024.38	1634.82	1758.89	1758.89	2791.74	3048.82	3420.65	3048.82	0.997	0.007	0.793579
BDBG_02887	predicted protein	186.585	345.525	422.605	345.525	134.04	124.525	117.98	124.525	0.997	0.01	-1.47235
BDBG_02950	conserved hypothetical protein	1152.96	1016.84	1140.78	1140.78	1927.32	1933.36	1645.54	1927.32	0.997	0.007	0.756578
BDBG_03007	predicted protein	275.52	440.04	312.625	312.625	206.645	100.145	85.945	100.145	0.997	0.01	-1.64234
BDBG_03369	toxin biosynthesis ketoreductase	173.65	179.92	150.165	173.65	248	317.65	363.63	317.65	0.997	0.008	0.871256
BDBG_03468	predicted protein	708.665	593.44	406.415	593.44	933.44	1304.96	1314.5	1304.96	0.997	0.01	1.13683
BDBG_04214	conserved hypothetical protein	2358.11	2130.01	1851.04	2130.01	3221.53	3709.92	4464.88	3709.92	0.997	0.008	0.800531
BDBG_04375	predicted protein	534.085	365.04	297.355	365.04	715.685	769.44	874.085	769.44	0.997	0.009	1.07575
BDBG_04735	DNA-directed RNA polymerase III subunit Rpc34	5222.06	4667.31	4220.06	4667.31	7186.4	8306.1	9396.42	8306.1	0.997	0.007	0.831579
BDBG_05355	conserved hypothetical protein	1711.23	1444.73	1725.25	1711.23	3617.55	2824.3	2483.98	2824.3	0.997	0.008	0.722857
BDBG_05610	glycosyl transferase	2370.46	2437.21	2320.94	2370.46	3481.44	4084.34	4507.81	4084.34	0.997	0.007	0.784934
BDBG_06109	pre-mRNA-splicing factor syf2	3505.12	4234.84	4287.15	4234.84	7432.94	6458.02	6517.9	6517.9	0.997	0.007	0.622101
BDBG_07022	conserved hypothetical protein	64.505	91.065	52.06	64.505	169.67	122.27	141.48	141.48	0.997	0.008	1.13312
BDBG_07042	conserved hypothetical protein	114.25	166.96	156.15	156.15	302.815	244.585	260.15	260.15	0.997	0.008	0.736411
BDBG_07157	conserved hypothetical protein	293.38	236.44	158.48	236.44	372.04	924.985	831.605	831.605	0.997	0.012	1.81442
BDBG_07363	predicted protein	103.815	90	70.33	90	183.875	159.395	148.835	159.395	0.997	0.007	0.824609
BDBG_07655	seryl-tRNA synthetase	5443.81	5067.67	3498.71	5067.67	7674.59	9687.4	10534.9	9687.4	0.997	0.008	0.934786
BDBG_07800	conserved hypothetical protein	2500.64	3807.73	5285.12	3807.73	1888	1548.3	1387.54	1548.3	0.997	0.01	-1.29825
BDBG_08007	conserved hypothetical protein	316.255	244.145	387.605	316.255	189.045	119.005	141.835	141.835	0.997	0.009	-1.15687
BDBG_08664	capsule polysaccharide biosynthesis protein	51.635	40.035	26.92	40.035	69.625	103.44	110.685	103.44	0.997	0.008	1.36946
BDBG_09496	deoxycytidylate deaminase	3324.39	3288.06	3069.86	3288.06	2171.42	1857.04	1571.89	1857.04	0.997	0.007	-0.824232
BDBG_00269	conserved hypothetical protein	2279.09	2739	3131.38	2739	1820.46	879.235	1024.88	1024.88	0.996	0.011	-1.4182
BDBG_00410	bZIP transcription factor	774.875	768.98	1012.06	774.875	1717.67	1545.9	1292.17	1545.9	0.996	0.009	0.996411
BDBG_00711	predicted protein	1769.53	1728.39	1908.21	1769.53	3249.03	2761.15	2872.88	2872.88	0.996	0.007	0.699133
BDBG_00727	LIM domain-containing protein	529.77	260.185	197.355	260.185	121.48	110.44	106.46	110.44	0.996	0.011	-1.23627
BDBG_01770	suppressor Sfk1	3869.55	4450.96	4572.9	4450.96	2218.28	2895.11	2435.34	2435.34	0.996	0.008	-0.869996
BDBG_01984	ankyrin repeat protein	286.4	276.19	253.75	276.19	146.105	142.27	186.755	146.105	0.996	0.007	-0.918656
BDBG_02225	conserved hypothetical protein	1521.71	1560.25	1453.76	1521.71	779.065	992.9	947.71	947.71	0.996	0.007	-0.683176
BDBG_02715	predicted protein	85.215	81.925	181.44	85.215	46.225	39.875	41.77	41.77	0.996	0.009	-1.02864
BDBG_02773	conserved hypothetical protein	241.565	220.275	182.86	220.275	320.835	742.75	762.775	742.75	0.996	0.011	1.75357
BDBG_02822	CAF1 family ribonuclease	434.27	471.19	361.71	434.27	771	761.295	642.315	761.295	0.996	0.008	0.809863
BDBG_02860	predicted protein	1395.12	1334.52	1530	1395.12	2907.19	2661.48	2038.01	2661.48	0.996	0.008	0.931834
BDBG_02905	predicted protein	623.005	840.565	561.835	623.005	1027.86	1571.96	1963.88	1571.96	0.996	0.011	1.33525
BDBG_03180	conserved hypothetical protein	1524.57	1503.69	1434.55	1503.69	822.065	1017.59	875.21	875.21	0.996	0.007	-0.780806
BDBG_03399	general amidase	2425.94	1905.61	1342.21	1905.61	3144.79	4425.48	5873.8	4425.48	0.996	0.011	1.21558
BDBG_04427	conserved hypothetical protein	252.525	300.005	266.795	266.795	389.005	620.73	581.335	581.335	0.996	0.009	1.12364
BDBG_04769	conserved hypothetical protein	3175.25	3024.21	2453.19	3024.21	4759.71	4693.56	5128.21	4759.71	0.996	0.007	0.654315
BDBG_05523	DJ-1/PfpI family protein	914.815	1220.07	1771.52	1220.07	743.94	443.54	455	455	0.996	0.012	-1.42302
BDBG_05888	hypothetical protein	3416.66	3468.05	3390.38	3416.66	6244.12	5739.21	5073.71	5739.21	0.996	0.006	0.748263
BDBG_06119	predicted protein	288.045	407.94	292.17	292.17	160.275	180.25	195.44	180.25	0.996	0.008	-0.696809
BDBG_06450	predicted protein	145.585	185.71	113.505	145.585	458.44	264.295	286.985	286.985	0.996	0.01	0.979114
BDBG_07153	phosphopantetheinyl transferase PptB	196.415	108.335	166.98	166.98	268.855	356.69	499.875	356.69	0.996	0.011	1.095
BDBG_07649	conserved hypothetical protein	533.585	652.98	692.25	652.98	422.295	275.935	230.31	275.935	0.996	0.01	-1.24271
BDBG_07693	diaminopropionate ammonia-lyase	827.105	634.625	730.96	730.96	374.025	460.19	431.105	431.105	0.996	0.008	-0.761753
BDBG_08198	acyl-CoA synthetase	2765.42	2139.73	1800.17	2139.73	3566.03	4790.98	6786.63	4790.98	0.996	0.011	1.16289
BDBG_08261	predicted protein	31.06	22.165	15.48	22.165	52.825	43.715	59.66	52.825	0.996	0.008	1.25294
BDBG_08274	predicted protein	1245.89	1497.53	1343.75	1343.75	665.73	950.69	679.94	679.94	0.996	0.009	-0.982785
BDBG_08382	SDA1 domain-containing protein	2426.48	2885.53	2254.21	2426.48	3800.07	4677.31	5940.15	4677.31	0.996	0.009	0.946816
BDBG_09003	conserved hypothetical protein	818.395	775.375	677.96	775.375	1165.81	1264.3	1638.98	1264.3	0.996	0.008	0.705367
BDBG_09263	hypothetical protein	1434.12	1977.73	1890.26	1890.26	1181.26	619.835	604.92	619.835	0.996	0.011	-1.60862
BDBG_01917	conserved hypothetical protein	211.69	230.31	160.98	211.69	355.045	325.94	383.04	355.045	0.995	0.008	0.746049
BDBG_02114	zinc alcohol dehydrogenase	1746.86	2180.07	2280.44	2180.07	3352.4	3436.61	3553.81	3436.61	0.995	0.008	0.656613
BDBG_02390	ornithine decarboxylase	3736.34	3600.62	3412.51	3600.62	5087.4	7662.59	6856.35	6856.35	0.995	0.008	0.929194
BDBG_02558	conserved hypothetical protein	1752.69	2025.23	2343.84	2025.23	3229.9	3457.32	3606.14	3457.32	0.995	0.008	0.771566
BDBG_02716	predicted protein	86.19	136.67	109.875	109.875	68.51	37.715	38.47	38.47	0.995	0.009	-1.51406
BDBG_02941	transcription factor tfiiib complex subunit brf1	7886.6	6731.94	5839.56	6731.94	10929.8	14209.1	11579.7	11579.7	0.995	0.008	0.782507
BDBG_03618	lipid transfer protein	325.545	284.795	364.545	325.545	217.15	119.79	150.42	150.42	0.995	0.01	-1.11386
BDBG_03818	conserved hypothetical protein	1194.32	2229.54	2972.14	2229.54	1059.94	471.775	555.565	555.565	0.995	0.014	-2.00472
BDBG_04774	C6 transcription factor	7628.06	5435.96	5155.17	5435.96	3432.34	3195.5	3326.15	3326.15	0.995	0.008	-0.708682
BDBG_04927	lipase	34.445	34.13	18.87	34.13	58.61	59.73	70.29	59.73	0.995	0.008	0.807415
BDBG_05455	conserved hypothetical protein	780.96	729.375	801.19	780.96	1076.48	1777.52	1601.86	1601.86	0.995	0.01	1.03642
BDBG_05813	conserved hypothetical protein	3233.86	2935.44	3216.89	3216.89	4573.09	5368.98	5904.66	5368.98	0.995	0.007	0.738979
BDBG_06130	zinc finger protein 497	334.23	528.545	393.815	393.815	228.21	235.25	205.13	228.21	0.995	0.009	-0.787156
BDBG_06443	predicted protein	137.73	83.47	110.295	110.295	46.93	60.04	56.92	56.92	0.995	0.008	-0.95436
BDBG_06626	C-8 sterol isomerase	6402.36	3278	3793.88	3793.88	2077.21	2018	2031.94	2031.94	0.995	0.01	-0.900814
BDBG_06662	predicted protein	9333.92	8908.68	12044.9	9333.92	6364.8	4753.02	5537.91	5537.91	0.995	0.008	-0.75314
BDBG_07624	conserved hypothetical protein	80.715	57.155	48.21	57.155	102.96	131.44	160.44	131.44	0.995	0.009	1.20145
BDBG_08134	conserved hypothetical protein	2883.14	2669.75	2301.07	2669.75	1703.59	1529.98	1467.23	1529.98	0.995	0.008	-0.803187
BDBG_08770	DNA-directed polymerase kappa	987.775	1034.31	1036.44	1034.31	2493.84	1477.62	1919.29	1919.29	0.995	0.009	0.891904
BDBG_08886	predicted protein	1029.73	1213.94	1397.57	1213.94	824.98	547.73	527.545	547.73	0.995	0.01	-1.14816
BDBG_09121	conserved hypothetical protein	140.69	186.23	170.69	170.69	423.71	261.125	303.23	303.23	0.995	0.009	0.829034
BDBG_09197	RNA interference and gene silencing protein	1908.46	3291.54	3235.46	3235.46	1395.98	1458.38	1236.25	1395.98	0.995	0.011	-1.21269
BDBG_09215	YhhN domain-containing protein	6669.05	3609.34	4146.75	4146.75	2047.36	1813.82	2647.88	2047.36	0.995	0.011	-1.01822
BDBG_09292	short chain dehydrogenase/reductase	1492.55	2074.34	2060.91	2060.91	4574.75	3270.82	3072.31	3270.82	0.995	0.01	0.666365
BDBG_09370	conserved hypothetical protein	492.77	307.67	212.5	307.67	656.295	738.335	877.565	738.335	0.995	0.012	1.26289
BDBG_00066	acetamidase	2767.64	2449.84	2102.91	2449.84	4112.02	4007.88	3982.57	4007.88	0.994	0.008	0.710155
BDBG_01390	conserved hypothetical protein	2310.11	1677.15	1701.56	1701.56	1078.4	1001.89	1165.14	1078.4	0.994	0.009	-0.657966
BDBG_01399	conserved hypothetical protein	2210.23	1686.38	1494.36	1686.38	2704.06	3602.61	4113.46	3602.61	0.994	0.01	1.09512
BDBG_02068	conserved hypothetical protein	276.585	283.42	346.67	283.42	505.48	476.02	509.48	505.48	0.994	0.008	0.834712
BDBG_03291	conserved hypothetical protein	7066.31	5613.62	5158.79	5613.62	2912.92	3020.36	3915.61	3020.36	0.994	0.009	-0.894215
BDBG_03292	alcohol dehydrogenase	2916.46	2781.05	3009.29	2916.46	1805.69	1649.44	1954.88	1805.69	0.994	0.007	-0.691668
BDBG_03475	conserved hypothetical protein	680.15	555.4	394.27	555.4	1249.84	1007.04	928.44	1007.04	0.994	0.011	0.858529
BDBG_04654	conserved hypothetical protein	1275.38	1370.46	1112.01	1275.38	2110.77	2197.07	1881.64	2110.77	0.994	0.008	0.726848
BDBG_04773	protein kinase domain-containing protein	294.935	231.525	212.69	231.525	126.15	135.19	153.625	135.19	0.994	0.008	-0.77618
BDBG_05003	phosphotransferase enzyme family protein	732.315	762.585	581.92	732.315	1731.65	1232.89	1070.03	1232.89	0.994	0.01	0.751514
BDBG_05057	ser/Thr protein phosphatase	1081.94	951.545	957.835	957.835	1437.63	1756.32	2087.23	1756.32	0.994	0.009	0.874703
BDBG_05544	predicted protein	966.355	1109.38	1459.32	1109.38	2517.88	1803.88	2292.19	2292.19	0.994	0.01	1.04697
BDBG_05749	conserved hypothetical protein	3071.61	3887.4	4115.42	3887.4	1601.01	2131.28	2303.57	2131.28	0.994	0.009	-0.867089
BDBG_05969	conserved hypothetical protein	904.44	870.23	1289.89	904.44	650.71	471.375	472.54	472.54	0.994	0.01	-0.936588
BDBG_06540	NADPH-cytochrome P450 reductase	14701.4	15954.6	12633.4	14701.4	7809.84	8406.11	9202.4	8406.11	0.994	0.007	-0.806443
BDBG_06607	conserved hypothetical protein	1392.44	1208.98	848.505	1208.98	1789.19	2479.88	2812.55	2479.88	0.994	0.011	1.03648
BDBG_06795	dgpfaetke family protein	930.605	822.5	751.94	822.5	449.335	459.565	566.96	459.565	0.994	0.008	-0.839747
BDBG_08104	aldoxime dehydratase	1098.73	1113.41	1180.25	1113.41	1917.82	1621.3	2069.48	1917.82	0.994	0.008	0.784472
BDBG_08287	conserved hypothetical protein	2704.88	2366.53	2165.19	2366.53	4255.55	3619.07	4231.09	4231.09	0.994	0.008	0.838258
BDBG_08446	zinc-containing alcohol dehydrogenase	639.96	630.165	587.4	630.165	441.775	313.145	311.67	313.145	0.994	0.009	-1.0089
BDBG_09186	DNA-binding protein HGH1	1102.57	1389.39	1229.15	1229.15	1975.94	1955.42	2216.96	1975.94	0.994	0.008	0.684878
BDBG_00189	conserved hypothetical protein	3885.36	3598.52	3953.36	3885.36	5523.46	6428.31	7153.26	6428.31	0.993	0.008	0.726394
BDBG_00346	conserved hypothetical protein	164.73	172.875	207.315	172.875	117.25	103.815	102.06	103.815	0.993	0.007	-0.735714
BDBG_00376	conserved hypothetical protein	56.89	64.81	30.755	56.89	101.19	110.525	129.48	110.525	0.993	0.01	0.958126
BDBG_00551	nucleolar GTP-binding protein 2	1285.59	1481.71	1357.82	1357.82	1896.69	3010.77	2934.3	2934.3	0.993	0.011	1.11173
BDBG_00921	BRCT domain-containing protein	146.15	164.105	103.645	146.15	218.355	290.4	287.525	287.525	0.993	0.01	0.976238
BDBG_01082	paxneb protein	6089.55	6801.23	7289.56	6801.23	11880.9	9872.71	12750	11880.9	0.993	0.008	0.804781
BDBG_01916	conserved hypothetical protein	60.49	45.065	29.11	45.065	79.635	112.585	128.04	112.585	0.993	0.01	1.32094
BDBG_02734	predicted protein	83.255	94.86	41.335	83.255	149.19	169.585	199.985	169.585	0.993	0.011	1.0264
BDBG_02771	conserved hypothetical protein	568.65	491.295	672.27	568.65	1040.32	884.585	1023.69	1023.69	0.993	0.009	0.848166
BDBG_03336	RNA binding protein Pym	7441.04	5728.77	6539.16	6539.16	10328.8	10919.8	12277.3	10919.8	0.993	0.007	0.739767
BDBG_03518	predicted protein	186.415	232.52	243.94	232.52	444.895	427.485	322.665	427.485	0.993	0.009	0.878519
BDBG_04688	short chain dehydrogenase	352.21	290.9	440.895	352.21	762.235	571.105	646.105	646.105	0.993	0.01	0.875333
BDBG_04958	sarcosine oxidase	6514.84	7512.52	7848.25	7512.52	11627.2	12309.1	11837.1	11837.1	0.993	0.007	0.655949
BDBG_05361	HMG box protein	4545.15	3304.01	3600.67	3600.67	2031.25	2277.84	2328.11	2277.84	0.993	0.009	-0.660602
BDBG_06344	predicted protein	57.88	43.54	76.68	57.88	22.315	29.265	30.495	29.265	0.993	0.008	-0.983889
BDBG_06458	conserved hypothetical protein	151.77	120.96	118.355	120.96	192.02	257.11	252.025	252.025	0.993	0.008	1.05904
BDBG_06720	predicted protein	276.065	300.005	275.525	276.065	476.79	412.61	511.13	476.79	0.993	0.008	0.788346
BDBG_07538	hypothetical protein	424.855	384.585	610.565	424.855	249.645	217.44	274.835	249.645	0.993	0.01	-0.767093
BDBG_07667	cell cycle control protein cwf14	2131.16	2201.21	2043.65	2131.16	3353.28	3175.86	3814.96	3353.28	0.993	0.007	0.653929
BDBG_08390	2-isopropylmalate synthase	2669.71	3012.69	2889.73	2889.73	4751.65	4297.23	4708.96	4708.96	0.993	0.007	0.704474
BDBG_08700	sterol 24-C-methyltransferase	17404.8	13742	12216.6	13742	7875.48	7696.73	8787.52	7875.48	0.993	0.008	-0.803153
BDBG_09089	pre-rRNA processing protein Mrd1	1496.96	1916.17	1759.77	1759.77	2477.78	3328.88	3450.07	3328.88	0.993	0.009	0.919648
BDBG_09167	creatine transporter	16282.9	18515.3	17121.5	17121.5	10643	10801.6	7485.65	10643	0.993	0.008	-0.685898
BDBG_00871	TRAF-type zinc finger protein	5316.84	6175.85	6433.67	6175.85	3407.36	3412.86	3996.96	3412.86	0.992	0.008	-0.85566
BDBG_01008	predicted protein	1043.71	1177.34	1373.96	1177.34	820.71	591.52	479.9	591.52	0.992	0.011	-0.993026
BDBG_01414	conserved hypothetical protein	3014.26	3168.88	4187.15	3168.88	5712.62	5882.02	5983.35	5882.02	0.992	0.009	0.892341
BDBG_02956	predicted protein	204.255	364.335	655.065	364.335	154.315	118.44	91.17	118.44	0.992	0.014	-1.62111
BDBG_05227	RSP	951.625	940.835	835.46	940.835	1453.25	1507.14	1381.23	1453.25	0.992	0.008	0.627269
BDBG_05306	F-box domain-containing protein	10351.7	8996.88	7091.31	8996.88	4003.07	4958.21	5371.15	4958.21	0.992	0.009	-0.859605
BDBG_06134	conserved hypothetical protein	2632	1886.19	2292.34	2292.34	3496.48	4249.4	6027.56	4249.4	0.992	0.011	0.89044
BDBG_08234	predicted protein	80.33	79.095	171.275	80.33	47.775	38.285	39.435	39.435	0.992	0.011	-1.02646
BDBG_08333	hypothetical protein	62.035	56.11	59.605	59.605	39.22	35.07	30.89	35.07	0.992	0.006	-0.765196
BDBG_08360	predicted protein	2667.48	2070.94	2088.39	2088.39	3234.66	4864.71	5300.35	4864.71	0.992	0.011	1.21996
BDBG_08733	C6 finger domain-containing protein	2273.49	1483.57	1208.44	1483.57	2622.23	4191.9	4122.16	4122.16	0.992	0.013	1.47433
BDBG_08798	conserved hypothetical protein	4454.15	5464	5879.44	5464	10354.1	9099.55	8033.94	9099.55	0.992	0.008	0.735837
BDBG_08911	mitochondrial ATP-dependent RNA helicase Suv3	2107	2355.92	2111.36	2111.36	3053.8	4238.38	4658.12	4238.38	0.992	0.01	1.00534
BDBG_09363	predicted protein	778.73	934.815	840.73	840.73	1294.42	1396.94	1404.17	1396.94	0.992	0.008	0.732556
BDBG_09438	short chain dehydrogenase/reductase	10029.7	9130	8160.31	9130	15261.8	15737.4	14127.4	15261.8	0.992	0.007	0.741238
BDBG_00817	glyoxal oxidase	644.335	423.355	317.855	423.355	749.335	1121.55	1170.31	1121.55	0.991	0.014	1.40555
BDBG_01951	MFS drug transporter	1119.66	799.19	577.585	799.19	272.935	352.125	473	352.125	0.991	0.014	-1.18245
BDBG_03755	uridine permease Fui1	1422.07	1478.14	1295.36	1422.07	2303.82	2415.73	2043.67	2303.82	0.991	0.008	0.696037
BDBG_04942	nicotinamide N-methyltransferase	4979.42	4361.65	4180.56	4361.65	7407.88	8571.27	6714.79	7407.88	0.991	0.008	0.764187
BDBG_05498	HIT finger domain-containing protein	2628.03	3317.5	3007.82	3007.82	5235.27	5067.88	4479.38	5067.88	0.991	0.008	0.752665
BDBG_05554	DUF726 domain-containing protein	1594.5	1785.46	1608.09	1608.09	2810.03	2403.32	2823.57	2810.03	0.991	0.008	0.805239
BDBG_05875	thermoresistant gluconokinase	3239.11	2843.5	2590.66	2843.5	4223.56	5003.62	5416.38	5003.62	0.991	0.009	0.815306
BDBG_05975	TIM-barrel enzyme family protein	1167.65	1147.02	990.005	1147.02	512.19	756.585	637.98	637.98	0.991	0.01	-0.846307
BDBG_06077	mitochondrial cytochrome b2	5140.12	4013.42	3790.54	4013.42	2804.52	2244.75	2405.15	2405.15	0.991	0.009	-0.738705
BDBG_09152	cytochrome c oxidase-assembly factor COX16	3010.38	3151.77	2895.71	3010.38	4717.05	4498.27	5442.85	4717.05	0.991	0.008	0.64794
BDBG_09173	ATP synthase regulation protein NCA2	12622.2	13101.1	13919	13101.1	7995.19	8937.55	6718.34	7995.19	0.991	0.008	-0.712483
BDBG_00028	conserved hypothetical protein	152.815	97.525	74.72	97.525	188.835	235.44	289.005	235.44	0.99	0.012	1.27152
BDBG_00312	monocarboxylate permease homologue	2944.36	2850.07	1965.38	2850.07	782.735	1423.38	1420.12	1420.12	0.99	0.014	-1.00498
BDBG_01330	protein kinase domain-containing protein	1917.76	1553.16	1494.41	1553.16	2761.07	2484.52	3069.8	2761.07	0.99	0.009	0.830014
BDBG_01803	peptidase	2101.42	1914.01	1635.44	1914.01	827.335	1067.94	1267.81	1067.94	0.99	0.011	-0.841764
BDBG_01826	conserved hypothetical protein	17142.4	15422.8	16043.6	16043.6	23959.9	27980.1	33514.3	27980.1	0.99	0.007	0.802406
BDBG_02699	predicted protein	290.42	281.13	353.65	290.42	213.545	127.17	152.73	152.73	0.99	0.011	-0.927157
BDBG_03642	predicted protein	319.985	80.195	190.9	190.9	42.545	49.7	55.86	49.7	0.99	0.014	-1.9415
BDBG_05069	hypothetical protein	625.985	543.02	539.085	543.02	892.275	857.75	1009.84	892.275	0.99	0.008	0.716483
BDBG_05810	conserved hypothetical protein	1080.75	1298.14	1627.05	1298.14	880.42	403.15	550.025	550.025	0.99	0.014	-1.23888
BDBG_06168	phospholipid-transporting ATPase	11517.1	8947.08	9645.92	9645.92	5081.16	6062.9	6415.81	6062.9	0.99	0.008	-0.669912
BDBG_06749	malate dehydrogenase	274.415	260.96	196.145	260.96	364.855	451.565	503.15	451.565	0.99	0.01	0.791105
BDBG_07503	predicted protein	64.465	67.965	95.005	67.965	47.06	35.78	31.54	35.78	0.99	0.009	-0.925639
BDBG_07643	conserved hypothetical protein	2461.67	2729.76	2830.5	2729.76	4272.15	4826.73	3954.54	4272.15	0.99	0.008	0.646189
BDBG_07979	conserved hypothetical protein	970.605	1347.78	1620.88	1347.78	821.375	558.25	599.4	599.4	0.99	0.012	-1.16899
BDBG_08568	predicted protein	476.44	494.73	904.335	494.73	1352.19	1044.36	1636.59	1352.19	0.99	0.014	1.45058
BDBG_08963	MFS monocarboxylate transporter	4239.46	4117.23	3438.77	4117.23	1385.5	2279.38	2439.94	2279.38	0.99	0.012	-0.853036
BDBG_00596	conserved hypothetical protein	441.815	518.36	610.545	518.36	316.79	285.96	323.77	316.79	0.989	0.009	-0.710428
BDBG_01773	conserved hypothetical protein	822.045	1054.11	1041.77	1041.77	1696.34	1436.51	1734.19	1696.34	0.989	0.01	0.703384
BDBG_01889	conserved hypothetical protein	2967.36	4483.85	4984.65	4483.85	1642.86	2353.48	2190	2190	0.989	0.012	-1.03381
BDBG_02332	predicted protein	274.4	195.065	168.73	195.065	339.23	400.04	437.69	400.04	0.989	0.011	1.03619
BDBG_05689	monocarboxylate permease	491.085	365.485	334.61	365.485	559.96	1125.89	1139.38	1125.89	0.989	0.015	1.62319
BDBG_05776	thioredoxin reductase	154.94	162.27	86.09	154.94	42.355	66.945	61.41	61.41	0.989	0.012	-1.33516
BDBG_07458	predicted protein	201.275	242.335	126.185	201.275	323.71	431.73	395.98	395.98	0.989	0.012	0.97626
BDBG_07512	conserved hypothetical protein	214.23	227.875	194.19	214.23	374.94	312.23	347.15	347.15	0.989	0.008	0.696399
BDBG_08831	hypothetical protein	325.045	307.75	163.44	307.75	457.86	588.71	803.75	588.71	0.989	0.014	0.935798
BDBG_00220	predicted protein	30.325	43.51	42.465	42.465	64.31	67.92	86.485	67.92	0.988	0.009	0.677562
BDBG_02814	phosphoric ester hydrolase	827.94	672.625	683.36	683.36	1315.25	1112.55	1138.07	1138.07	0.988	0.009	0.735865
BDBG_07664	DUF1671 domain-containing protein	649.605	500.125	271.065	500.125	815.295	1281	1286.82	1281	0.988	0.016	1.35691
BDBG_09544	hypothetical protein	7482.56	7939.38	10318.5	7939.38	5675.09	4352.21	4440.48	4440.48	0.988	0.01	-0.838311
BDBG_00634	conserved hypothetical protein	526.415	674.355	1072.23	674.355	430.44	293.565	270.005	293.565	0.987	0.015	-1.19983
BDBG_01982	predicted protein	498.36	547.46	542.875	542.875	746.46	906.065	904.17	904.17	0.987	0.009	0.735974
BDBG_02833	conserved hypothetical protein	1162.92	1580.36	1433.75	1433.75	920.505	779.5	774.48	779.5	0.987	0.01	-0.879173
BDBG_03051	purine utilization positive regulator	444.54	407.94	208.505	407.94	601.15	873.085	1251.36	873.085	0.987	0.016	1.09777
BDBG_03132	predicted protein	345.815	199.79	452.775	345.815	158.13	121.21	140.315	140.315	0.987	0.014	-1.30133
BDBG_03417	conserved hypothetical protein	125.045	213.71	153.17	153.17	323.13	273.525	305.605	305.605	0.987	0.011	0.996534
BDBG_03971	conserved hypothetical protein	3294.92	3928.02	3516	3516	2365.52	2214.25	2179.46	2214.25	0.987	0.009	-0.667117
BDBG_05679	conserved hypothetical protein	8864.93	11677.7	12987.3	11677.7	6639.62	6413.23	4427.84	6413.23	0.987	0.011	-0.864637
BDBG_05725	ankyrin repeat protein	1468.84	2024.11	1861.52	1861.52	1054.46	1015	1122.71	1054.46	0.987	0.01	-0.819977
BDBG_06842	DUF636 domain-containing protein	3553.69	3082.36	3087.21	3087.21	4730.19	5260.52	6258.77	5260.52	0.987	0.009	0.768903
BDBG_08046	lysyl oxidase	1038.44	1042.4	1020.64	1038.44	1647.27	1816.94	1472.14	1647.27	0.987	0.009	0.665659
BDBG_08563	conserved hypothetical protein	41.305	34.13	36.965	36.965	70.395	61.18	57.835	61.18	0.987	0.007	0.7269
BDBG_08951	exosome complex exonuclease Rrp4	958.815	921.36	717.795	921.36	1507.65	1378.94	1378.54	1378.94	0.987	0.01	0.581723
BDBG_09290	conserved hypothetical protein	767.23	506.275	481.69	506.275	1051.28	934.815	1346.38	1051.28	0.987	0.013	1.05415
BDBG_01342	phosphatidylinositol transfer protein SFH5	4390.55	3918.64	3743.89	3918.64	2724.12	2439.34	2394.36	2439.34	0.986	0.009	-0.683867
BDBG_02633	conserved hypothetical protein	423.335	456.815	532.045	456.815	334.315	191.855	230.875	230.875	0.986	0.012	-0.984498
BDBG_02962	predicted protein	32.92	52.56	30.35	32.92	161.565	78.82	75.115	78.82	0.986	0.012	1.2596
BDBG_04711	predicted protein	41.535	99.19	110.79	99.19	31.245	26.67	25.73	26.67	0.986	0.012	-1.89498
BDBG_05006	conserved hypothetical protein	587.67	689.795	684.545	684.545	1264.48	901.815	1203.34	1203.34	0.986	0.011	0.813821
BDBG_05288	RING finger protein	2347.59	1980.8	1636.26	1980.8	2796.15	4682.65	5524.27	4682.65	0.986	0.014	1.24125
BDBG_06364	conserved hypothetical protein	684.42	554.02	571.5	571.5	869.125	1030.52	1312.98	1030.52	0.986	0.012	0.850547
BDBG_06439	catechol dioxygenase	4169.75	4256.34	3198.07	4169.75	5821.46	7072.88	6768.81	6768.81	0.986	0.01	0.698942
BDBG_06705	GABA permease	348.105	349.485	355.565	349.485	227.81	204.795	237.98	227.81	0.986	0.008	-0.617399
BDBG_06932	alkaline phosphatase	421.61	565.815	742.67	565.815	359.835	246	209.505	246	0.986	0.014	-1.20167
BDBG_07044	predicted protein	600.4	872.46	588.23	600.4	1093.27	1166.19	1556.89	1166.19	0.986	0.013	0.957807
BDBG_08051	voltage-gated chloride channel	154.48	183.88	225.255	183.88	125.145	86.045	72.395	86.045	0.986	0.012	-1.0956
BDBG_08977	predicted protein	26.165	61.2	30.765	30.765	96.775	78.72	94.59	94.59	0.986	0.012	1.6204
BDBG_09063	conserved hypothetical protein	1851.39	2240.89	2306.59	2240.89	1541.26	934.38	1027.09	1027.09	0.986	0.013	-1.12552
BDBG_00453	UGGG2_ UDP-glucose:glycoprotein glucosyltransferase 2	15151.1	12885.6	14020.1	14020.1	8755.4	8014.79	9232.98	8755.4	0.985	0.008	-0.679252
BDBG_00722	predicted protein	43.09	80.88	53.42	53.42	113.065	110.315	119	113.065	0.985	0.011	1.0817
BDBG_01198	predicted protein	539.295	692.835	834.835	692.835	468.835	286.25	277.71	286.25	0.985	0.014	-1.27524
BDBG_03627	ankyrin repeat protein	430.585	591.855	611.815	591.855	1321.67	844.895	935.565	935.565	0.985	0.013	0.660594
BDBG_07223	conserved hypothetical protein	1705.63	1849.94	1680.11	1705.63	2831.11	2707.27	2596.93	2707.27	0.985	0.008	0.666534
BDBG_08978	conserved hypothetical protein	4953.77	4546.84	3140.15	4546.84	1018.5	2182.88	2234.38	2182.88	0.985	0.016	-1.05863
BDBG_09229	tyrosine protein kinase:Serine/threonine protein kinase	70.19	110.52	69.36	70.19	152.96	142.755	161.545	152.96	0.985	0.011	1.12382
BDBG_00950	ATP-binding cassette	101.585	102.025	92.255	101.585	163.75	156.04	148.255	156.04	0.984	0.008	0.619229
BDBG_01136	dipeptidyl-peptidase V	1768.46	1747.82	2026.69	1768.46	2621.21	3233.48	3094.34	3094.34	0.984	0.01	0.807136
BDBG_02610	cytidylyltransferase	1648.61	993.13	1011.44	1011.44	2165.26	2059.88	2435.36	2165.26	0.984	0.013	1.09813
BDBG_02691	MFS monosaccharide transporter	4036.03	4113.35	6749.81	4113.35	2814.73	2505.07	1658.67	2505.07	0.984	0.015	-0.715468
BDBG_04569	hypothetical protein	27.26	33.705	26.015	27.26	45.83	49.41	52.19	49.41	0.984	0.007	0.858017
BDBG_05929	predicted protein	845.835	716.585	677.17	716.585	1059.66	1507.9	1278.73	1278.73	0.984	0.012	0.835502
BDBG_06082	protein kinase	162.085	123.665	109.15	123.665	198.415	269.855	243.795	243.795	0.984	0.011	0.979231
BDBG_07375	conserved hypothetical protein	2129.15	1754.19	2358.53	2129.15	1434.16	810.295	1078.51	1078.51	0.984	0.014	-0.981245
BDBG_08090	glutamine amidotransferase subunit pdxT	1343.98	1334.76	1793.64	1343.98	787.19	933.71	924	924	0.984	0.011	-0.540547
BDBG_08819	conserved hypothetical protein	4848.73	5670.9	4348.77	4848.73	7775.94	8961.92	7735.02	7775.94	0.984	0.009	0.68141
BDBG_03442	conserved hypothetical protein	10426.2	8522.27	9180.6	9180.6	6693.59	4674.96	4909.92	4909.92	0.983	0.011	-0.90289
BDBG_03552	C6 transcription factor	1150.61	1156.48	1176.44	1156.48	702.795	749.69	802.145	749.69	0.983	0.009	-0.625374
BDBG_03608	transcription initiation factor TFIIE	1460.62	1187.69	1069.65	1187.69	586.5	772.17	788.065	772.17	0.983	0.012	-0.621168
BDBG_05495	predicted protein	74.645	71.725	144.105	74.645	42.415	44.69	37.48	42.415	0.983	0.012	-0.815471
BDBG_06198	hypothetical protein	7883.44	8186.1	8348.83	8186.1	13831.7	12938.7	11943.1	12938.7	0.983	0.008	0.66044
BDBG_08401	hypothetical protein	1428.8	1278.46	1084.32	1278.46	444.48	822.71	706.42	706.42	0.983	0.015	-0.855809
BDBG_08670	conserved hypothetical protein	26.45	18.235	24.135	24.135	35.19	48.265	48.63	48.265	0.983	0.009	0.999851
BDBG_00888	PfkB family carbohydrate kinase	657.875	609.105	857.795	657.875	456.42	386.02	406.75	406.75	0.982	0.011	-0.693671
BDBG_01044	conserved hypothetical protein	1603.61	1797.8	1752.32	1752.32	3022.17	2703.07	2465.25	2703.07	0.982	0.01	0.625334
BDBG_02620	cAMP-mediated signaling protein Sok1	191.755	223.71	208.545	208.545	282.96	402.19	425.29	402.19	0.982	0.012	0.947518
BDBG_02894	predicted protein	145.315	97.795	572.815	145.315	41.285	44.855	48.05	44.855	0.982	0.017	-1.69584
BDBG_03137	conserved hypothetical protein	989.295	847.13	622.065	847.13	1204.77	1668.11	1698.84	1668.11	0.982	0.014	0.977555
BDBG_03846	conserved hypothetical protein	1843.86	1227.82	1583.92	1583.92	1088.52	636.605	606.985	636.605	0.982	0.016	-1.31503
BDBG_05754	conserved hypothetical protein	227.335	238.69	156.75	227.335	307.085	428.915	557.835	428.915	0.982	0.014	0.915872
BDBG_07485	conserved hypothetical protein	60.45	98.63	64.495	64.495	145.005	144.895	122.565	144.895	0.982	0.011	1.16775
BDBG_07971	thioesterase	2051.21	1090.81	1194.82	1194.82	531.145	706.625	792.92	706.625	0.982	0.016	-0.757771
BDBG_00804	conserved hypothetical protein	120.94	69.44	130.94	120.94	36.98	50.025	55.47	50.025	0.981	0.012	-1.27357
BDBG_01299	predicted protein	41.43	37.07	33.675	37.07	55.855	65.59	65.625	65.59	0.981	0.008	0.823224
BDBG_01592	conserved hypothetical protein	1141.06	1362.05	1221.78	1221.78	1893.73	1859.52	2125.64	1893.73	0.981	0.01	0.632252
BDBG_05515	mitochondrial protein	8828.3	7580.09	7531.4	7580.09	5741.34	4111.27	4301.54	4301.54	0.981	0.011	-0.817361
BDBG_06062	predicted protein	85.21	131.585	74.55	85.21	50.09	47.995	48.055	48.055	0.981	0.011	-0.826336
BDBG_07676	peptide chain release factor eRF/aRF	9994.44	8806.35	8097.12	8806.35	12752.5	18041.2	16182.7	16182.7	0.981	0.01	0.877836
BDBG_00434	conserved hypothetical protein	40.615	43.06	50.09	43.06	28.605	26.96	22.625	26.96	0.98	0.008	-0.675528
BDBG_04406	conserved hypothetical protein	148.13	167.665	160.98	160.98	84.13	101.395	107.145	101.395	0.98	0.009	-0.666895
BDBG_06221	conserved hypothetical protein	1337.42	1357.4	1232.48	1337.42	2512.36	1835.21	2111.52	2111.52	0.98	0.011	0.658829
BDBG_06512	DENN domain-containing protein	3115.42	2652.17	2393.8	2652.17	3990.8	4454.8	5032.29	4454.8	0.98	0.011	0.748186
BDBG_06778	MFS drug transporter	529.77	1258.96	1622.91	1258.96	4802.6	2898.98	2212.38	2898.98	0.98	0.019	1.20331
BDBG_07316	conserved hypothetical protein	224.315	337.315	270.295	270.295	546.645	427.025	468.625	468.625	0.98	0.012	0.793899
BDBG_07541	predicted protein	5721.34	4169.09	4379.38	4379.38	7001.23	10473.3	8475.82	8475.82	0.98	0.012	0.952627
BDBG_08754	conserved hypothetical protein	126.25	122.485	94.4	122.485	176.085	203.565	191.17	191.17	0.98	0.01	0.642251
BDBG_09460	predicted protein	27.26	48.595	19.105	27.26	79.555	67.15	70.98	70.98	0.98	0.012	1.38063
BDBG_03640	predicted protein	66.095	71.04	68.92	68.92	42.845	42.685	44.915	42.845	0.979	0.007	-0.685796
BDBG_04417	serine/threonine-protein kinase RIO2	2329.17	2161.17	2101.73	2161.17	3422.14	3196.17	3613.23	3422.14	0.979	0.009	0.663088
BDBG_04552	conserved hypothetical protein	3521.17	2704.48	2589.4	2704.48	4232.94	5243.52	5938.34	5243.52	0.979	0.012	0.955184
BDBG_06226	hypothetical protein	149.17	223.815	275.46	223.815	548.36	339.315	443.88	443.88	0.979	0.015	0.987863
BDBG_06534	predicted protein	62.525	119.895	70.815	70.815	193.73	148.96	162.19	162.19	0.979	0.013	1.19556
BDBG_07187	toxin biosynthesis protein	65.535	49.565	21.7	49.565	88.82	139.335	173.585	139.335	0.979	0.015	1.49116
BDBG_07584	alcohol dehydrogenase	95.335	85.13	40.33	85.13	129.23	204.17	214.44	204.17	0.979	0.015	1.26203
BDBG_00787	predicted protein	76.7	57.675	85.59	76.7	41.73	36.65	43.635	41.73	0.978	0.009	-0.878142
BDBG_02593	conserved hypothetical protein	685.315	1078.09	1563.28	1078.09	2996.12	2273.73	1919.9	2273.73	0.978	0.018	1.07659
BDBG_02747	conserved hypothetical protein	405.795	326.315	1176.48	405.795	164.17	139.645	218.335	164.17	0.978	0.019	-1.30556
BDBG_03244	conserved hypothetical protein	1560.03	1148.12	1428.65	1428.65	600.895	897.795	840.13	840.13	0.978	0.014	-0.765968
BDBG_03560	dihydrodipicolinate synthetase	15648.7	6703.81	7544.85	7544.85	3990.21	3598.63	4515.41	3990.21	0.978	0.016	-0.919028
BDBG_08328	predicted protein	292.21	185.71	99.875	185.71	443.13	406.19	469.71	443.13	0.978	0.017	1.25468
BDBG_06215	conserved hypothetical protein	1539.27	1316.76	1368.77	1368.77	1988.63	2274.27	2848.57	2274.27	0.977	0.012	0.732523
BDBG_07368	actin binding protein	691.875	635.795	567.375	635.795	905.92	1000.11	1172.73	1000.11	0.977	0.012	0.653518
BDBG_09238	hypothetical protein	3207.79	3853.14	4151.92	3853.14	6535.67	6738.15	5341.15	6535.67	0.977	0.011	0.762299
BDBG_00811	choline transporter	4762.71	3169.94	2350.67	3169.94	5397.62	7953.96	11214	7953.96	0.976	0.017	1.32722
BDBG_04184	protein kinase domain-containing protein	228.86	227.625	115.775	227.625	297.42	526.105	520.92	520.92	0.976	0.017	1.1944
BDBG_04382	predicted protein	20.84	22.12	20.2	20.84	31.325	35.365	36.72	35.365	0.976	0.007	0.762967
BDBG_06250	conserved hypothetical protein	484.505	544.005	439.295	484.505	356.9	260.275	233.815	260.275	0.976	0.013	-0.896475
BDBG_08552	TAM domain methyltransferase	174.755	170.48	157.96	170.48	115.9	98.21	104.67	104.67	0.976	0.009	-0.703754
BDBG_08586	conserved hypothetical protein	91.815	78.655	48.16	78.655	113.65	184.96	233.335	184.96	0.976	0.015	1.2336
BDBG_00815	phosphatidylinositol:UDP-GlcNAc transferase PIG-C	2962.18	2857.55	3018.36	2962.18	1694.82	2146.69	1779.96	1779.96	0.975	0.011	-0.734817
BDBG_03012	U4/U6 small nuclear ribonucleoprotein	869.25	1033.79	1145.11	1033.79	1767.92	1492.09	1642.42	1642.42	0.975	0.012	0.66788
BDBG_03756	predicted protein	246.92	232.835	323.21	246.92	452.895	401.435	472.67	452.895	0.975	0.012	0.875133
BDBG_03850	hypothetical protein	1036.3	917.38	1107.62	1036.3	1640.48	1476.98	1663.76	1640.48	0.975	0.011	0.662683
BDBG_04238	MFS transporter	601.48	506.48	454.86	506.48	280.645	360.625	298.795	298.795	0.975	0.012	-0.761349
BDBG_06272	conserved hypothetical protein	1855.73	1868.84	1883.59	1868.84	752.94	1092.34	1332.17	1092.34	0.975	0.015	-0.774724
BDBG_06340	predicted protein	390.835	415.48	412.98	412.98	650.335	583.19	637.71	637.71	0.975	0.01	0.626829
BDBG_06556	alpha-glucosidase	130.69	311.045	243.375	243.375	563.295	544.625	394.23	544.625	0.975	0.018	1.16208
BDBG_08341	conserved hypothetical protein	152.04	168.79	86.28	152.04	231.065	341.98	268.4	268.4	0.975	0.016	0.819934
BDBG_00035	conserved hypothetical protein	879.375	868.69	781.31	868.69	1441.11	1179.27	1356.11	1356.11	0.974	0.011	0.642556
BDBG_01126	AMP-binding enzyme	7214.38	6104.6	4641.88	6104.6	3360.11	3139.88	3705.66	3360.11	0.974	0.013	-0.861392
BDBG_03083	conserved hypothetical protein	1108.05	1287.46	1682.46	1287.46	908.775	538.67	709.815	709.815	0.974	0.016	-0.859013
BDBG_03125	conserved hypothetical protein	191.21	115.94	222.485	191.21	82.675	92.335	82.655	82.675	0.974	0.014	-1.20963
BDBG_04307	FluG domain-containing protein	811.13	1057.86	1290.38	1057.86	1944.82	1819.77	1640.54	1819.77	0.974	0.014	0.782614
BDBG_05911	PAP2 domain-containing protein	3014.74	2820.68	2534.21	2820.68	1307.01	1994.61	1655.12	1655.12	0.974	0.014	-0.769105
BDBG_07708	predicted protein	375.875	397.61	1945.34	397.61	183.775	166.92	48.075	166.92	0.974	0.022	-1.2522
BDBG_08490	conserved hypothetical protein	965.52	950.855	696.63	950.855	1284.53	1456.55	1740.44	1456.55	0.974	0.014	0.615253
BDBG_08685	predicted protein	812.67	1480.27	1167.09	1167.09	529.625	690.23	565.665	565.665	0.974	0.016	-1.04489
BDBG_09536	conserved hypothetical protein	387.17	305.605	208.505	305.605	476.545	574.645	756.565	574.645	0.974	0.017	0.911003
BDBG_02636	predicted protein	231.485	149.42	413.36	231.485	69.56	109.775	106.815	106.815	0.973	0.017	-1.1158
BDBG_03663	predicted protein	48.07	33.805	66.55	48.07	25.22	19.89	23.045	23.045	0.973	0.011	-1.06068
BDBG_05125	predicted protein	63.465	84.065	45.34	63.465	118.045	110.585	143.23	118.045	0.973	0.013	0.895304
BDBG_07003	PNS1	58.065	66.935	31.58	58.065	84.76	163.44	143.48	143.48	0.973	0.015	1.30511
BDBG_00803	UPF0016 domain-containing protein	464	464.895	362.295	464	254.94	295.19	215.005	254.94	0.972	0.013	-0.863967
BDBG_01926	tRNA dihydrouridine synthase	1197.29	1164.34	794.46	1164.34	1763.42	1652.86	1947.17	1763.42	0.972	0.014	0.59887
BDBG_03245	predicted protein	152.86	208.565	212.96	208.565	132.625	89.835	76.845	89.835	0.972	0.014	-1.21515
BDBG_04585	conserved hypothetical protein	1580.26	921.165	856.915	921.165	2090.62	2413.96	1836.02	2090.62	0.972	0.017	1.1824
BDBG_00780	MYB DNA-binding domain-containing protein	4641	4957.48	5719.3	4957.48	8404.4	7437.94	8509.77	8404.4	0.971	0.01	0.761537
BDBG_01426	predicted protein	100.56	142.71	103.21	103.21	200.815	175.005	215.15	200.815	0.971	0.012	0.960284
BDBG_05004	G protein coupled receptor family protein	420.625	341.105	307	341.105	529.38	577.335	636.855	577.335	0.971	0.013	0.759193
BDBG_05034	conserved hypothetical protein	14886.5	23729.1	24491.5	23729.1	12298.8	10475.1	9860.85	10475.1	0.971	0.012	-1.17969
BDBG_05503	kelch repeats protein	3702	4205.5	4918.73	4205.5	7676.86	6223.09	7146.04	7146.04	0.971	0.012	0.764867
BDBG_00092	predicted protein	78.77	100.36	53.14	78.77	137.23	142.565	156.75	142.565	0.97	0.014	0.855902
BDBG_00206	predicted protein	44.87	55.57	34.195	44.87	71.23	82.715	96.46	82.715	0.97	0.012	0.882398
BDBG_02294	conserved hypothetical protein	10555.6	13995.2	14659.6	13995.2	7500.01	6994.52	8476.88	7500.01	0.97	0.011	-0.899968
BDBG_04702	CCCH zinc finger DNA binding protein	239.5	167.02	84.175	167.02	262.48	588.94	615.25	588.94	0.97	0.021	1.8181
BDBG_06538	FAD synthetase	3609.21	2703.93	2699.44	2703.93	4183.6	5643.88	6196.9	5643.88	0.97	0.014	1.06163
BDBG_06980	conserved hypothetical protein	2002	1554.71	1785.86	1785.86	2415.38	3308.57	3858.3	3308.57	0.97	0.015	0.889591
BDBG_07014	extracellular salicylate hydroxylase/monooxygenase	525.02	490.9	341.835	490.9	643.875	907.25	1137.69	907.25	0.97	0.017	0.886071
BDBG_08356	GDSL lipase/acylhydrolase	83.19	66.3	38.34	66.3	111.505	131.505	153.065	131.505	0.97	0.015	0.988037
BDBG_00913	predicted protein	344.77	219.105	152.38	219.105	107.355	98.145	114.02	107.355	0.969	0.016	-1.02923
BDBG_02059	predicted protein	148.71	153.795	131.585	148.71	294.735	210.005	226.5	226.5	0.969	0.012	0.607009
BDBG_03459	predicted protein	33.685	37.035	30.245	33.685	53.28	57.16	52.56	53.28	0.969	0.008	0.661488
BDBG_07977	conserved hypothetical protein	7591.71	7023.59	8519.46	7591.71	5316.46	4633.63	4651.29	4651.29	0.969	0.01	-0.706794
BDBG_07985	predicted protein	561.9	463.125	403.045	463.125	845.69	673.795	879.395	845.69	0.969	0.014	0.868727
BDBG_08600	conserved hypothetical protein	650.5	505.315	761.94	650.5	368.665	338.145	409.795	368.665	0.969	0.014	-0.819239
BDBG_08750	predicted protein	516.025	461.585	358.295	461.585	801.545	727.48	674.4	727.48	0.969	0.014	0.656311
BDBG_06611	C2H2 finger domain-containing protein	3027.3	3620.3	3660.71	3620.3	1563.23	2332.48	2180.12	2180.12	0.968	0.014	-0.731696
BDBG_08166	predicted protein	42.64	34.375	44.845	42.64	58.935	74.87	76.97	74.87	0.968	0.01	0.81218
BDBG_08680	catalase B	184.025	179.13	277.29	184.025	451.13	322.21	384.045	384.045	0.968	0.015	1.06137
BDBG_00062	predicted protein	16.43	22.6	13.165	16.43	40.26	27.96	37.21	37.21	0.967	0.01	1.17936
BDBG_00204	MFS drug efflux transporter	325.545	956.46	857.77	857.77	297.435	197.92	238.085	238.085	0.967	0.021	-1.84911
BDBG_01899	conserved hypothetical protein	880.395	821.71	769.795	821.71	1141.98	1325.96	1388.34	1325.96	0.967	0.012	0.690336
BDBG_02126	RNA polymerase II mediator complex protein	1680.21	1714.98	1666.48	1680.21	3502.79	2213.59	3086.71	3086.71	0.967	0.014	0.877428
BDBG_03484	predicted protein	51.63	85.61	76.24	76.24	45.83	24.13	24.81	24.81	0.967	0.014	-1.61963
BDBG_05980	ATP-binding cassette sub-family E member 1	10750.8	10814.5	10165.1	10750.8	16062.5	15693.5	20943.6	16062.5	0.967	0.01	0.579253
BDBG_00866	SNARE complex subunit	5379.52	6973.44	7993.77	6973.44	4909.17	2505.71	2531.18	2531.18	0.966	0.018	-1.46206
BDBG_02388	conserved hypothetical protein	16098.8	14348.6	15177	15177	10266.2	9401.07	9676.77	9676.77	0.966	0.009	-0.649293
BDBG_03382	RNP domain-containing protein	2162.93	1601.09	1699.32	1699.32	2797.07	2860.21	4374.94	2860.21	0.966	0.016	0.751168
BDBG_05632	kinase activator	3662.5	3220.93	2767.79	3220.93	4489.84	5600.4	6178.6	5600.4	0.966	0.014	0.798049
BDBG_06201	predicted protein	77.59	67.82	65.08	67.82	120.585	103.165	112.25	112.25	0.966	0.009	0.726933
BDBG_07327	phosphopantothenoylcysteine decarboxylase	572.75	591.52	785.44	591.52	466.13	327.255	306.815	327.255	0.965	0.016	-0.854012
BDBG_08227	aminomethyl transferase	3893.13	3957.03	3610.68	3893.13	2594.07	2506.02	2453.65	2506.02	0.965	0.01	-0.635533
BDBG_01288	conserved hypothetical protein	962.375	1018.96	1435.82	1018.96	2035.59	2064.77	1675.81	2035.59	0.964	0.015	0.998346
BDBG_02966	protein arginine methyltransferase RmtB	3081.65	3761.04	3175.94	3175.94	5283.23	6213.23	4758.96	5283.23	0.964	0.012	0.734237
BDBG_03567	conserved hypothetical protein	2550.78	1756.94	1390.12	1756.94	2779.61	4385.66	4116.96	4116.96	0.964	0.018	1.22851
BDBG_04061	conserved hypothetical protein	1979.55	1510.69	1460.63	1510.69	2304.61	2917.25	3579.94	2917.25	0.964	0.016	0.949401
BDBG_04426	predicted protein	1884.09	2079.88	1671.46	1884.09	3055.46	2709.21	3016.55	3016.55	0.964	0.012	0.679033
BDBG_05491	conserved hypothetical protein	1053.29	987.505	941.21	987.505	1406.11	1498.88	1855	1498.88	0.964	0.013	0.60202
BDBG_06052	microtubule binding protein HOOK3	2170.46	2772.48	2903.5	2772.48	1821.03	1382.4	1520.19	1520.19	0.964	0.014	-0.866925
BDBG_06247	NAD binding Rossmann fold oxidoreductase	3610.94	2516.79	1801.8	2516.79	4045.71	5728.23	6282.5	5728.23	0.964	0.018	1.1865
BDBG_07067	predicted protein	629.625	595.815	521.56	595.815	949.19	809.5	1005.69	949.19	0.964	0.013	0.671832
BDBG_09258	copper resistance protein Crd2	35230.5	35982.1	31549.8	35230.5	18283.1	22586.1	22139.8	22139.8	0.964	0.009	-0.670181
BDBG_00242	C2H2 transcription factor	182.045	174.69	188.585	182.045	270.755	263.125	341.085	270.755	0.963	0.012	0.572693
BDBG_01250	conserved hypothetical protein	191.77	149.355	72.83	149.355	229.69	371.815	457.255	371.815	0.963	0.02	1.31584
BDBG_02820	solute carrier family 10	732.255	831.875	731.88	732.255	1194.27	1113.13	1182.55	1182.55	0.963	0.011	0.691477
BDBG_04360	conserved hypothetical protein	10471.1	9550.71	7997.52	9550.71	14076.7	14790.5	16945.5	14790.5	0.963	0.011	0.630995
BDBG_06830	sphingolipid desaturase	23131.2	22560.9	21364.2	22560.9	13823.9	15719.4	12179.5	13823.9	0.963	0.009	-0.706658
BDBG_08706	oxidoreductase	389.42	280.485	220.46	280.485	115.335	156.77	177.045	156.77	0.963	0.016	-0.839274
BDBG_02443	predicted protein	33.685	29.125	35.27	33.685	15.22	19.89	21.125	19.89	0.962	0.009	-0.760063
BDBG_02904	NAD binding Rossmann fold oxidoreductase	3942.73	3422.8	3464.61	3464.61	5574.06	5915.42	5227.85	5574.06	0.962	0.011	0.686039
BDBG_03834	predicted protein	1051.61	1058.5	1309.27	1058.5	1715.34	1835	1748.48	1748.48	0.962	0.012	0.72408
BDBG_06747	predicted protein	71.625	82.445	60.655	71.625	98.355	159.23	149.815	149.815	0.962	0.014	1.06465
BDBG_07936	predicted protein	417.46	730.21	628.23	628.23	319.13	331.415	315.165	319.13	0.962	0.016	-0.977149
BDBG_00461	prenylcysteine lyase	2598.3	2925.44	2445.14	2598.3	1303.23	1841.62	1728.71	1728.71	0.961	0.014	-0.587869
BDBG_03871	conserved hypothetical protein	11750.8	12713.1	14508.9	12713.1	8954.17	8031.98	6906.52	8031.98	0.961	0.011	-0.662493
BDBG_04746	exosome complex endonuclease 1/ribosomal RNA processing protein	3210.82	2447.41	3221.03	3210.82	4199.8	5027.17	6328.69	5027.17	0.961	0.015	0.646807
BDBG_01813	predicted protein	607.815	465.415	458.045	465.415	733.25	932.61	830.835	830.835	0.96	0.014	0.836044
BDBG_03058	conserved hypothetical protein	1849.61	1491.48	1248.05	1491.48	3625.88	2721.52	2179.59	2721.52	0.96	0.018	0.867663
BDBG_04625	"glucan 1;3-beta-glucosidase"	66.99	59.64	49.745	59.64	95.255	98.255	92.21	95.255	0.96	0.01	0.675515
BDBG_03795	Avl9 protein	282.585	185.73	214	214	123.295	128.235	143.585	128.235	0.959	0.014	-0.738821
BDBG_04290	predicted protein	187.67	280.52	253.065	253.065	553.56	383.355	374.94	383.355	0.959	0.016	0.599173
BDBG_05860	predicted protein	221.63	231.48	106.375	221.63	286.21	534.025	531.23	531.23	0.959	0.021	1.26118
BDBG_02224	conserved hypothetical protein	4041.76	6405.31	6788.84	6405.31	3907.89	2232.36	2182.59	2232.36	0.958	0.019	-1.5207
BDBG_05446	carbohydrate kinase	2098.42	1602.48	1417.32	1602.48	2486.88	3529	2855.11	2855.11	0.958	0.016	0.833237
BDBG_08797	predicted protein	110.02	168.645	122.63	122.63	673.71	231.815	269	269	0.958	0.021	1.13329
BDBG_01767	conserved hypothetical protein	5774.19	4701.23	4914.81	4914.81	7289.8	9372.32	8189.86	8189.86	0.957	0.012	0.736702
BDBG_07399	conserved hypothetical protein	2462.07	2480.17	2687.94	2480.17	1644.23	1382.13	1842.94	1644.23	0.957	0.013	-0.593027
BDBG_01612	predicted protein	1296.16	1480.65	1806.88	1480.65	853.29	1011.66	954.165	954.165	0.956	0.015	-0.63392
BDBG_02386	palmitoyltransferase pfa4	4065	4289.77	2866.57	4065	5354.06	7514.35	7015.65	7015.65	0.956	0.016	0.787321
BDBG_03148	ABC bile acid transporter	1427.15	1100.54	716.48	1100.54	1669.69	2162.27	3261.38	2162.27	0.956	0.021	0.974335
BDBG_05470	CFEM domain-containing protein	574.855	576.92	569.565	574.855	787.02	930.875	903.065	903.065	0.956	0.012	0.651632
BDBG_05906	predicted protein	189.105	171.025	126.19	171.025	301.21	236.795	295.69	295.69	0.956	0.015	0.789878
BDBG_06805	conserved hypothetical protein	2896.92	2395.13	2180.43	2395.13	3765.12	3734.61	4522.48	3765.12	0.956	0.014	0.652594
BDBG_08439	predicted protein	152.585	158.25	135.045	152.585	224.9	215.525	282.315	224.9	0.956	0.012	0.559671
BDBG_09014	tRNA methyltransferase	1842.28	1869.09	1539.09	1842.28	2630.48	2938.4	2567.04	2630.48	0.956	0.013	0.513838
BDBG_09142	conserved hypothetical protein	11693.8	7390.09	7940.25	7940.25	4402.05	5603.84	4971.04	4971.04	0.956	0.015	-0.675637
BDBG_00034	conserved hypothetical protein	411.77	431.81	307.71	411.77	737.065	565.94	614.045	614.045	0.955	0.016	0.576506
BDBG_03524	conserved hypothetical protein	626.185	719.17	649.045	649.045	1092.96	906.98	1098	1092.96	0.955	0.013	0.75185
BDBG_04669	conserved hypothetical protein	201.71	138.565	324.085	201.71	77.76	109.21	100.32	100.32	0.955	0.018	-1.00767
BDBG_03129	signal peptidase I	5834.81	6222.34	6414.27	6222.34	4579.85	3282.79	3684.79	3684.79	0.954	0.013	-0.755874
BDBG_06269	predicted protein	142.94	331.17	134.46	142.94	484.52	462.875	359.835	462.875	0.954	0.021	1.69521
BDBG_02071	conserved hypothetical protein	480.77	333.335	550.02	480.77	667.605	869.48	862.145	862.145	0.953	0.018	0.842584
BDBG_02298	predicted protein	34.445	47.445	42.465	42.465	68.505	65.24	70.275	68.505	0.953	0.01	0.689935
BDBG_02304	conserved hypothetical protein	158.525	89.42	80.155	89.42	177.52	236.19	228.02	228.02	0.953	0.018	1.35049
BDBG_04219	isoflavone reductase	2766.4	2965.91	2506.59	2766.4	1669.69	1716.68	1961.09	1716.68	0.953	0.013	-0.688384
BDBG_04787	conserved hypothetical protein	250.42	203.315	163.375	203.315	286.585	444.395	398.485	398.485	0.953	0.017	0.970809
BDBG_04796	peptide alpha-N-acetyltransferase Nat2	5911.85	5131.42	5382.46	5382.46	2961.61	4022.64	3325.07	3325.07	0.953	0.013	-0.694883
BDBG_07053	DUF636 domain-containing protein	214.775	184.5	249.085	214.775	326.835	326.19	399.775	326.835	0.953	0.014	0.605736
BDBG_08194	serine hydroxymethyltransferase	10836.9	7916.02	7412.52	7916.02	4405.23	5669.19	5087.48	5087.48	0.953	0.015	-0.637824
BDBG_08985	predicted protein	4645.69	3716.69	3171.14	3716.69	5314.69	7308.02	8110.48	7308.02	0.953	0.016	0.975462
BDBG_00747	potassium/sodium efflux P-type ATPase	4764.02	5202.94	4334.34	4764.02	7951.65	6752.46	7573.44	7573.44	0.951	0.012	0.668767
BDBG_02123	conserved hypothetical protein	141.9	143.565	58.24	141.9	193.71	293.9	378.375	293.9	0.951	0.021	1.05045
BDBG_04682	predicted protein	684.315	304.985	1886.46	684.315	193.67	239.98	157.46	193.67	0.951	0.026	-1.82106
BDBG_07305	conserved hypothetical protein	993.69	715.125	675.315	715.125	1161.9	1456.07	2445.32	1456.07	0.951	0.021	1.02581
BDBG_08065	guanyl-nucleotide exchange factor	2922.4	4362.15	3711.48	3711.48	2074.57	2481.89	1893.44	2074.57	0.951	0.016	-0.839186
WT refers to wild type
SREB KO refers to SREB knockout (null mutant).
A, B, and C refer to biological replicates.

## Sheet: 6-hrs 22oC
BDBG #	Gene Annotation	WT A	WT B	WT C	Median WT	SREB KO A	SREB KO B	SREB KO C	Median SREB KO	Ebarrays (DE > 0.95)	LIMMA (DE < 0.5)	Log2 Fold Change (Median SREB KO / Median WT)
BDBG_00023	thioredoxin	7331.94	7324.09	8369.98	7331.94	15236.2	13843.6	14121.4	14121.4	1	0.004	0.945618
BDBG_00040	conserved hypothetical protein	451.17	646.96	511.92	511.92	1480.76	1720.46	1208.48	1480.76	1	0.003	1.53234
BDBG_00041	excitatory amino acid transporter	3066.46	2903	3539.05	3066.46	11906.5	8757.9	13275.9	11906.5	1	0.002	1.9571
BDBG_00045	hypothetical protein	557.67	604.895	554.69	557.67	1484.86	1376.96	1117.52	1376.96	1	0.003	1.304
BDBG_00046	conserved hypothetical protein	3914.51	3053.73	3181.96	3181.96	20140	19964.6	17919.6	19964.6	1	0	2.64946
BDBG_00047	AtrH	556.23	248.15	472.71	472.71	10697.1	7643.44	9248.65	9248.65	1	0.001	4.29022
BDBG_00048	nonribosomal peptide synthetase	511.96	1095.82	553.92	553.92	17078.8	16945.2	20307	17078.8	1	0	4.94638
BDBG_00050	siderophore iron transporter	477.835	651.77	322.56	477.835	19080.5	21760.4	15477	19080.5	1	0	5.31944
BDBG_00052	peroxisomal dehydratase	412.25	783.94	391.98	412.25	8057.02	10850.6	6713.12	8057.02	1	0.001	4.28865
BDBG_00053	L-ornithine 5-monooxygenase	8081.19	6782.06	8395.29	8081.19	25603.2	23185	24121.6	24121.6	1	0.001	1.57769
BDBG_00054	long-chain-fatty-acid-CoA ligase	363.11	322.165	356.295	356.295	14962.7	14275.6	14609.3	14609.3	1	0	5.35767
BDBG_00055	siderophore biosynthesis acetylase AceI	828.46	708.065	809.98	809.98	8187.56	7312.84	9577.4	8187.56	1	0	3.33748
BDBG_00061	DUF821 domain-containing protein	2267.5	2285.09	2119.55	2267.5	1010.23	1204.61	1027.11	1027.11	1	0.003	-1.14252
BDBG_00081	polymerase II polypeptide D	1765.15	1365.27	1650.64	1650.64	4456.15	4453.27	5337.02	4456.15	1	0.001	1.43277
BDBG_00109	mold-specific M46 protein	366.315	534.06	492.315	492.315	137.855	106.4	158.545	137.855	1	0.002	-1.83643
BDBG_00121	conserved hypothetical protein	223.855	147.275	226.19	223.855	640.915	412.625	470.375	470.375	1	0.008	1.07125
BDBG_00128	amino acid transporter arg-13	1866.38	1185.19	1595.21	1595.21	4665.4	3456.48	4712.34	4665.4	1	0.004	1.54825
BDBG_00147	conserved hypothetical protein	852.9	640.38	635.65	640.38	2443.15	1638.98	2145.91	2145.91	1	0.003	1.74459
BDBG_00148	predicted protein	416.895	548.02	384.875	416.895	1336.75	1598.27	1321.25	1336.75	1	0.002	1.68097
BDBG_00182	conserved hypothetical protein	8536.52	7669.6	7594.38	7669.6	2882.59	3391.88	3689.09	3391.88	1	0.002	-1.17707
BDBG_00184	nucleoside hydrolase	3601.56	3202.3	3136.07	3202.3	1156.86	1310.81	1015.11	1156.86	1	0.001	-1.4689
BDBG_00201	mitochondrial enoyl reductase	617.545	605.085	822.985	617.545	176.48	130.42	218.775	176.48	1	0.002	-1.80704
BDBG_00202	cytochrome P450 oxidoreductase	471.835	567.045	729.29	567.045	106.545	90.17	168.315	106.545	1	0.002	-2.412
BDBG_00226	glycosyl hydrolase	7398.77	6286.69	8885.15	7398.77	2218.55	2176.48	3524.21	2218.55	1	0.005	-1.73767
BDBG_00231	thioesterase	278.56	347.025	344.67	344.67	161.125	160.415	159.56	160.415	1	0.003	-1.10341
BDBG_00268	conserved hypothetical protein	1399	2536.66	1678.21	1678.21	178.21	139.73	204.21	178.21	1	0.001	-3.23527
BDBG_00276	conserved hypothetical protein	346.415	653.625	642.44	642.44	86.815	155.81	124.96	124.96	1	0.005	-2.3621
BDBG_00292	beta-alanine synthase	3762.36	3643.4	3659.24	3659.24	8717.1	7527.35	6886.27	7527.35	1	0.003	1.0406
BDBG_00315	HHE domain-containing protein	331.795	418.355	311.42	331.795	755.485	1067.19	774.105	774.105	1	0.005	1.22224
BDBG_00319	conserved hypothetical protein	5326.27	5105.84	5668.85	5326.27	2544.48	2794.48	2900.38	2794.48	1	0.003	-0.930546
BDBG_00384	predicted protein	425.815	460.4	391.44	425.815	196.125	228.775	179.645	196.125	1	0.003	-1.11845
BDBG_00412	predicted protein	741.38	718.15	610.67	718.15	1356.78	1520.42	1306.73	1356.78	1	0.003	0.917824
BDBG_00413	MFS nicotinic acid transporter Tna1	2212.11	2075.07	2145.9	2145.9	654.29	779.005	715.255	715.255	1	0.001	-1.58505
BDBG_00442	actin cortical patch protein Sur7	403.56	384.77	410	403.56	1507.11	1152.23	1517.73	1507.11	1	0.001	1.90093
BDBG_00444	conserved hypothetical protein	945.235	684.145	829.485	829.485	2099.44	2648.52	2267.53	2267.53	1	0.002	1.45083
BDBG_00447	conserved hypothetical protein	2792.15	3045.67	4099.6	3045.67	369.025	329.96	387.525	369.025	1	0	-3.04497
BDBG_00455	conserved hypothetical protein	480.545	367.145	502.315	480.545	905.255	867.565	869.17	869.17	1	0.005	0.854967
BDBG_00467	hypothetical protein	1061.88	1295.71	1223.71	1223.71	583.605	627.69	555.88	583.605	1	0.003	-1.0682
BDBG_00522	conserved hypothetical protein	3441.28	3309.17	3308.38	3309.17	1527.07	1618.07	1509.73	1527.07	1	0.002	-1.11571
BDBG_00524	short chain dehydrogenase	12656	12535.7	11631	12535.7	4640.81	5609.9	5127.56	5127.56	1	0.002	-1.28969
BDBG_00532	hypothetical protein	3334.21	3835.81	3332.15	3334.21	6980.9	7412.69	6708.81	6980.9	1	0.003	1.06607
BDBG_00542	ABC a-pheromone efflux pump AtrD	5331.96	5041.31	5010.69	5041.31	13911.9	11093.2	12877.9	12877.9	1	0.002	1.35302
BDBG_00551	nucleolar GTP-binding protein 2	1236.75	945.565	1270.59	1236.75	3774.55	2590.82	3630	3630	1	0.003	1.55342
BDBG_00603	conserved hypothetical protein	1171.71	1276.73	1080.44	1171.71	3050.34	3666.67	2934.07	3050.34	1	0.001	1.38035
BDBG_00626	3-ketoacyl-CoA thiolase	7268.96	5379.98	6541.25	6541.25	2611.23	2431.94	2612.88	2611.23	1	0.002	-1.32484
BDBG_00632	ergosterol biosynthesis protein Erg28	675.9	993.75	603.92	675.9	150.94	329.52	178.67	178.67	1	0.008	-1.91951
BDBG_00634	conserved hypothetical protein	582.19	902.42	430.645	582.19	142.985	272.42	132.94	142.985	1	0.011	-2.02563
BDBG_00643	acetylglutamate synthase	2700.55	2062.65	2639.41	2639.41	8054.13	6627.94	8548.38	8054.13	1	0.002	1.60951
BDBG_00644	conserved hypothetical protein	490.525	849.065	660.98	660.98	4076.25	4222.09	3206.07	4076.25	1	0.001	2.62456
BDBG_00676	Bis(5'-nucleosyl)-tetraphosphatase	4051	3318.05	3709.71	3709.71	1825.48	1794.3	2029.73	1825.48	1	0.004	-1.02303
BDBG_00711	predicted protein	1616.5	1800.53	1647.5	1647.5	3599.38	4776.17	4044.57	4044.57	1	0.002	1.29571
BDBG_00717	l-allo-threonine aldolase	1865.98	1771.75	1829.36	1829.36	1003.79	1007.98	998.94	1003.79	1	0.003	-0.865882
BDBG_00727	LIM domain-containing protein	1284.64	968.48	1223.86	1223.86	327.085	254.25	398.065	327.085	1	0.002	-1.9037
BDBG_00735	predicted protein	163.44	160.96	150.855	160.96	77.66	65.845	83.53	77.66	1	0.003	-1.05146
BDBG_00738	arginase	2885.91	3252.48	3000.73	3000.73	1445.57	1804.38	1396.46	1445.57	1	0.005	-1.05368
BDBG_00745	exosome complex subunit Rrp46	4766.02	3315.84	3236.59	3315.84	8111.1	7514.06	7921.77	7921.77	1	0.006	1.25645
BDBG_00747	potassium/sodium efflux P-type ATPase	5747	3988.65	4628.91	4628.91	8960.4	10010.5	11914.5	10010.5	1	0.006	1.11277
BDBG_00752	predicted protein	23.275	26.76	20.7	23.275	83.985	71.21	70.835	71.21	1	0.001	1.6133
BDBG_00756	conserved hypothetical protein	2979.9	2103.71	2595.67	2595.67	6751.59	7302.34	7565.94	7302.34	1	0.002	1.49225
BDBG_00761	conserved hypothetical protein	613.185	570.045	555.65	570.045	2913.73	2800.34	1803.89	2800.34	1	0.001	2.29645
BDBG_00763	conserved hypothetical protein	619	880.125	1080.04	880.125	4585.55	3279.81	4131.59	4131.59	1	0.002	2.23092
BDBG_00779	conserved hypothetical protein	1582.23	1592.82	1394.84	1582.23	761.795	812.085	853.335	812.085	1	0.004	-0.962261
BDBG_00786	flavin-containing monooxygenase	341.69	195.105	306.9	306.9	1978.82	1242.55	1670.52	1670.52	1	0.002	2.44446
BDBG_00817	glyoxal oxidase	705.23	398.045	611.835	611.835	1537.89	1267.57	1727.69	1537.89	1	0.007	1.32974
BDBG_00818	DEAD/DEAH box RNA helicase	359.98	300.48	364.505	359.98	1129.34	1084.65	1161.4	1129.34	1	0.001	1.64948
BDBG_00821	conserved hypothetical protein	107.9	110.735	133.5	110.735	523.545	467.585	544.045	523.545	1	0	2.2412
BDBG_00835	conserved hypothetical protein	9918.29	6600.19	7132.35	7132.35	2247.98	2328.84	2545.84	2328.84	1	0.002	-1.61477
BDBG_00917	ATP-dependent helicase NAM7	3696.86	3296.82	3762.9	3696.86	8904.17	7113.71	7817.36	7817.36	1	0.003	1.08038
BDBG_00921	BRCT domain-containing protein	150.02	98.57	151.545	150.02	383.94	297.42	398.315	383.94	1	0.005	1.35573
BDBG_00928	predicted protein	436.355	278.63	338.73	338.73	873.255	1165.28	943.505	943.505	1	0.003	1.47789
BDBG_00946	predicted protein	537.335	793.315	698.44	698.44	1534.64	1939.68	1748.14	1748.14	1	0.003	1.32362
BDBG_00990	conserved hypothetical protein	6446.02	8203	8169.35	8169.35	3436.29	3776.57	3782.61	3776.57	1	0.004	-1.11315
BDBG_00991	predicted protein	144.92	157.315	157.67	157.315	46.07	48.82	69.25	48.82	1	0.002	-1.68811
BDBG_01028	conserved hypothetical protein	478.085	256.19	442.96	442.96	1116.3	838.96	1198.01	1116.3	1	0.009	1.33347
BDBG_01059	siderophore transcription factor SreA	10979	8879.8	8267.75	8879.8	38.655	40.945	25.38	38.655	1	0	-7.84373
BDBG_01064	GMF family protein	3937.57	3406.67	3604.65	3604.65	1560.71	2034.8	1969.63	1969.63	1	0.005	-0.871935
BDBG_01068	conserved hypothetical protein	695.315	522.79	795.25	695.315	1557.69	1482.81	1956.41	1557.69	1	0.005	1.16367
BDBG_01078	extracellular serine-rich protein	1126.76	1461	1374.64	1374.64	198.565	247.52	261.915	247.52	1	0.001	-2.47344
BDBG_01080	ribonuclease P complex subunit Pop4	1554.68	1361.96	1657.94	1554.68	4001.82	3974.88	3839.73	3974.88	1	0.001	1.35429
BDBG_01092	WD repeat protein	505.23	404.96	496.005	496.005	874.4	941.61	887.565	887.565	1	0.004	0.839498
BDBG_01123	DNA repair helicase	1015.96	1437.69	868.505	1015.96	302.61	405.355	288.875	302.61	1	0.003	-1.74731
BDBG_01126	AMP-binding enzyme	11361.4	7744.94	11148.1	11148.1	4030.13	3964.09	4562.42	4030.13	1	0.004	-1.46791
BDBG_01136	dipeptidyl-peptidase V	1740.59	1564.71	1594.15	1594.15	3054.84	3383.11	3123.8	3123.8	1	0.003	0.970512
BDBG_01145	"alpha-1;6-mannosyltransferase subunit"	3046.05	2313.23	2998.55	2998.55	1052.23	844.13	1287.3	1052.23	1	0.004	-1.51081
BDBG_01151	integral membrane protein	1455.53	1448.8	1193.48	1448.8	3696.52	4007.09	3352.07	3696.52	1	0.001	1.35131
BDBG_01161	predicted protein	2473.46	4497.77	4172.73	4172.73	9786.19	11332.6	9228.55	9786.19	1	0.006	1.22976
BDBG_01177	conserved hypothetical protein	223.355	230.65	264.625	230.65	115.71	112.46	127.085	115.71	1	0.003	-0.995192
BDBG_01189	conserved hypothetical protein	5489.88	3933.28	4310.88	4310.88	1348.61	1172.14	1707.56	1348.61	1	0.002	-1.67651
BDBG_01224	DEAD box helicase	913.165	524.38	817.525	817.525	3416.07	1661.13	3651.48	3416.07	1	0.009	2.063
BDBG_01239	conserved hypothetical protein	2171.65	3110.24	2226.03	2226.03	8907.52	10079.9	8131.98	8907.52	1	0.001	2.00055
BDBG_01269	amino acid permease Dip5	3569.92	4538.76	4316.65	4316.65	2045.5	2286.44	1697.57	2045.5	1	0.006	-1.07746
BDBG_01284	ABC transporter	126.36	181.005	157.67	157.67	2027.69	2131.36	2034.28	2034.28	1	0	3.68953
BDBG_01285	predicted protein	14.73	15.055	15.62	15.055	61.53	34.995	68.11	61.53	1	0.004	2.03105
BDBG_01288	conserved hypothetical protein	504.835	653.565	600.23	600.23	1408.06	1717.55	1415.67	1415.67	1	0.002	1.2379
BDBG_01313	O-methyltransferase	811.565	890.295	747.71	811.565	12104	10794.5	10457.5	10794.5	1	0	3.73345
BDBG_01314	bZIP transcription factor HapX	4658.25	5579.56	5236.85	5236.85	15826.4	15564.1	15190.5	15564.1	1	0.001	1.57145
BDBG_01353	tetraspanin Tsp3	343.375	262.67	295.96	295.96	831.5	610.835	772.29	772.29	1	0.003	1.38374
BDBG_01356	conserved hypothetical protein	485.295	251.045	371.98	371.98	1342.26	782.045	1267	1267	1	0.009	1.76812
BDBG_01363	lipase/esterase	226.085	103.63	196.15	196.15	1475.77	1479.31	1617.36	1479.31	1	0.001	2.9149
BDBG_01377	3-dehydroshikimate dehydratase	437.23	533.315	414.915	437.23	1880.67	2276.94	2349.38	2276.94	1	0.001	2.38063
BDBG_01380	fatty acid transporter	1499.32	1303.73	1433.14	1433.14	3262.84	2688.34	3629.69	3262.84	1	0.003	1.18694
BDBG_01392	conserved hypothetical protein	5120.96	3880.71	3346	3880.71	874.795	1297.51	860.105	874.795	1	0.002	-2.1493
BDBG_01419	hypothetical protein	6656.1	5708.92	6715.94	6656.1	18749.2	14468.7	15900.1	15900.1	1	0.002	1.25629
BDBG_01525	predicted protein	1049.05	1185.62	1057.46	1057.46	431.565	516.835	517.11	516.835	1	0.002	-1.03283
BDBG_01527	conserved hypothetical protein	2218.14	1683.3	1875.64	1875.64	602.665	717.855	778.75	717.855	1	0.002	-1.38562
BDBG_01537	conserved hypothetical protein	925.96	793.69	937.645	925.96	1907.09	1584.23	1675.09	1675.09	1	0.004	0.855213
BDBG_01556	predicted protein	694.96	640.98	655.915	655.915	275.545	254.875	347.13	275.545	1	0.003	-1.25122
BDBG_01557	phosphotransferase enzyme family protein	112.77	45.455	99.045	99.045	341.065	335.775	328.98	335.775	1	0.006	1.76134
BDBG_01559	dephospho-CoA kinase	5852.23	5427.34	6347.09	5852.23	2909	2633.67	3306.9	2909	1	0.004	-1.00846
BDBG_01612	predicted protein	496.94	934.605	724.355	724.355	1723.39	1656.28	1963.38	1723.39	1	0.008	1.25048
BDBG_01644	aldehyde dehydrogenase	12669	14407.3	14767.4	14407.3	6950.27	6632.15	6121.35	6632.15	1	0.002	-1.11925
BDBG_01663	splicing factor	1776.05	2202.03	2151.07	2151.07	4623.15	4144.84	3597.25	4144.84	1	0.005	0.946264
BDBG_01683	conserved hypothetical protein	601.085	546.045	565.815	565.815	223.15	289.105	262.395	262.395	1	0.003	-1.10859
BDBG_01702	adoMet-dependent tRNA methyltransferase complex subunit Trm112	1119.4	788.42	887.17	887.17	2067.52	1873.78	2353.74	2067.52	1	0.005	1.22062
BDBG_01711	conserved hypothetical protein	79.845	69.75	99.565	79.845	565.69	527.54	558.88	558.88	1	0	2.80726
BDBG_01713	methyltransferase	2830.69	1773.09	2322.53	2322.53	6063.01	4720.01	6690.44	6063.01	1	0.006	1.38434
BDBG_01718	conserved hypothetical protein	208.17	146.105	188.23	188.23	428.04	373.46	366.75	373.46	1	0.005	0.988457
BDBG_01733	RNA binding domain-containing protein	898.36	1045.41	793.46	898.36	2094.57	3316.05	1777.94	2094.57	1	0.009	1.22129
BDBG_01740	WW domain-containing protein	4687.51	4571.69	4533.48	4571.69	2651.07	2491.19	2108.82	2491.19	1	0.004	-0.875893
BDBG_01749	conserved hypothetical protein	1193.64	1389.07	1054.96	1193.64	2603.59	3238.02	2143.36	2603.59	1	0.007	1.12513
BDBG_01750	ankyrin repeat protein	1404.92	1059.11	1168.34	1168.34	2469.86	2144.52	2765.23	2469.86	1	0.006	1.07997
BDBG_01784	MFS transporter	1123.05	1247.26	1039.39	1123.05	393.31	475.585	448.75	448.75	1	0.002	-1.32343
BDBG_01802	"mannosyl-oligosaccharide 1;2-alpha-mannosidase"	1502.09	1766.73	1717.9	1717.9	847.875	799.73	731.81	799.73	1	0.003	-1.10306
BDBG_01803	peptidase	1996.03	1464.36	2105.94	1996.03	759.25	662.545	919.75	759.25	1	0.006	-1.39448
BDBG_01807	conserved hypothetical protein	540.165	593.5	540.77	540.77	1370.92	1080.88	1249.04	1249.04	1	0.003	1.20773
BDBG_01812	conserved hypothetical protein	86.67	52.895	76.22	76.22	202.19	213.585	264.875	213.585	1	0.003	1.48657
BDBG_01855	conserved hypothetical protein	32.715	22.46	27.81	27.81	78.53	59.755	104.79	78.53	1	0.006	1.49764
BDBG_01856	conserved hypothetical protein	1362.84	1171.25	1336.94	1336.94	2529.92	2333.91	2792.59	2529.92	1	0.004	0.920157
BDBG_01862	nuclear transport factor 2 domain-containing protein	2315.76	3054.57	1906.11	2315.76	6248.8	8395.25	4691.19	6248.8	1	0.01	1.4321
BDBG_01867	predicted protein	371.94	749.98	435.915	435.915	97.48	167.625	82.965	97.48	1	0.006	-2.16087
BDBG_01869	oxidoreductase	1087.43	838.085	1100.96	1087.43	439.105	335.275	516.565	439.105	1	0.006	-1.30829
BDBG_01872	methyltransferase	533.125	348.86	486.855	486.855	186.105	178.025	232.795	186.105	1	0.007	-1.38738
BDBG_01880	polyphenol oxidase	162.42	211.94	160.085	162.42	66.01	75.42	92.045	75.42	1	0.005	-1.10671
BDBG_01888	fumarylacetoacetate hydrolase	5263.81	4455.59	5206.9	5206.9	2182.38	1983.32	2416.41	2182.38	1	0.002	-1.25452
BDBG_01943	monocarboxylate transporter	7036.75	5711.31	6660.69	6660.69	2501.19	2383.02	2915.09	2501.19	1	0.002	-1.41306
BDBG_01948	predicted protein	66.57	39.095	56.515	56.515	172.42	222.105	220.485	220.485	1	0.002	1.96397
BDBG_01956	predicted protein	859.625	923.525	703.045	859.625	2082.92	1857.59	1995.02	1995.02	1	0.002	1.21462
BDBG_01984	ankyrin repeat protein	336.915	331.94	387.19	336.915	110.38	127.73	137.04	127.73	1	0.001	-1.39929
BDBG_02011	platelet-activating factor acetylhydrolase 2	2598.64	2202.17	2847.32	2598.64	1105.63	983.21	1211.41	1105.63	1	0.003	-1.23289
BDBG_02022	conserved hypothetical protein	2657.59	2834.73	2380.36	2657.59	978.025	1161.84	931.185	978.025	1	0.002	-1.44217
BDBG_02023	alcohol dehydrogenase	2579.67	1920.59	2418.11	2418.11	626.045	713.06	945.335	713.06	1	0.003	-1.76178
BDBG_02056	phosphoserine phosphatase	3417.28	3340.32	3450	3417.28	1469.03	1579.61	1496.5	1496.5	1	0.001	-1.19125
BDBG_02131	conserved hypothetical protein	2321.51	1740.02	2165.21	2165.21	277.13	260.25	382.755	277.13	1	0.001	-2.96587
BDBG_02132	predicted protein	438.795	442.52	593.77	442.52	110.98	78.95	174.52	110.98	1	0.004	-1.99544
BDBG_02136	conserved hypothetical protein	9048.83	6780.23	8146.96	8146.96	18540.2	17747.5	20743.8	18540.2	1	0.003	1.18632
BDBG_02143	WD repeat protein	2182.05	1936.71	1977.26	1977.26	5890.71	5410.3	4916.69	5410.3	1	0.001	1.45221
BDBG_02150	conserved hypothetical protein	803.795	928.085	862.835	862.835	1951.46	2052.98	1537.32	1951.46	1	0.004	1.1774
BDBG_02168	3-methyl-2-oxobutanoate hydroxymethyltransferase	2531.34	2299.28	2197.55	2299.28	4650.96	4164.52	4650.46	4650.46	1	0.003	1.01619
BDBG_02170	cell wall glucanase	460.38	537.92	422.15	460.38	108.46	135.545	118.17	118.17	1	0.001	-1.96196
BDBG_02171	conserved hypothetical protein	3752.43	3433.67	3620.14	3620.14	1033.71	787.605	1103.89	1033.71	1	0.001	-1.80822
BDBG_02188	conserved hypothetical protein	4529.88	3665.57	4247.05	4247.05	2219.34	1597.86	2056.12	2056.12	1	0.005	-1.04653
BDBG_02201	Wet1-IV	7512.84	6688.15	6287.23	6688.15	33300.5	32382.5	28109.8	32382.5	1	0	2.27554
BDBG_02221	predicted protein	379.65	325.315	363.355	363.355	842.21	1020.31	765.005	842.21	1	0.002	1.2128
BDBG_02223	conserved hypothetical protein	802.045	1373.46	1045.15	1045.15	4895.3	7427.67	6580.88	6580.88	1	0.001	2.65457
BDBG_02265	conserved hypothetical protein	643.42	572.395	691.085	643.42	306.21	302.92	339.795	306.21	1	0.003	-1.07124
BDBG_02284	conserved hypothetical protein	935.61	1185.31	992.65	992.65	3605.07	3792.61	2896.4	3605.07	1	0.001	1.86067
BDBG_02299	C6 finger domain-containing protein	222.565	106.79	214.645	214.645	662.605	716.875	776.15	716.875	1	0.004	1.73977
BDBG_02302	predicted protein	52.805	33.645	37.62	37.62	143.315	136.125	93.71	136.125	1	0.005	1.85536
BDBG_02310	conserved hypothetical protein	3750.86	1990.32	3033.17	3033.17	914.275	756.75	1171.57	914.275	1	0.007	-1.73013
BDBG_02324	diphthamide biosynthesis protein 3	990.355	1321.92	897.73	990.355	2269.62	3000.36	1953.84	2269.62	1	0.009	1.19644
BDBG_02335	predicted protein	1069.59	1406	1163.03	1163.03	545.42	648.085	474.27	545.42	1	0.005	-1.09244
BDBG_02344	ThiJ/PfpI family protein	1499.53	1312.64	1349.09	1349.09	458.105	579.44	579.67	579.44	1	0.002	-1.21925
BDBG_02367	short chain dehydrogenase	1128.84	1149.38	1108.61	1128.84	557.525	490.145	630.73	557.525	1	0.003	-1.01773
BDBG_02383	dehydrogenase	2707.88	2450.94	2648.8	2648.8	943.605	1015.34	1289.48	1015.34	1	0.003	-1.38338
BDBG_02388	conserved hypothetical protein	23601.6	23054.9	24802.7	23601.6	11252	12771.4	10783.2	11252	1	0.002	-1.0687
BDBG_02389	CobW domain-containing protein	8878.82	6778.36	7573.42	7573.42	3367.9	3316.78	4284.94	3367.9	1	0.005	-1.1691
BDBG_02420	conserved hypothetical protein	118.065	378.98	337.36	337.36	1386.3	1151.12	806.21	1151.12	1	0.015	1.77068
BDBG_02438	acyl-CoA dehydrogenase	4535.41	3410.27	3985.21	3985.21	1511.3	1551.71	1830.11	1551.71	1	0.003	-1.3608
BDBG_02459	antigenic thaumatin domain-containing protein	248.605	287.835	263.665	263.665	649.125	532.815	645.125	645.125	1	0.002	1.29087
BDBG_02474	calcofluor white hypersensitive protein	7899.67	8655.69	8612.02	8612.02	4386.71	4438.56	3852.73	4386.71	1	0.003	-0.973213
BDBG_02479	conserved hypothetical protein	2471.57	2040.19	2074.88	2074.88	7363.15	6883.9	7733.66	7363.15	1	0.001	1.8273
BDBG_02480	hypothetical protein	1106.52	1955.32	1431.88	1431.88	4202.23	4925.73	3463.86	4202.23	1	0.006	1.55324
BDBG_02498	conserved hypothetical protein	1962.5	2222.77	1913.11	1962.5	4808.92	4917.84	4826.38	4826.38	1	0.001	1.29825
BDBG_02503	protein kinase domain-containing protein	88.92	55.835	74.47	74.47	260.605	229.985	265.42	260.605	1	0.002	1.80713
BDBG_02526	F-box domain-containing protein	2361.41	2700.61	2927.82	2700.61	6702.81	6652.31	6277.38	6652.31	1	0.002	1.30057
BDBG_02532	short-chain dehydrogenase	1828.31	1213.89	1496.16	1496.16	329.94	367.815	408.355	367.815	1	0.001	-2.02422
BDBG_02533	predicted protein	905.06	960.38	928.795	928.795	1772.48	1764.53	1998.96	1772.48	1	0.003	0.932337
BDBG_02569	kinesin light chain	191.755	185.165	249.75	191.755	85.195	67.2	83.99	83.99	1	0.003	-1.19097
BDBG_02606	conserved hypothetical protein	2157.36	1875.4	1878.07	1878.07	988.96	1120.15	986.795	988.96	1	0.004	-0.925263
BDBG_02612	predicted protein	16333.7	14143.3	17513.9	16333.7	6928.59	5205.52	6322.19	6322.19	1	0.002	-1.36936
BDBG_02615	conserved hypothetical protein	394.75	486.44	434.23	434.23	891.5	1134.65	911.19	911.19	1	0.003	1.06929
BDBG_02621	hypothetical protein	432.315	397.21	418.165	418.165	920.25	762.17	720.69	762.17	1	0.005	0.866041
BDBG_02656	MATH and UCH domain-containing protein	8710.08	8842.73	10066.7	8842.73	18326.5	20748.1	21588.8	20748.1	1	0.002	1.23042
BDBG_02688	conserved hypothetical protein	4050.34	3312.29	3751.59	3751.59	7444.59	7215.06	7807	7444.59	1	0.003	0.988691
BDBG_02694	DnaJ domain-containing protein	1954.64	1881.4	1848.92	1881.4	4886.16	4012.71	4122.46	4122.46	1	0.002	1.1317
BDBG_02712	conserved hypothetical protein	461.875	320.355	444.545	444.545	1222.65	1128.55	1619.89	1222.65	1	0.003	1.45961
BDBG_02725	MFS pantothenate transporter	241.815	304.085	225.815	241.815	110	141.605	121.605	121.605	1	0.006	-0.991701
BDBG_02745	predicted protein	26.615	18.68	18.6	18.68	52.66	49.795	54.02	52.66	1	0.003	1.49521
BDBG_02752	conserved hypothetical protein	1067.36	1072.18	1311.91	1072.18	299.835	254.69	372.36	299.835	1	0.001	-1.83831
BDBG_02784	3-demethylubiquinone-9 3-methyltransferase	371.96	742.92	537.88	537.88	2764.63	5109.67	2793.78	2793.78	1	0.003	2.37686
BDBG_02827	conserved hypothetical protein	392.125	637.21	633.835	633.835	139.355	123.105	191.48	139.355	1	0.004	-2.18534
BDBG_02839	stomatin family protein	1496.57	1481.09	1491.09	1491.09	436.21	509.88	479.855	479.855	1	0.001	-1.63569
BDBG_02851	ribonuclease T2	1582.75	1935.09	1760.16	1760.16	768.92	729.23	583.585	729.23	1	0.002	-1.27126
BDBG_02852	conserved hypothetical protein	1435.59	1710.38	1964.27	1710.38	731.375	561.545	760.335	731.375	1	0.004	-1.22563
BDBG_02906	calcium-translocating P-type ATPase	16116.5	16925.3	17479.3	16925.3	2022.34	1593.59	1538.5	1593.59	1	0	-3.40883
BDBG_02911	phosphoketolase	185.855	158.92	141.54	158.92	327.525	294.435	332.44	327.525	1	0.005	1.0433
BDBG_02918	transcription factor	445.005	327.71	417.69	417.69	1238.3	1394.05	1202.23	1238.3	1	0.001	1.56785
BDBG_02921	conserved hypothetical protein	624.335	317.4	539.915	539.915	2642.53	2167.44	1946.8	2167.44	1	0.003	2.00519
BDBG_02928	mitochondrial chaperone BCS1	2457.71	2039.69	1925.71	2039.69	4226.12	4665.16	3872.62	4226.12	1	0.005	1.05099
BDBG_02966	protein arginine methyltransferase RmtB	4151.81	3782.3	3493.62	3782.3	8563.58	6799.3	7176.94	7176.94	1	0.005	0.924107
BDBG_03018	conserved hypothetical protein	6273.23	5901.21	5139.06	5901.21	3137.19	2457.23	2466.07	2466.07	1	0.004	-1.2588
BDBG_03035	acetoacetyl-CoA synthase	1460.05	979.645	1355.32	1355.32	5725.9	5132.4	5116.9	5132.4	1	0.001	1.921
BDBG_03046	class II aldolase/adducin domain-containing protein	6455.41	7080.77	6367.02	6455.41	3126.48	3591.27	3070.21	3126.48	1	0.003	-1.04597
BDBG_03068	class II aldolase/adducin	805.46	1194.82	954.065	954.065	326.645	539.525	378.5	378.5	1	0.009	-1.33379
BDBG_03076	conserved hypothetical protein	496.085	639.44	602.19	602.19	1063.09	1343.79	1300.94	1300.94	1	0.004	1.11126
BDBG_03083	conserved hypothetical protein	887.815	1113.54	950.105	950.105	377.355	563.875	399.04	399.04	1	0.006	-1.25155
BDBG_03089	predicted protein	878.045	934.355	875.52	878.045	1909.26	2460.49	1880.69	1909.26	1	0.003	1.12064
BDBG_03094	EBP domain-containing protein	8125.56	8926.85	7290.4	8125.56	3273.61	4370.61	2950.13	3273.61	1	0.005	-1.31159
BDBG_03115	predicted protein	104.315	144.5	141.56	141.56	606.67	558.96	817.42	606.67	1	0.001	2.0995
BDBG_03139	conserved hypothetical protein	85.09	64.265	105.025	85.09	256.045	190.17	282.29	256.045	1	0.005	1.58934
BDBG_03171	extracelular serine carboxypeptidase	645.5	738.085	632.315	645.5	1600.5	1617.76	1267.11	1600.5	1	0.003	1.31003
BDBG_03207	predicted protein	1263.66	1089.73	1227.23	1227.23	2673.54	2615.46	3435.78	2673.54	1	0.003	1.12335
BDBG_03215	predicted protein	828.46	473.46	678.42	678.42	1974.12	1452.19	2229.24	1974.12	1	0.006	1.54096
BDBG_03216	predicted protein	297.895	448.585	346.875	346.875	879.275	939.895	731.21	879.275	1	0.005	1.3419
BDBG_03223	conserved hypothetical protein	112.775	45.46	105.065	105.065	340.94	283.75	456.315	340.94	1	0.008	1.69824
BDBG_03225	predicted protein	55.795	36.435	76.97	55.795	162.75	134.375	244.5	162.75	1	0.01	1.54445
BDBG_03226	predicted protein	148.19	77.16	131.105	131.105	400.235	403.545	422.145	403.545	1	0.003	1.62201
BDBG_03231	proteinase T	566.545	562.295	491.4	562.295	64.555	63.31	88.965	64.555	1	0	-3.12273
BDBG_03259	conserved hypothetical protein	824.275	679.355	745.73	745.73	1925.63	2231.53	2031.52	2031.52	1	0.001	1.44583
BDBG_03268	conserved hypothetical protein	623.96	587.485	616.335	616.335	305.9	296.96	318.92	305.9	1	0.002	-1.01065
BDBG_03285	conserved hypothetical protein	1567.23	1209.68	1706.48	1567.23	104.96	68.98	137.105	104.96	1	0.001	-3.90031
BDBG_03286	conserved hypothetical protein	311.275	250.44	244.5	250.44	73.225	76.765	107.02	76.765	1	0.002	-1.70594
BDBG_03291	conserved hypothetical protein	3858.39	3604.27	4192.01	3858.39	2004.14	1996.5	2084.3	2004.14	1	0.003	-0.945014
BDBG_03292	alcohol dehydrogenase	1799.73	2205.24	1855.09	1855.09	524.67	718.69	490.295	524.67	1	0.002	-1.822
BDBG_03306	OB-fold nucleic acid binding domain-containing protein	3264.84	2490.46	3257.17	3257.17	5944.46	5512.35	5986.48	5944.46	1	0.005	0.867927
BDBG_03307	predicted protein	216.855	151.735	191.355	191.355	393.815	360.11	448.545	393.815	1	0.005	1.04127
BDBG_03323	hypothetical protein	2132.56	1890.59	1469.79	1890.59	3661.98	5055.17	4514.05	4514.05	1	0.005	1.25559
BDBG_03347	predicted protein	752.415	1028.07	801.25	801.25	2023.88	1777.36	1549.89	1777.36	1	0.006	1.14941
BDBG_03377	DNA polymerase V	1058.09	1088.07	987.48	1058.09	2333.48	2417.15	2038.21	2333.48	1	0.002	1.14103
BDBG_03378	conserved hypothetical protein	705.92	597.335	850.835	705.92	1621.02	1308.17	1435.71	1435.71	1	0.007	1.02419
BDBG_03404	GABA permease	318.73	363.44	404.105	363.44	734.44	841.19	637.5	734.44	1	0.005	1.01493
BDBG_03417	conserved hypothetical protein	258.67	123.69	217.65	217.65	543.63	447.855	516.935	516.935	1	0.011	1.24797
BDBG_03438	salicylate hydroxylase	313.52	227.525	306.335	306.335	122.025	124.75	147.75	124.75	1	0.005	-1.29607
BDBG_03473	3-ketoacyl-coA thiolase peroxisomal A	4643.56	3565.64	5226.69	4643.56	1531.52	1647.84	2397.21	1647.84	1	0.008	-1.49466
BDBG_03504	HMG box transcriptional regulator	1132.59	1503.69	1046.92	1132.59	11708.6	6264.12	11993.8	11708.6	1	0.001	3.36988
BDBG_03536	HMG box protein	727.835	422.065	681.295	681.295	6014	4333.19	5930.8	5930.8	1	0.001	3.12187
BDBG_03538	hypothetical protein	313.48	311.44	282.17	311.44	112.52	105.815	110.31	110.31	1	0.001	-1.49739
BDBG_03560	dihydrodipicolinate synthetase	5872.42	4924.85	5725.98	5725.98	2108.17	2375.64	2399.86	2375.64	1	0.002	-1.2692
BDBG_03593	conserved hypothetical protein	21183.6	22336.6	21555.3	21555.3	11523.2	12512.4	10756.7	11523.2	1	0.003	-0.903503
BDBG_03595	FAD binding domain-containing protein	3679.4	2896.49	2767.86	2896.49	1268.36	1134.65	1298.75	1268.36	1	0.002	-1.19134
BDBG_03608	transcription initiation factor TFIIE	1489.65	1184.38	1274.21	1274.21	481.21	420.92	581.21	481.21	1	0.002	-1.40486
BDBG_03614	predicted protein	222.65	355.005	379.48	355.005	1158.91	873.645	736.19	873.645	1	0.007	1.29921
BDBG_03627	ankyrin repeat protein	986.815	1162.15	848.94	986.815	2142.17	2936.06	2042.9	2142.17	1	0.005	1.11822
BDBG_03628	oxidoreductase	1438.84	1677.73	1308.82	1438.84	3852.94	3429.5	3896.11	3852.94	1	0.002	1.42106
BDBG_03630	conserved hypothetical protein	1734.57	1703.16	1658.98	1703.16	7342.21	5633.35	7343.67	7342.21	1	0.001	2.108
BDBG_03648	amino acid transporter	6138.92	7657.81	7358.19	7358.19	3270.13	3969.89	3383.23	3383.23	1	0.005	-1.12095
BDBG_03665	ubiquitin C-terminal hydrolase	2011.04	2188.04	2075.86	2075.86	4078.15	4184.98	4620.38	4184.98	1	0.002	1.01152
BDBG_03710	conserved hypothetical protein	944.48	1036.62	963.125	963.125	2477.39	2680.69	2054.41	2477.39	1	0.002	1.36303
BDBG_03747	ADP-ribose pyrophosphatase	1130.17	1049.82	1163.15	1130.17	599.185	573.335	613.96	599.185	1	0.003	-0.915466
BDBG_03753	conserved hypothetical protein	2779.07	2236.51	2946.19	2779.07	7996.09	6654.13	8807.69	7996.09	1	0.002	1.52469
BDBG_03764	sugar transporter	2475.96	2391.38	2739.59	2475.96	25490.3	21929.9	22145.9	22145.9	1	0	3.16098
BDBG_03834	predicted protein	681.375	613.48	648.65	648.65	1329.28	1157.59	1123.09	1157.59	1	0.004	0.835606
BDBG_03847	FAD binding domain-containing protein	1023.38	1147.86	1091.16	1091.16	498.56	636.75	521.045	521.045	1	0.004	-1.06639
BDBG_03853	carbamoyl phosphate synthetase small subunit	2948.82	2299.27	2773.19	2773.19	7130.27	5554.44	6556.02	6556.02	1	0.003	1.24127
BDBG_03958	glycosyl transferase	118.295	173.565	114.025	118.295	55.445	64.89	51.49	55.445	1	0.006	-1.09326
BDBG_03959	glutaryl-CoA dehydrogenase	6390.52	5887.84	6477.25	6390.52	3239.3	2769.04	3364.52	3239.3	1	0.003	-0.980253
BDBG_03971	conserved hypothetical protein	5303.96	5650.05	5174.27	5303.96	2981.57	2781.69	2611.59	2781.69	1	0.003	-0.931108
BDBG_03981	integral membrane protein	544.045	456.735	464.895	464.895	165.125	181.88	187.86	181.88	1	0.001	-1.35392
BDBG_03986	conserved hypothetical protein	1273.36	1359.98	1453.19	1359.98	3122.48	3013.24	2867.15	3013.24	1	0.002	1.14773
BDBG_03987	conserved hypothetical protein	2451.5	3257.86	2627.21	2627.21	4919.21	6644.21	5424.88	5424.88	1	0.007	1.04606
BDBG_03990	conserved hypothetical protein	1924.92	2881.84	2610.66	2610.66	5585.54	6431.56	5017.13	5585.54	1	0.005	1.09728
BDBG_04000	conserved hypothetical protein	3470.71	2999.82	3467.56	3467.56	594.085	722.375	654.005	654.005	1	0	-2.40655
BDBG_04010	UDP-N-acetylglucosamine pyrophosphorylase	17989.7	14985.3	16977.2	16977.2	6818.35	5003.26	5875.05	5875.05	1	0.002	-1.53093
BDBG_04072	conserved hypothetical protein	6395.62	4735.3	6029.71	6029.71	2411.42	1895.67	1946.71	1946.71	1	0.002	-1.63105
BDBG_04077	conserved hypothetical protein	92.69	177.125	78.74	92.69	777.9	540.315	669.23	669.23	1	0.003	2.85202
BDBG_04145	inositol oxygenase	189.375	68.965	174.69	174.69	447.835	434.5	485.835	447.835	1	0.014	1.35817
BDBG_04146	parasitic phase-specific protein PSP-1	7236.65	6690.3	8431.85	7236.65	17565.3	16422.6	21237.1	17565.3	1	0.003	1.27934
BDBG_04148	conserved hypothetical protein	414.375	473.045	443.67	443.67	940.105	758.75	1046.66	940.105	1	0.005	1.08333
BDBG_04152	poly(ADP)-ribose polymerase PARP	4229.71	4855.73	4304.19	4304.19	18789.6	15804	16106.5	16106.5	1	0.001	1.90383
BDBG_04162	MFS multidrug transporter	143.4	113.235	150.92	143.4	406.875	368.52	338.505	368.52	1	0.002	1.3617
BDBG_04171	conserved hypothetical protein	2977.96	3904.4	3705.16	3705.16	1654.98	1476.53	1733.4	1654.98	1	0.004	-1.16272
BDBG_04233	conserved hypothetical protein	554.355	624.415	545.915	554.355	135.81	154.98	201.98	154.98	1	0.001	-1.83873
BDBG_04261	choline dehydrogenase	1071.52	829.48	1021	1021	444.5	451.48	490.02	451.48	1	0.003	-1.17725
BDBG_04276	predicted protein	8228.07	8648.73	7057.38	8228.07	696.02	1168.02	1049.16	1049.16	1	0.001	-2.97131
BDBG_04316	conserved hypothetical protein	14087.6	13173.4	13358.7	13358.7	3711.31	2745.13	3814.67	3711.31	1	0.001	-1.84778
BDBG_04353	conserved hypothetical protein	162.335	58.46	142.25	142.25	335.125	416.4	450.23	416.4	1	0.013	1.54954
BDBG_04368	peroxisomal biogenesis factor	5136.1	5887.66	5770.4	5770.4	2300.93	2680.61	2882.17	2680.61	1	0.003	-1.10611
BDBG_04398	mitochondrial carrier protein	972.21	1107.84	1100.67	1100.67	485.165	558.915	599.88	558.915	1	0.004	-0.977681
BDBG_04424	conserved hypothetical protein	2139.17	4905.73	3560.3	3560.3	495.335	491.61	570.065	495.335	1	0.002	-2.84552
BDBG_04440	RNA polymerase Rpb1 C-terminal repeat domain-containing protein	1093.86	690.505	1010.25	1010.25	3212.27	2218.28	3821.39	3212.27	1	0.005	1.66888
BDBG_04460	phosphotransferase enzyme family domain-containing protein	3020.9	2995.82	3112	3020.9	1569.98	1446.96	1518.96	1518.96	1	0.002	-0.991895
BDBG_04461	deoxyuridine 5'-triphosphate nucleotidohydrolase	6667.77	5495.35	6538.75	6538.75	2602.64	3104.14	3190.16	3104.14	1	0.004	-1.07482
BDBG_04478	RNA binding protein	493.295	595.21	542.29	542.29	3416.03	4142.13	3350.92	3416.03	1	0	2.65518
BDBG_04491	NAD(P)H:quinone oxidoreductase	2534.14	2479.19	2943.71	2534.14	1166.69	1007.52	1175.14	1166.69	1	0.002	-1.11908
BDBG_04494	conserved hypothetical protein	443.92	384.52	444.605	443.92	1002.19	725.96	948.96	948.96	1	0.005	1.09605
BDBG_04509	conserved hypothetical protein	10881	9011.83	10580.4	10580.4	3122.29	3638.62	3785.38	3638.62	1	0.001	-1.53993
BDBG_04525	conserved hypothetical protein	89.335	117.15	70.185	89.335	317.86	290.21	345.025	317.86	1	0.002	1.83109
BDBG_04546	conserved hypothetical protein	2564.4	1672.21	2144.38	2144.38	4669.96	4094.03	4760.31	4669.96	1	0.006	1.12285
BDBG_04549	predicted protein	1150.88	1046.04	737.52	1046.04	382.125	363.355	343.855	363.355	1	0.003	-1.52549
BDBG_04585	conserved hypothetical protein	723.665	571.775	700.9	700.9	1722.32	1599.53	1703.88	1703.88	1	0.002	1.28154
BDBG_04595	conserved hypothetical protein	979.73	854.11	797.165	854.11	2526.94	2790	2482.71	2526.94	1	0.001	1.5649
BDBG_04607	hypothetical protein	619.815	799.75	714	714	327.86	390.665	290.75	327.86	1	0.005	-1.12284
BDBG_04609	benzoate 4-monooxygenase cytochrome P450	968.98	1044.27	992.46	992.46	11780.4	9814.08	9153.88	9814.08	1	0	3.30577
BDBG_04615	4-carboxymuconolactone decarboxylase	585.94	448.295	556.065	556.065	1320.67	1151.71	1606.82	1320.67	1	0.003	1.24794
BDBG_04621	predicted protein	771.085	761.48	503.065	761.48	2022.94	2660.46	1619.26	2022.94	1	0.005	1.40958
BDBG_04652	forkhead domain-containing protein	545.065	535.75	707.06	545.065	1714.23	1080.48	1489.96	1489.96	1	0.007	1.45077
BDBG_04654	conserved hypothetical protein	2191.42	2070.09	2269.73	2191.42	4281.62	3905.9	3868.86	3905.9	1	0.003	0.833789
BDBG_04693	GTP-binding protein EsdC	14909.7	12388	15222.7	14909.7	4562.8	3372.61	3971.09	3971.09	1	0.001	-1.90864
BDBG_04696	conserved hypothetical protein	3271.02	4044.25	3055.84	3271.02	695.4	639.085	506.31	639.085	1	0.001	-2.35566
BDBG_04715	NAD dependent epimerase/dehydratase	833.65	595.71	895.73	833.65	2080.84	1771.05	2292.55	2080.84	1	0.004	1.31965
BDBG_04718	predicted protein	5144.9	4241.15	4216.52	4241.15	361.9	408.48	424	408.48	1	0	-3.37612
BDBG_04725	predicted protein	146.27	114.5	124.395	124.395	56.625	51.89	68.71	56.625	1	0.004	-1.13542
BDBG_04726	conserved hypothetical protein	2234.48	3478.4	2455.75	2455.75	1004.39	1167.9	910.69	1004.39	1	0.004	-1.28984
BDBG_04735	DNA-directed RNA polymerase III subunit Rpc34	3937.67	2896.17	3779.07	3779.07	6936.84	7251.69	6621.05	6936.84	1	0.006	0.876248
BDBG_04737	histone deacetylase phd1	1453.84	1116.42	1306.5	1306.5	576.4	647.915	708.505	647.915	1	0.005	-1.01183
BDBG_04743	cytochrome P450 51	4367.23	2609.16	2817.56	2817.56	560.48	483.915	611.96	560.48	1	0.001	-2.32971
BDBG_04751	conserved hypothetical protein	199.04	244.73	215.25	215.25	71.645	105.815	90.52	90.52	1	0.004	-1.2497
BDBG_04774	C6 transcription factor	5415.88	5045.81	5768.94	5415.88	2107.27	1699.65	2077.62	2077.62	1	0.001	-1.38226
BDBG_04830	copper amine oxidase	3315.64	2514.16	3402.38	3315.64	10699.6	7475.09	9470.73	9470.73	1	0.003	1.51419
BDBG_04837	nonspecific lipid-transfer protein	7027.42	5093.9	6372.44	6372.44	2325.23	2210.62	3126.23	2325.23	1	0.005	-1.45447
BDBG_04921	short chain dehydrogenase/reductase	4898.46	5809.65	4045.27	4898.46	2155.09	2638	1831.84	2155.09	1	0.007	-1.18458
BDBG_04931	glycosyl hydrolase family 76 protein	1078.86	1184.84	1063.17	1078.86	429.255	614.315	528.65	528.65	1	0.005	-1.02912
BDBG_04974	ribosome biogenesis protein Kri1	2100.54	1993.18	1717.14	1993.18	3981.64	3763.46	3484.04	3763.46	1	0.004	0.916984
BDBG_04985	mandelate racemase/muconate lactonizing enzyme family protein	746.375	605.96	771.755	746.375	261.75	253.94	365.65	261.75	1	0.005	-1.51171
BDBG_05011	conserved hypothetical protein	7191.79	6712.02	8187.02	7191.79	15348.5	13314.4	14530.8	14530.8	1	0.004	1.01469
BDBG_05042	conserved hypothetical protein	803.36	561.04	693.67	693.67	245.375	313.835	270.67	270.67	1	0.004	-1.35771
BDBG_05082	conserved hypothetical protein	528.71	490.17	457.23	490.17	264.27	212.085	231.21	231.21	1	0.003	-1.08408
BDBG_05114	RNA exonuclease	275.335	243.585	333.585	275.335	1394.61	1370	1104.78	1370	1	0.001	2.31492
BDBG_05129	integral membrane protein	724.29	1069.88	883.75	883.75	283.86	461.77	313.21	313.21	1	0.007	-1.49651
BDBG_05154	conserved hypothetical protein	562.42	299.13	432.065	432.065	2977.5	2091.07	3977.27	2977.5	1	0.002	2.78478
BDBG_05174	conserved hypothetical protein	3235.99	4738.75	4499.96	4499.96	2004.71	1217.07	1332.32	1332.32	1	0.006	-1.75598
BDBG_05187	conserved hypothetical protein	2297.52	2375.09	2229.57	2297.52	3959.21	5089.71	4483.65	4483.65	1	0.004	0.964595
BDBG_05198	predicted protein	543.5	411.005	490.54	490.54	864.335	1035.25	1239.78	1035.25	1	0.006	1.07754
BDBG_05208	phytanoyl-CoA dioxygenase family	668.96	810.67	681.02	681.02	261.44	295.085	229.86	261.44	1	0.002	-1.38122
BDBG_05213	DNA repair protein Rex1	1372.09	926.935	1090.91	1090.91	3107.14	2733.38	3367.84	3107.14	1	0.003	1.51005
BDBG_05214	predicted protein	1192.29	671.88	974.045	974.045	2809.48	2254.66	2393.81	2393.81	1	0.006	1.29725
BDBG_05240	predicted protein	313.54	221.92	350.355	313.54	92.44	65.47	143.75	92.44	1	0.011	-1.76206
BDBG_05256	mRNA binding protein Pumilio 2	3222.5	3147.17	2954.62	3147.17	8696.67	7535.91	7861.84	7861.84	1	0.001	1.32081
BDBG_05324	SET domain-containing protein	68.315	35.9	61.965	61.965	194.88	218.25	173.42	194.88	1	0.004	1.65306
BDBG_05336	choline transporter	5706.51	5235.52	5212.12	5235.52	2585.09	2571.07	2634.98	2585.09	1	0.002	-1.01812
BDBG_05363	urease	3143.92	3235.77	3734.46	3235.77	1863.57	1560.19	1741.5	1741.5	1	0.004	-0.893779
BDBG_05365	FluG domain-containing protein	443.94	408.105	456.21	443.94	839.485	819.395	882.23	839.485	1	0.003	0.91914
BDBG_05370	conserved hypothetical protein	7001.94	6978.88	8503.74	7001.94	3954.59	3776.98	3996.59	3954.59	1	0.004	-0.824228
BDBG_05404	dimethyladenosine transferase	2445.59	2843.46	2660.32	2660.32	4753.05	4891.5	5133.56	4891.5	1	0.004	0.87868
BDBG_05436	predicted protein	54.6	101.77	35.88	54.6	264.21	302.38	217.315	264.21	1	0.007	2.27471
BDBG_05440	conserved hypothetical protein	2734.61	3193.86	2683.3	2734.61	989.71	1270.73	1251.19	1251.19	1	0.002	-1.12803
BDBG_05459	conserved hypothetical protein	1624.88	1617.61	1831.98	1624.88	573.775	552.645	569.46	569.46	1	0.001	-1.51267
BDBG_05503	kelch repeats protein	4451.15	4462.35	4477.71	4462.35	9644.29	11005.9	8453.32	9644.29	1	0.003	1.11187
BDBG_05508	conserved hypothetical protein	633.085	505.15	532.735	532.735	290.795	251.79	292.73	290.795	1	0.004	-0.873416
BDBG_05510	fungal specific transcription factor domain-containing protein	2442.03	2004.8	2648.8	2442.03	5809.98	4997.63	5453.3	5453.3	1	0.003	1.15905
BDBG_05529	calcineurin binding protein	6667.34	5229.9	6195.41	6195.41	1705.48	1960.41	1818.36	1818.36	1	0.001	-1.76856
BDBG_05530	predicted protein	1727.39	1910.23	1404.07	1727.39	702.4	957.835	676.73	702.4	1	0.007	-1.29823
BDBG_05553	pre-rRNA processing protein Tsr1	3473.49	3064.44	3240.38	3240.38	6467.77	6726.5	6790.8	6726.5	1	0.002	1.05369
BDBG_05589	predicted protein	32.715	32.85	61.365	32.85	162.73	118.19	109.46	118.19	1	0.007	1.84714
BDBG_05610	glycosyl transferase	3888.57	3589.76	3713.8	3713.8	10219.5	8694.07	8919.98	8919.98	1	0.001	1.26415
BDBG_05619	conserved hypothetical protein	940.335	1391.86	989.585	989.585	2630.55	2822.48	2567.59	2630.55	1	0.004	1.41047
BDBG_05622	conserved hypothetical protein	2814.42	2848.82	2626.65	2814.42	5911.44	5376.4	7059.01	5911.44	1	0.003	1.07067
BDBG_05652	hypothetical protein	24996.8	29213.3	31718.9	29213.3	13993.2	12889.3	15926.3	13993.2	1	0.005	-1.06189
BDBG_05707	arsenite efflux transporter	193.795	152.065	186.985	186.985	456.67	361.065	447.48	447.48	1	0.003	1.2589
BDBG_05717	predicted protein	347.605	423.25	347.815	347.815	188.44	178.9	183.045	183.045	1	0.003	-0.926122
BDBG_05718	MFS sugar transporter	4921.4	4515.48	4476.62	4515.48	12740.5	9891.21	10060.8	10060.8	1	0.002	1.15579
BDBG_05746	DUF1275 domain-containing protein	7210.11	7933.85	6440.35	7210.11	1266.64	1783.5	1778.96	1778.96	1	0.001	-2.01899
BDBG_05764	conserved hypothetical protein	600.355	887.045	658.085	658.085	321.105	382.415	284.585	321.105	1	0.008	-1.03523
BDBG_05768	conserved hypothetical protein	715.21	529.48	648.605	648.605	1299.82	1495.76	1920.89	1495.76	1	0.005	1.20546
BDBG_05788	acetyl-CoA acetyltransferase	4280.73	3984.91	4255.96	4255.96	2256.15	1930.11	2215.19	2215.19	1	0.003	-0.942054
BDBG_05798	siderophore iron transporter mirB	1085.61	729.42	889.855	889.855	27598.5	24234	21437.5	24234	1	0	4.76732
BDBG_05863	phosphotransferase enzyme family protein	279.63	219.02	276.025	276.025	460.48	606.69	499.645	499.645	1	0.006	0.856104
BDBG_05865	conserved hypothetical protein	2758.42	2234.86	2518.64	2518.64	5103.6	4258.3	5379.85	5103.6	1	0.005	1.01887
BDBG_05866	conserved hypothetical protein	3095.75	2141.02	3173.05	3095.75	11507.2	9509.71	14583.4	11507.2	1	0.002	1.89418
BDBG_05892	RNA methylase	597.645	423.275	542.985	542.985	1221.28	1117.59	1177.69	1177.69	1	0.003	1.11698
BDBG_05893	HIT domain-containing protein	3741.27	4078.69	4138.44	4078.69	1763.16	1855.05	1667.81	1763.16	1	0.002	-1.20994
BDBG_05908	tRNA ligase	5586.15	5782.52	5692.38	5692.38	12678.1	12857	10300	12678.1	1	0.003	1.15523
BDBG_05909	ankyrin repeat protein	1307.42	1052.62	1216.57	1216.57	3341.42	2984.19	3373.79	3341.42	1	0.001	1.45765
BDBG_05919	TdiA	975.21	730.21	889.875	889.875	2723.03	2532.94	2679.82	2679.82	1	0.001	1.59046
BDBG_05929	predicted protein	827.315	736.69	809.94	809.94	2526.13	2240.48	2850.62	2526.13	1	0.001	1.64104
BDBG_05937	predicted protein	1958.02	3234.32	2446.71	2446.71	924.21	957.23	790.21	924.21	1	0.004	-1.40455
BDBG_05946	C6 transcription factor	2985.04	3628.21	3846.43	3628.21	8423.69	9396.52	10577.6	9396.52	1	0.002	1.37287
BDBG_05968	U-box domain-containing protein	923.505	1560.69	1209.27	1209.27	3548.94	4950.02	3384.15	3548.94	1	0.004	1.55325
BDBG_05974	UPF0261 domain-containing protein	2648.86	2682.96	2583.09	2648.86	1155.59	1231.71	1219.71	1219.71	1	0.001	-1.11883
BDBG_05986	"carboxy-cis;cis-muconate cyclase"	500.02	465.815	498.505	498.505	1240.94	1202.4	1092.29	1202.4	1	0.001	1.27024
BDBG_05998	conserved hypothetical protein	128.98	56.54	116.44	116.44	341.835	327.045	436.665	341.835	1	0.006	1.55371
BDBG_06003	pumilio domain-containing protein	2577.8	2807.8	2621.18	2621.18	5322.41	4604.3	4806.12	4806.12	1	0.004	0.874655
BDBG_06042	cell polarity protein	947.23	886.23	959.355	947.23	1626.11	2011.4	1706.38	1706.38	1	0.004	0.849148
BDBG_06061	predicted protein	1013.75	1490.05	1240.53	1240.53	2374.64	2569.38	2433.07	2433.07	1	0.007	0.971824
BDBG_06076	conserved hypothetical protein	1097.42	803.165	985.04	985.04	1913.92	2182.19	2787.32	2182.19	1	0.005	1.14752
BDBG_06111	VelC	1017.79	719.42	1056.98	1017.79	2440.64	1805.57	2263.92	2263.92	1	0.006	1.15338
BDBG_06137	glyoxalase/bleomycin resistance protein/dioxygenase	11600.5	14799.5	13480.1	13480.1	28375.4	25735.5	25127.4	25735.5	1	0.004	0.932935
BDBG_06155	Delta(24(24(1)))-sterol reductase	3449.16	4227.81	4074.21	4074.21	2159.71	2128.59	1943.31	2128.59	1	0.005	-0.936626
BDBG_06193	conserved hypothetical protein	5279.63	4688.9	7151.75	5279.63	1114.55	1122.39	1570.94	1122.39	1	0.001	-2.23386
BDBG_06199	conserved hypothetical protein	3186.71	3943.89	3542.61	3542.61	896.775	1061.25	897.045	897.045	1	0.001	-1.98156
BDBG_06230	glutathione S-transferase	114.335	52.275	94.86	94.86	349.065	302.46	328.815	328.815	1	0.004	1.7934
BDBG_06256	RTA1 domain-containing protein	338.94	163.395	220.61	220.61	775.21	612.65	799.875	775.21	1	0.006	1.81309
BDBG_06268	predicted protein	3641.94	3777.42	3724.46	3724.46	1255.86	1734.11	1479.03	1479.03	1	0.002	-1.33238
BDBG_06269	predicted protein	504.605	610.355	632.38	610.355	143.315	91.855	142.605	142.605	1	0.001	-2.09762
BDBG_06281	lipase/esterase	1241.59	1187.73	1184.61	1187.73	597.545	587.98	559.48	587.98	1	0.002	-1.01437
BDBG_06366	peroxisomal membrane anchor protein	7180.81	8034.15	7516.71	7516.71	3534.07	3834.73	3586.46	3586.46	1	0.002	-1.06754
BDBG_06387	hydroxyacid dehydrogenase	1090.02	696.52	848.77	848.77	8179.44	7494.05	8412.6	8179.44	1	0	3.26856
BDBG_06457	conserved hypothetical protein	285.69	170.65	192.795	192.795	493.69	584.855	440.545	493.69	1	0.008	1.35654
BDBG_06477	predicted protein	393.77	499.795	447.44	447.44	53.15	59.7	70.87	59.7	1	0	-2.90589
BDBG_06519	conserved hypothetical protein	1513.53	1281.65	1807.8	1513.53	662.895	537.96	743.17	662.895	1	0.005	-1.19106
BDBG_06549	extracellular protein	485.335	760.02	519.915	519.915	130.315	200.775	149.375	149.375	1	0.003	-1.79934
BDBG_06551	animal haem peroxidase	737.15	655.48	732.915	732.915	2255.65	2119.62	2401.11	2255.65	1	0.001	1.62183
BDBG_06559	conserved hypothetical protein	2221.96	1860.76	2164.96	2164.96	4307.69	4301.46	4407.4	4307.69	1	0.002	0.992574
BDBG_06573	integral membrane protein	1457.17	1412.21	1441.5	1441.5	574.045	435.06	580.61	574.045	1	0.002	-1.32834
BDBG_06575	glycosyl transferase family 17 protein	447.085	547.085	372.94	447.085	116.5	85.72	107.92	107.92	1	0.001	-2.05059
BDBG_06579	conserved hypothetical protein	798.605	333.19	276.02	333.19	89.15	78.465	98.67	89.15	1	0.007	-1.90204
BDBG_06588	von Willebrand domain-containing protein	6430.65	4240.21	4796.46	4796.46	13590.9	11287.9	12691.7	12691.7	1	0.004	1.40384
BDBG_06611	C2H2 finger domain-containing protein	1460.96	1388.75	1399.71	1399.71	808.815	430.775	614.98	614.98	1	0.009	-1.18652
BDBG_06620	BAR adaptor protein RVS167	9089.92	10172.7	8322.54	9089.92	4552.05	4893.19	4004.96	4552.05	1	0.004	-0.997753
BDBG_06621	FAD binding domain-containing protein	4666.9	2385.25	2907.27	2907.27	1162.98	682.125	1131.36	1131.36	1	0.008	-1.36161
BDBG_06626	C-8 sterol isomerase	4335.06	3544.84	3259.13	3544.84	1197.62	1306.02	1337.67	1306.02	1	0.001	-1.44054
BDBG_06645	conserved hypothetical protein	171.92	108.69	121.835	121.835	294.25	394.065	298.585	298.585	1	0.006	1.29321
BDBG_06646	HMG domain-containing protein	489.605	341.44	431.585	431.585	2530.03	2483.82	2058.99	2483.82	1	0.001	2.52484
BDBG_06666	conserved hypothetical protein	501.355	391.795	451.25	451.25	943.98	1304.5	801.105	943.98	1	0.008	1.06483
BDBG_06687	glycerol kinase	2364.61	1556.52	1962.48	1962.48	442.815	363.42	369.665	369.665	1	0.001	-2.40839
BDBG_06719	siroheme synthase	435.295	469.335	453.395	453.395	1205.64	1924.73	974.375	1205.64	1	0.006	1.41096
BDBG_06720	predicted protein	155.315	162.755	161.355	161.355	332.94	307.69	346.56	332.94	1	0.002	1.04502
BDBG_06748	conserved hypothetical protein	4868.92	5605.42	4719.85	4868.92	10147.7	12990.9	10374.4	10374.4	1	0.003	1.09135
BDBG_06763	short-chain dehydrogenase/reductase SDR	2167.3	2955.48	2314.12	2314.12	1047.3	1210.25	796.21	1047.3	1	0.005	-1.1438
BDBG_06767	choline dehydrogenase	531.315	394.585	559.895	531.315	172.44	138.31	202.46	172.44	1	0.003	-1.62347
BDBG_06775	ferro-O2-oxidoreductase	6740.77	6282.09	6041.31	6282.09	2222.11	3036.23	2272.55	2272.55	1	0.002	-1.46693
BDBG_06779	cysteine synthase B	654.145	1062.55	800.5	800.5	2144.11	3885.25	3189.54	3189.54	1	0.004	1.99438
BDBG_06786	conserved hypothetical protein	637.98	455.61	519.96	519.96	1356.88	1238.46	1058.78	1238.46	1	0.004	1.25207
BDBG_06791	predicted protein	323.605	119.065	270.4	270.4	1452.09	945.985	1056.16	1056.16	1	0.006	1.96567
BDBG_06799	predicted protein	394.585	261.98	262.15	262.15	1013.61	1237.07	1139.14	1139.14	1	0.002	2.11949
BDBG_06805	conserved hypothetical protein	3309.36	2199.32	2356.88	2356.88	5483.6	5441.44	6206.05	5483.6	1	0.006	1.21825
BDBG_06806	conserved hypothetical protein	2285.38	1426.38	2271.32	2271.32	125.25	68.55	269.48	125.25	1	0.003	-4.18065
BDBG_06810	glycine cleavage system T protein	10436.3	8235.77	10654.9	10436.3	4715.06	3891.07	5402.17	4715.06	1	0.006	-1.14626
BDBG_06812	GMP synthase	4936.81	4937.16	5635.88	4937.16	1963.46	2011.09	2577.92	2011.09	1	0.003	-1.29571
BDBG_06827	conserved hypothetical protein	2307.17	3142.63	2730.78	2730.78	1251.61	1468.69	1268.8	1268.8	1	0.005	-1.10585
BDBG_06846	conserved hypothetical protein	5709.19	5449.34	5047.88	5449.34	1940.18	2860.55	2222.39	2222.39	1	0.004	-1.29396
BDBG_06849	"fructose-1;6-bisphosphatase"	4465.6	4185.98	5343.17	4465.6	2136.86	1792.27	2559.8	2136.86	1	0.006	-1.06337
BDBG_06860	3-hydroxyisobutyrate dehydrogenase	2069.96	2447.17	1976.25	2069.96	1045.96	1156.75	1180.26	1156.75	1	0.004	-0.839526
BDBG_06869	hypothetical protein	3167.96	3493.8	3913.32	3493.8	1482.12	1416.62	1701.46	1482.12	1	0.002	-1.23713
BDBG_06870	parasitic phase-specific protein PSP-1	1469.59	1195.8	1226.46	1226.46	465.625	551.48	496.085	496.085	1	0.002	-1.30584
BDBG_06877	gamma-glutamyltransferase	9973.21	10649.7	9050.13	9973.21	4201.46	4290.96	4550.48	4290.96	1	0.002	-1.21676
BDBG_06898	hypothetical protein	1027.52	1189.78	1061.61	1061.61	2718.9	2036.21	2498.69	2498.69	1	0.003	1.23492
BDBG_06915	IAA acetyltransferase	102.335	136.085	138.48	136.085	336.145	356.855	227.63	336.145	1	0.007	1.30458
BDBG_06930	conserved hypothetical protein	166.04	260.895	216.895	216.895	63.375	101.94	84.065	84.065	1	0.007	-1.36742
BDBG_06932	alkaline phosphatase	429.75	490.755	454.42	454.42	144.855	189.795	163.65	163.65	1	0.001	-1.47341
BDBG_06965	siderochrome-iron transporter Sit1	107.38	50.99	73.21	73.21	9256.21	7510.9	8951.49	8951.49	1	0	6.93394
BDBG_06978	predicted protein	3126.28	2845.36	3058.01	3058.01	1557.57	1706.71	1549.84	1557.57	1	0.003	-0.973298
BDBG_06979	conserved hypothetical protein	1549.8	1352.89	1509.25	1509.25	700.545	518.775	815.005	700.545	1	0.006	-1.10728
BDBG_06982	cysteine desulfurase	707.69	425.065	764.335	707.69	5284.96	2787.59	4802.34	4802.34	1	0.002	2.76255
BDBG_06998	conserved hypothetical protein	8767.75	8178.27	7838.85	8178.27	3198.8	3205.38	3158.41	3198.8	1	0.001	-1.35427
BDBG_07014	extracellular salicylate hydroxylase/monooxygenase	561.835	255.46	435.48	435.48	1422.71	943.025	1509.25	1422.71	1	0.01	1.70796
BDBG_07028	glucosamine-6-phosphate deaminase	136.92	156.42	138.98	138.98	323.815	291.065	330.605	323.815	1	0.002	1.22029
BDBG_07086	HHE domain-containing protein	139.565	128	121.375	128	467.505	506.915	473.19	473.19	1	0	1.88628
BDBG_07115	enoyl-CoA hydratase	2527.17	2332.44	3200.54	2527.17	912.335	1008.65	1118.19	1008.65	1	0.002	-1.3251
BDBG_07119	predicted protein	431.605	232.21	393.67	393.67	933.71	1044.76	921.085	933.71	1	0.006	1.24599
BDBG_07120	sterigmatocystin 8-O-methyltransferase	317.145	227.545	333.565	317.145	20547.6	15325.2	17078.7	17078.7	1	0	5.75091
BDBG_07122	conserved hypothetical protein	625.11	819.04	610.815	625.11	1579.12	2284.94	1611.38	1611.38	1	0.004	1.36611
BDBG_07123	conserved hypothetical protein	548.375	437.9	548.375	548.375	1074.11	998.65	1056.61	1056.61	1	0.003	0.946208
BDBG_07137	acetoacetyl-CoA reductase	10970.9	8927.65	12381.5	10970.9	4561.02	3167.53	5685.44	4561.02	1	0.009	-1.26625
BDBG_07139	glutathione-dependent formaldehyde-activating	498.96	686.54	470.105	498.96	173.125	238.98	200.42	200.42	1	0.004	-1.3159
BDBG_07159	predicted protein	2157.71	2609.25	2166.12	2166.12	714.855	1271.94	974.21	974.21	1	0.008	-1.15281
BDBG_07167	predicted protein	100.545	183.315	188.19	183.315	598.75	812.17	419.48	598.75	1	0.007	1.70763
BDBG_07191	antigenic cell wall protein	550.085	395.525	552.77	550.085	153.335	89.025	203.98	153.335	1	0.007	-1.84297
BDBG_07192	small nucleolar ribonucleoprotein complex subunit	3901.38	3914.48	3805.69	3901.38	6911.84	6933.15	7492.59	6933.15	1	0.003	0.829528
BDBG_07217	sucrase/ferredoxin domain-containing protein	320.69	212.46	258.48	258.48	1456.46	1628.62	1546.88	1546.88	1	0.001	2.58123
BDBG_07218	zinc finger protein 501	133.77	83.61	148.42	133.77	341.44	250.52	293.775	293.775	1	0.009	1.13496
BDBG_07226	conserved hypothetical protein	272.085	165.625	204.42	204.42	1242.48	1255.52	1513.48	1255.52	1	0.001	2.61868
BDBG_07309	conserved hypothetical protein	732.815	1459.86	1166.3	1166.3	3265.64	3778.25	3198.3	3265.64	1	0.005	1.48544
BDBG_07327	phosphopantothenoylcysteine decarboxylase	528.125	374.085	513.21	513.21	164.65	140.665	208.25	164.65	1	0.004	-1.64015
BDBG_07369	MFS sugar transporter	896.085	844.895	780.69	844.895	1746.59	1881.84	1591.71	1746.59	1	0.003	1.04769
BDBG_07375	conserved hypothetical protein	2246.36	2778.67	2143.16	2246.36	611.835	873.315	732.13	732.13	1	0.002	-1.61741
BDBG_07405	beta-lactamase	2141.21	3704.57	2606.16	2606.16	663.105	910.77	515.105	663.105	1	0.004	-1.97462
BDBG_07411	benzoate 4-monooxygenase cytochrome P450	143.9	52.1	130.395	130.395	486.71	293.96	457.545	457.545	1	0.012	1.81103
BDBG_07412	predicted protein	1589.92	1400.61	1775.66	1589.92	423.915	473.04	517.755	473.04	1	0.001	-1.74892
BDBG_07413	conserved hypothetical protein	8491.75	6923.59	6526.88	6923.59	2287.38	3018.23	2524.71	2524.71	1	0.002	-1.4554
BDBG_07414	RING finger protein	3461.82	3657.11	4251.3	3657.11	21134.4	17269.8	14920.5	17269.8	1	0.001	2.23947
BDBG_07456	conserved hypothetical protein	1831.48	1796.78	1897.76	1831.48	4197.54	3822.36	3486.23	3822.36	1	0.002	1.06145
BDBG_07467	predicted protein	166.085	54.35	113.46	113.46	418.54	284.17	506	418.54	1	0.015	1.88318
BDBG_07469	cation diffusion facilitator 1	1824.07	1981.17	1728.76	1824.07	7057.48	7613	6574.25	7057.48	1	0	1.952
BDBG_07470	DUF455 domain-containing protein	2489.59	3500.09	3335.98	3335.98	13458	11729.8	13946.5	13458	1	0.001	2.01228
BDBG_07480	"exo-1;3-beta-D-glucanase"	4262.63	3365.96	3810.75	3810.75	674.02	448.96	796.71	674.02	1	0.001	-2.49921
BDBG_07491	conserved hypothetical protein	10669	14368	13648.8	13648.8	2082.88	2361.98	3103.66	2361.98	1	0.001	-2.5307
BDBG_07499	conserved hypothetical protein	1677.84	1792.98	1658.09	1677.84	400.96	613.645	508.815	508.815	1	0.001	-1.72139
BDBG_07500	conserved hypothetical protein	209.69	83.57	150.21	150.21	401.275	542.835	379.335	401.275	1	0.012	1.41761
BDBG_07505	conserved hypothetical protein	286.88	496.815	393.67	393.67	101.36	98.505	92.315	98.505	1	0.002	-1.99872
BDBG_07512	conserved hypothetical protein	2652.09	2421.27	2042.32	2421.27	5209.31	5107.11	5258.17	5209.31	1	0.003	1.10533
BDBG_07518	3-isopropylmalate dehydrogenase A	2120.92	2149.94	2283.92	2149.94	1155.89	1206.61	1240.73	1206.61	1	0.003	-0.833343
BDBG_07536	hypothetical protein	255.17	217.045	255.295	255.17	565.15	729.545	555.915	565.15	1	0.002	1.14718
BDBG_07540	choline kinase	2644.59	1858.75	3073.46	2644.59	10836.9	7712.21	8666.88	8666.88	1	0.003	1.71247
BDBG_07555	"UDP-glucose;sterol transferase"	1918.48	1346.63	1869.34	1869.34	6313.04	4171.77	5388.31	5388.31	1	0.003	1.52731
BDBG_07557	conserved hypothetical protein	131.125	92.565	129.915	129.915	406.085	420.375	375.645	406.085	1	0.001	1.64421
BDBG_07565	sugar transporter	2502.09	2111.14	2269.61	2269.61	1001.43	806.585	879.775	879.775	1	0.002	-1.36723
BDBG_07571	2OG-Fe(II) oxygenase	579.335	551.085	706.25	579.335	2303.57	1690.32	1500.98	1690.32	1	0.003	1.54482
BDBG_07573	conserved hypothetical protein	2602.49	1884.54	2002.66	2002.66	833.585	877.855	1106.77	877.855	1	0.005	-1.18987
BDBG_07575	extracellular serine-rich protein	1101.32	1587.39	1980.38	1587.39	214.315	224.375	264.395	224.375	1	0.001	-2.82268
BDBG_07602	beta-lactamase	1127	1147.78	1194.18	1147.78	574.605	702.625	585.25	585.25	1	0.004	-0.971715
BDBG_07622	nuclear serine protease HtrA2/Nma111	586.335	550.105	521.46	550.105	957.545	1124.89	985.56	985.56	1	0.004	0.841237
BDBG_07640	NOL1/NOP2/sun domain-containing protein	3908.07	3757.73	3640.71	3757.73	6815.15	6875.48	7461.85	6875.48	1	0.003	0.871599
BDBG_07641	acetyltransferase	2378.19	2510.53	2525.23	2510.53	1128.96	1370.46	1201.94	1201.94	1	0.003	-1.06262
BDBG_07662	inosine triphosphate pyrophosphatase	1200.02	894.96	1189.69	1189.69	2078.98	2323.8	2124.92	2124.92	1	0.005	0.836823
BDBG_07663	POS9-activating factor FAP7	1824.65	2225.38	1699.5	1824.65	3937.84	4699.48	4114.34	4114.34	1	0.003	1.17304
BDBG_07692	formate dehydrogenase	290.19	193.545	322.645	290.19	98.355	93.48	127.085	98.355	1	0.007	-1.56093
BDBG_07724	DUF1183 domain-containing protein	5795.06	4688.23	4769.59	4769.59	12970.4	12972.1	11549.6	12970.4	1	0.002	1.44329
BDBG_07740	conserved hypothetical protein	2401.15	1787.46	2019.65	2019.65	4565.16	4522	4879.27	4565.16	1	0.003	1.17656
BDBG_07771	arrestin domain-containing protein	1697.61	2202	1727.36	1727.36	4528.84	4699.06	5660.71	4699.06	1	0.002	1.4438
BDBG_07800	conserved hypothetical protein	2058.71	3154.21	2109.21	2109.21	682.25	760.46	477.815	682.25	1	0.003	-1.62833
BDBG_07843	conserved hypothetical protein	1115.17	1180.61	1040.82	1115.17	3670.9	3330.39	3167.67	3330.39	1	0.001	1.57843
BDBG_07852	peroxisomal membrane protein Pmp47	1855.32	1747.5	1770.66	1770.66	613.005	909.75	853.9	853.9	1	0.004	-1.05215
BDBG_07858	conserved hypothetical protein	98.355	47.485	109.795	98.355	646.73	778.755	419.94	646.73	1	0.003	2.71709
BDBG_07871	predicted protein	1085.39	2582.53	1416.64	1416.64	215.525	413.855	165.25	215.525	1	0.006	-2.71655
BDBG_07884	phosphatidyl synthase	13696.9	11570.7	11024.6	11570.7	6017.48	5782.84	5543.96	5782.84	1	0.003	-1.00063
BDBG_07903	MFS monosaccharide transporter	12912.6	12219.8	14738.4	12912.6	6219.12	6024.85	6836.67	6219.12	1	0.003	-1.05399
BDBG_07925	predicted protein	415.895	473.63	411.94	415.895	2786.51	1379.66	2826.67	2786.51	1	0.003	2.74417
BDBG_07927	alpha-ketoglutarate-dependent taurine dioxygenase	179.835	177.56	207.48	179.835	1757.84	2268.27	2185.82	2185.82	1	0	3.60343
BDBG_07936	predicted protein	978.315	848.52	814.48	848.52	1806.82	1629.13	1769.42	1769.42	1	0.003	1.06026
BDBG_07937	conserved hypothetical protein	659.565	537	744.295	659.565	1411.61	1240.46	1559.04	1411.61	1	0.005	1.09775
BDBG_07938	proline-rich antigen	4112.06	4810.25	4194.09	4194.09	1383.5	2032.12	1520.84	1520.84	1	0.003	-1.46349
BDBG_07954	predicted protein	116.565	46.54	101.4	101.4	379.315	379.44	368.735	379.315	1	0.005	1.90334
BDBG_07955	monosaccharide transporter	710.69	941.21	731.23	731.23	2379	1644.38	2418.66	2379	1	0.004	1.70196
BDBG_07971	thioesterase	1847.17	1239.78	1678.02	1678.02	342.275	260.77	409.23	342.275	1	0.002	-2.29353
BDBG_07972	conserved hypothetical protein	2984.11	2522.98	2493.23	2522.98	1401.51	1113.11	1187.19	1187.19	1	0.003	-1.08758
BDBG_07983	conserved hypothetical protein	1028.59	506.86	872.105	872.105	3253.86	2413.13	3382.34	3253.86	1	0.004	1.89958
BDBG_07994	predicted protein	252.17	129.085	152.125	152.125	62.21	47.545	62.49	62.21	1	0.007	-1.29004
BDBG_08000	general amino-acid permease GAP1	403.98	341.065	419.46	403.98	2388.19	2531.67	2589.71	2531.67	1	0	2.64773
BDBG_08012	conserved hypothetical protein	582.165	583.65	629.065	583.65	322.27	233.94	302.855	302.855	1	0.004	-0.946476
BDBG_08033	conserved hypothetical protein	6692.73	5649.23	6002.59	6002.59	12449.7	12851.7	13528.6	12851.7	1	0.002	1.0983
BDBG_08034	siderophore iron transporter mirC	1904.64	1269.44	1438.21	1438.21	18082.3	15362.7	19003	18082.3	1	0	3.65223
BDBG_08035	conserved hypothetical protein	755.48	1182.75	908.355	908.355	3115.09	3833.21	4059.59	3833.21	1	0.002	2.07722
BDBG_08036	conserved hypothetical protein	715.67	981.46	824.69	824.69	4947.34	7699.35	6120.42	6120.42	1	0.001	2.89171
BDBG_08045	conserved hypothetical protein	1484.09	1481.34	1416.76	1481.34	3317.71	2881.73	2645.75	2881.73	1	0.003	0.960037
BDBG_08048	eukaryotic translation initiation factor 5	3150.52	2843.92	3059.84	3059.84	6448.5	6239.63	6261.5	6261.5	1	0.002	1.03305
BDBG_08104	aldoxime dehydratase	676.105	722.52	703.73	703.73	2173.53	2013.26	1639.55	2013.26	1	0.001	1.51644
BDBG_08105	conserved hypothetical protein	580.38	480.63	703.52	580.38	2252.54	1375.67	1411.17	1411.17	1	0.006	1.28182
BDBG_08127	conserved hypothetical protein	316.165	427.505	305.875	316.165	143.625	171.61	127.04	143.625	1	0.005	-1.13837
BDBG_08134	conserved hypothetical protein	2796.55	2468.5	2571.14	2571.14	1336.4	1540.48	1373.67	1373.67	1	0.004	-0.904376
BDBG_08142	conserved hypothetical protein	3361.92	4824.69	4264.1	4264.1	1503.84	2142.38	1528.71	1528.71	1	0.006	-1.47993
BDBG_08143	flotillin domain-containing protein	8024.84	8279.21	8015.09	8024.84	290.295	313.48	350.565	313.48	1	0	-4.67803
BDBG_08210	PHO85 cyclin-7	1477.12	1391.39	1288.94	1391.39	4292.34	3995.92	3272.71	3995.92	1	0.002	1.522
BDBG_08232	pyruvate decarboxylase	638.815	514.795	695.17	638.815	1552.11	1522.13	1790.77	1552.11	1	0.002	1.28076
BDBG_08245	hypothetical protein	1023.25	945.04	779.105	945.04	1711.11	2616.25	1915.71	1915.71	1	0.007	1.01943
BDBG_08315	EF-hand superfamily Ca2+-modulated protein	3967.21	3487.91	3622.46	3622.46	1382.31	2076.77	1887.53	1887.53	1	0.007	-0.940474
BDBG_08328	predicted protein	169.86	132.94	137.92	137.92	464.13	533.065	674.795	533.065	1	0.001	1.95048
BDBG_08332	DUF614 domain-containing protein	3019.59	1884.12	2576.69	2576.69	773.415	758.835	841.02	773.415	1	0.002	-1.7362
BDBG_08340	conserved hypothetical protein	350.565	253.255	292.79	292.79	894.585	1133.21	990.9	990.9	1	0.001	1.75887
BDBG_08341	conserved hypothetical protein	158.98	63.935	114.23	114.23	646.505	382.275	494.94	494.94	1	0.006	2.11531
BDBG_08349	ankyrin repeat protein	178.19	87.65	164.045	164.045	415.395	357.46	437.27	415.395	1	0.008	1.34039
BDBG_08370	predicted protein	507.98	317.46	702.375	507.98	1883.86	1636.4	2062.15	1883.86	1	0.005	1.89084
BDBG_08381	conserved hypothetical protein	7375.48	7939.67	7659.31	7659.31	3548.38	4538.41	4026.96	4026.96	1	0.005	-0.927524
BDBG_08384	conserved hypothetical protein	846.02	753.855	881.935	846.02	231.435	209.335	264.185	231.435	1	0.001	-1.87008
BDBG_08386	ser/Thr protein phosphatase	865.665	1172.38	1311.78	1172.38	4445.44	6220.15	4518.59	4518.59	1	0.001	1.94644
BDBG_08401	hypothetical protein	587.4	266.27	332.52	332.52	88.4	52.105	114.48	88.4	1	0.007	-1.91132
BDBG_08402	conserved hypothetical protein	418.11	230.565	369.085	369.085	968.67	941.625	1044.09	968.67	1	0.004	1.39205
BDBG_08414	ankyrin repeat protein	3317.59	3878.04	4543.4	3878.04	22092	16943.3	15039	16943.3	1	0.001	2.12732
BDBG_08440	conserved hypothetical protein	300.48	200.335	312.96	300.48	123.23	96.94	113.415	113.415	1	0.006	-1.40566
BDBG_08447	tetracycline-efflux transporter	3702.38	3447.96	3484.21	3484.21	1928.46	1632.13	1729.48	1729.48	1	0.003	-1.01049
BDBG_08508	conserved hypothetical protein	805.9	994.795	906.98	906.98	330.65	462.92	441.21	441.21	1	0.005	-1.03961
BDBG_08510	conserved hypothetical protein	1694.36	1678.09	2097.5	1694.36	380.045	382.795	398.835	382.795	1	0	-2.14609
BDBG_08523	phytanoyl-CoA dioxygenase	1556.91	1291.57	1418.21	1418.21	573.27	760.75	635.545	635.545	1	0.004	-1.158
BDBG_08532	C6 transcription factor	971.98	928.75	781.5	928.75	255.75	237.46	293.485	255.75	1	0.001	-1.86056
BDBG_08554	arg-6	3543.79	4018.12	3116.89	3543.79	6501.48	8383.29	6637.8	6637.8	1	0.006	0.905411
BDBG_08567	conserved hypothetical protein	1286.44	2161.3	1641.73	1641.73	420.755	646.25	454.4	454.4	1	0.004	-1.85319
BDBG_08572	predicted protein	202.21	115.9	168.315	168.315	65.81	65.41	71.4	65.81	1	0.007	-1.35479
BDBG_08580	predicted protein	102.255	77.99	92.005	92.005	279.9	355.045	256.98	279.9	1	0.002	1.60513
BDBG_08621	conserved hypothetical protein	15270.5	14612.1	13220.5	14612.1	1547.86	1679.98	1731.55	1679.98	1	0	-3.12065
BDBG_08626	conserved hypothetical protein	2122.96	1768.96	2049.82	2049.82	1085.26	805.985	1002.21	1002.21	1	0.005	-1.03231
BDBG_08636	conserved hypothetical protein	167.125	99.565	148.48	148.48	319.67	390.855	351.27	351.27	1	0.005	1.24231
BDBG_08668	phenol monooxygenase	360.235	307.645	345.21	345.21	795.65	785.52	633.13	785.52	1	0.003	1.18617
BDBG_08673	predicted protein	535.525	561.71	524.835	535.525	1587.64	1736.41	1482.55	1587.64	1	0.001	1.56786
BDBG_08676	CBF/NF-Y family transcription factor	1175.59	997.73	1049.71	1049.71	1994.3	2688.86	2311.17	2311.17	1	0.004	1.13863
BDBG_08685	predicted protein	673.73	638.815	674.335	673.73	282.92	222.04	268.75	268.75	1	0.002	-1.32591
BDBG_08686	flavin-nucleotide-binding protein	313.69	313.105	331.86	313.69	97.94	80.155	133.56	97.94	1	0.002	-1.67937
BDBG_08687	predicted protein	236.105	223.5	255.27	236.105	65.305	31.68	27.125	31.68	1	0.003	-2.89778
BDBG_08690	predicted protein	2903.82	5126.13	3816.73	3816.73	1277.11	1883.17	1408.88	1408.88	1	0.009	-1.43779
BDBG_08706	oxidoreductase	743.275	549.25	693.295	693.295	253.645	197.71	330.855	253.645	1	0.006	-1.45066
BDBG_08708	predicted protein	448.65	474.255	497.875	474.255	273.36	249.31	214.665	249.31	1	0.004	-0.927722
BDBG_08709	conserved hypothetical protein	2380.5	2550.52	2320.11	2380.5	1048.54	1315.44	1065.76	1065.76	1	0.003	-1.15939
BDBG_08721	predicted protein	310.625	208.94	282.355	282.355	581.67	570.69	646.02	581.67	1	0.005	1.04269
BDBG_08725	chromatin-remodeling complex subunit ies6	2851.62	2548.31	3015.4	2851.62	8822.12	8735.05	9068.52	8822.12	1	0.001	1.62934
BDBG_08734	conserved hypothetical protein	4877.25	4728.3	6091.09	4877.25	15251.7	13075.9	15789.4	15251.7	1	0.002	1.64483
BDBG_08752	protein fluG	1600.05	1328.48	1429.65	1429.65	4067.32	3365.59	3340.66	3365.59	1	0.002	1.2352
BDBG_08754	conserved hypothetical protein	361.77	238.79	356.105	356.105	1596.69	1290.86	1357.34	1357.34	1	0.001	1.9304
BDBG_08790	predicted protein	1825.11	1429.59	1530.01	1530.01	3512.09	2910.12	3152.31	3152.31	1	0.005	1.04287
BDBG_08798	conserved hypothetical protein	4673.73	5526.15	4065.36	4673.73	11424.9	13283.4	9310.15	11424.9	1	0.005	1.28954
BDBG_08808	predicted protein	469.025	172.315	418.795	418.795	1580.65	837.88	1629.63	1580.65	1	0.016	1.9162
BDBG_08824	cytochrome c peroxidase	4958.81	4847.59	4925.67	4925.67	1772.15	2092.02	2396.44	2092.02	1	0.002	-1.23542
BDBG_08843	conserved hypothetical protein	1192.66	1107.91	1377.77	1192.66	3681.38	2537.92	2405.46	2537.92	1	0.006	1.08946
BDBG_08915	pre-rRNA processing protein Esf1	1912.42	1323.57	1447.61	1447.61	3117.61	3112.9	3686.21	3117.61	1	0.006	1.10677
BDBG_08921	DNA-directed RNA polymerase I polypeptide	1570.21	1852.14	1344.73	1570.21	5707.76	7868.55	4957.77	5707.76	1	0.002	1.86197
BDBG_08924	mitochondrial F1F0 ATP synthase subunit F	895.71	1258.34	1020.02	1020.02	264.11	518.235	279.645	279.645	1	0.007	-1.86693
BDBG_08932	extracellular phytase	8907.02	7550.9	8485.63	8485.63	3779.84	4030.4	3897.53	3897.53	1	0.002	-1.12246
BDBG_08934	ubiquitin C-terminal hydrolase L3	2167.34	1974.48	2362.66	2167.34	4504.19	3728.34	5060.21	4504.19	1	0.005	1.05535
BDBG_08955	conserved hypothetical protein	225.525	128.565	227.395	225.525	1294.38	1114.98	1413.38	1294.38	1	0.001	2.5209
BDBG_08973	predicted protein	598.15	483.795	564.48	564.48	239.105	187.335	293.355	239.105	1	0.006	-1.23928
BDBG_08984	conserved hypothetical protein	925.085	861.73	882.665	882.665	2560.92	3739.07	3767.11	3739.07	1	0.001	2.08274
BDBG_09008	sulfate permease II	1863.69	1435.19	1759.73	1759.73	3932.46	3330.69	3884.61	3884.61	1	0.003	1.14241
BDBG_09012	cytosine deaminase	1342.61	1162.77	1345.61	1342.61	523.375	572.855	608.165	572.855	1	0.002	-1.22879
BDBG_09024	MFS monocarboxylate transporter	279.06	220.565	298.54	279.06	643.065	552.46	573.98	573.98	1	0.004	1.04043
BDBG_09073	D-lactate dehydrogenase	417.605	322.855	462.185	417.605	1086.14	1362.94	1348.34	1348.34	1	0.002	1.69097
BDBG_09076	serine protein kinase	1693.8	1890.15	1917.12	1890.15	4113.44	3589.73	3183.75	3589.73	1	0.004	0.925375
BDBG_09086	conserved hypothetical protein	452.545	263.295	442.415	442.415	2674.3	1983.16	3304.94	2674.3	1	0.001	2.59569
BDBG_09096	conserved hypothetical protein	1457.62	834.105	1130.11	1130.11	4036.14	2495.53	3507.82	3507.82	1	0.007	1.63411
BDBG_09141	conserved hypothetical protein	335.005	255.025	355.085	335.005	1769.21	1285.76	1647.89	1647.89	1	0.001	2.29837
BDBG_09162	AAA family ATPase	1375.13	1255.64	1247.91	1255.64	2807.38	2170.76	2837.88	2807.38	1	0.005	1.1608
BDBG_09195	xylosidase/arabinosidase	334.335	349.48	319.21	334.335	605.48	570.815	705.17	605.48	1	0.005	0.856785
BDBG_09232	mannitol-1-phosphate dehydrogenase	7544.91	4734.54	6329.42	6329.42	21143.9	17611.2	23419.1	21143.9	1	0.002	1.7401
BDBG_09268	3-hydroxybutyryl-CoA dehydrogenase	6914.29	6422.09	6146.42	6422.09	3032.86	3346.57	3436.96	3346.57	1	0.003	-0.940361
BDBG_09271	conserved hypothetical protein	750.04	575.13	642.775	642.775	320.545	345.315	304.19	320.545	1	0.004	-1.00379
BDBG_09281	GTP binding protein	1488.09	1582.04	1560.78	1560.78	5114.48	3642.32	3060.71	3642.32	1	0.005	1.22259
BDBG_09296	conserved hypothetical protein	4956.15	6895.96	4864.8	4956.15	2175.15	2756.92	1730.96	2175.15	1	0.007	-1.1881
BDBG_09297	predicted protein	5777.55	6231.88	6236.94	6231.88	1811.79	2091.54	1817.23	1817.23	1	0.001	-1.77793
BDBG_09299	conserved hypothetical protein	608.46	391.69	550.71	550.71	1751.14	1509.8	1773.77	1751.14	1	0.002	1.66893
BDBG_09309	integral membrane protein	9950.54	6885.42	9669.15	9669.15	4146.16	3090.38	4575.09	4146.16	1	0.009	-1.22161
BDBG_09322	FRE family ferric-chelate reductase	442.44	317.335	381.65	381.65	8529.07	7411.56	8344.21	8344.21	1	0	4.45045
BDBG_09333	dipeptidyl aminopeptidase	205.63	122.085	235.065	205.63	818.38	618.44	749.255	749.255	1	0.003	1.86541
BDBG_09362	enoyl-CoA hydratase/isomerase	981.94	1678.92	1378.73	1378.73	459.23	578.105	388.755	459.23	1	0.006	-1.58606
BDBG_09383	predicted protein	723.63	475.13	731.815	723.63	2239.15	2077.52	2532.59	2239.15	1	0.002	1.62963
BDBG_09397	tetratricopeptide repeat-containing protein	2995.9	2659.11	2347.64	2659.11	969.835	1077.78	973.17	973.17	1	0.001	-1.45018
BDBG_09400	conserved hypothetical protein	444.335	363.125	499.875	444.335	2948.94	2258.54	2562.46	2562.46	1	0	2.52781
BDBG_09421	spliceosome-associated protein 49	2194.75	1760.44	1994.36	1994.36	5198.67	4426.84	5534.94	5198.67	1	0.002	1.38222
BDBG_09433	rRNA processing protein Fcf2	1392	882.69	934.105	934.105	2513.19	2816.34	2193.67	2513.19	1	0.006	1.42786
BDBG_09483	conserved hypothetical protein	724.545	922.145	737.9	737.9	2193.09	2754.17	1649.79	2193.09	1	0.005	1.57146
BDBG_09522	acetoacetyl-CoA synthase	13993.7	15075	13006.8	13993.7	4448.12	5694.65	5768.81	5694.65	1	0.002	-1.2971
BDBG_09552	predicted protein	24.44	20.84	25.06	24.44	55.55	69.07	46.315	55.55	1	0.004	1.18454
BDBG_00076	predicted protein	2751.12	2601.27	2397.05	2601.27	4553.88	4942.1	4540.42	4553.88	0.999	0.004	0.807879
BDBG_00103	ribonucleoprotein	4339.44	2233.62	3092.03	3092.03	7449.96	6714.25	8172.88	7449.96	0.999	0.011	1.26868
BDBG_00183	predicted protein	222.65	525.605	274.275	274.275	104.375	131.085	65.285	104.375	0.999	0.016	-1.39385
BDBG_00251	Sas10/Utp3 family protein	3478.56	2587.77	2886.65	2886.65	6672.69	5254.9	5671.01	5671.01	0.999	0.007	0.974208
BDBG_00305	predicted protein	301.025	207.815	269.69	269.69	495.94	570.815	461.815	495.94	0.999	0.008	0.878864
BDBG_00487	histone acetyltransferase	1607.51	1811.89	1532.17	1607.51	889.42	964.4	754.06	889.42	0.999	0.005	-0.853886
BDBG_00544	conserved hypothetical protein	4055.32	4137.1	3779.73	4055.32	1901.32	2464.04	1679.89	1901.32	0.999	0.007	-1.09282
BDBG_00686	conserved hypothetical protein	1645.71	1234.4	1777.23	1645.71	3329.88	2667.12	3587.39	3329.88	0.999	0.009	1.01676
BDBG_00689	C6 finger domain-containing protein Acr-2	1951.38	1806.34	1827.21	1827.21	4036.36	3098.32	3468.5	3468.5	0.999	0.005	0.924669
BDBG_00812	predicted protein	149.855	137.92	133.585	137.92	283.855	252.29	243.46	252.29	0.999	0.004	0.871251
BDBG_00919	predicted protein	56.455	189.81	155.15	155.15	560.815	540.79	352.835	540.79	0.999	0.018	1.8014
BDBG_01082	paxneb protein	6824.02	8144.09	6240.4	6824.02	13524.4	15885.3	12101.5	13524.4	0.999	0.007	0.986875
BDBG_01359	cytochrome P450 alkane hydroxylase	2910.14	3124.61	3136.03	3124.61	1736.46	1827.02	1460.05	1736.46	0.999	0.005	-0.847525
BDBG_01545	Mst3-like protein kinase	5073.54	4507.06	5001.96	5001.96	2785.34	2714.01	2555.07	2714.01	0.999	0.004	-0.88207
BDBG_01598	predicted protein	215.275	273.23	250.98	250.98	129.915	128.815	138.025	129.915	0.999	0.005	-0.950004
BDBG_01698	hypothetical protein	2327.52	2071.02	2154.96	2154.96	891.005	1171.63	1272.96	1171.63	0.999	0.007	-0.879144
BDBG_02037	nuclear membrane fusion protein Kar5	198.46	157.025	221.23	198.46	444.77	332.275	429.295	429.295	0.999	0.008	1.11312
BDBG_02117	conserved hypothetical protein	6863.51	10915.7	8112.67	8112.67	2701.25	4857.81	2567.17	2701.25	0.999	0.014	-1.58655
BDBG_02300	predicted protein	62.44	23.39	53.545	53.545	138.255	243.625	128.4	138.255	0.999	0.015	1.36851
BDBG_02415	GPI transamidase component PIG-U	11513.6	9810.93	10135.2	10135.2	5591.75	5783.06	5810.44	5783.06	0.999	0.004	-0.809475
BDBG_02600	short chain dehydrogenase	3798.19	2599.23	2904.98	2904.98	1526.91	1527.57	1587.73	1527.57	0.999	0.007	-0.927294
BDBG_02782	protein kinase	526.585	225.835	496.335	496.335	1247.96	958.19	1274.92	1247.96	0.999	0.015	1.33019
BDBG_03021	MFS transporter	1388.66	945.25	1281.14	1281.14	2614.84	2110.34	2479.88	2479.88	0.999	0.009	0.952834
BDBG_03023	conserved hypothetical protein	200.795	229.335	193.38	200.795	392.48	442.485	351.27	392.48	0.999	0.005	0.966896
BDBG_03041	hypothetical protein	14279	13293.5	13669.1	13669.1	6996.02	8445.58	7153.91	7153.91	0.999	0.005	-0.934112
BDBG_03048	conserved hypothetical protein	6551.05	5903.11	5188.52	5903.11	3270.77	2647	3261.53	3261.53	0.999	0.006	-0.855929
BDBG_03201	cytochrome P450 61	16059.7	12541.5	14304.8	14304.8	7428.35	5893.15	8122.1	7428.35	0.999	0.007	-0.945384
BDBG_03233	predicted protein	131.065	52.1	97.395	97.395	24.39	21.805	35.945	24.39	0.999	0.014	-1.99756
BDBG_03235	conserved hypothetical protein	554.505	305.73	472.42	472.42	1203.82	833.355	1014.21	1014.21	0.999	0.013	1.10221
BDBG_03322	predicted protein	209.835	101.73	201.98	201.98	372.045	441.13	490.335	441.13	0.999	0.014	1.12699
BDBG_03360	HEAT repeat protein	4234.38	3937.71	4357.88	4234.38	8258.02	6825.73	8441.65	8258.02	0.999	0.005	0.963647
BDBG_03527	4-hydroxyphenylpyruvate dioxygenase	1665.88	1604.16	1601.71	1604.16	3276.25	2782.62	2856.19	2856.19	0.999	0.004	0.832269
BDBG_03546	conserved hypothetical protein	2016.38	982.44	1445.91	1445.91	539.835	420.98	689.54	539.835	0.999	0.014	-1.42139
BDBG_03547	predicted protein	41.58	37.09	38.855	38.855	91.15	72.48	69.79	72.48	0.999	0.005	0.899483
BDBG_03742	predicted protein	36.99	14.955	30.45	30.45	98.75	63.855	88.01	88.01	0.999	0.014	1.53123
BDBG_03918	conserved hypothetical protein	1713.96	1380.46	1760.04	1713.96	769.96	515.94	915.13	769.96	0.999	0.011	-1.15448
BDBG_04281	conserved hypothetical protein	766.355	571.23	715.335	715.335	1344.36	1354.21	1184.03	1344.36	0.999	0.007	0.910223
BDBG_04310	predicted protein	197.875	86.3	170.065	170.065	53.15	34.315	52.825	52.825	0.999	0.013	-1.68679
BDBG_04400	WD repeat protein	4295.35	4250.59	4589.27	4295.35	2458.64	2179.12	2609.46	2458.64	0.999	0.005	-0.804914
BDBG_04438	C2H2 finger domain-containing protein	3841.59	4751.81	4028.67	4028.67	2142.91	2486.51	2046.79	2142.91	0.999	0.006	-0.910729
BDBG_04539	cyclin-dependent protein kinase PhoA	3800.21	2416.69	3096.73	3096.73	1434.75	1193.61	1683.84	1434.75	0.999	0.01	-1.10995
BDBG_04829	succinate-semialdehyde dehydrogenase	338.54	390.565	349.145	349.145	620.585	678.085	679.17	678.085	0.999	0.004	0.95764
BDBG_04857	conserved hypothetical protein	2280.36	2410.16	2346.28	2346.28	4072.36	4374.94	3998.44	4072.36	0.999	0.004	0.795491
BDBG_04895	conserved hypothetical protein	1499.57	1783.18	1672.59	1672.59	687.915	991.125	869.86	869.86	0.999	0.008	-0.943224
BDBG_05189	pyridoxal-phosphate dependent enzyme	660.795	1237.23	1070.27	1070.27	363.045	451.395	434.875	434.875	0.999	0.013	-1.2993
BDBG_05211	predicted protein	432.875	696.415	482.42	482.42	122.04	286.025	142.545	142.545	0.999	0.015	-1.75887
BDBG_05266	"peroxisomal D3;D2-enoyl-CoA isomerase"	3051.28	3809.77	3816.73	3809.77	1681.23	1968.67	1945.8	1945.8	0.999	0.006	-0.969344
BDBG_06041	tRNA methyltransferase	732.98	729.775	596.105	729.775	1253.57	2015.48	1269.88	1269.88	0.999	0.011	0.799163
BDBG_06131	auxin-induced protein	4234.63	6127.34	5233.44	5233.44	2488.21	2856.23	2458.67	2488.21	0.999	0.007	-1.07265
BDBG_06364	conserved hypothetical protein	568.42	400.775	410.255	410.255	828.065	980.755	911.48	911.48	0.999	0.008	1.15169
BDBG_06409	predicted protein	143.605	103.15	235.21	143.605	709.755	422.48	350.46	422.48	0.999	0.017	1.55678
BDBG_06511	conserved hypothetical protein	3152.19	3187.27	3277.46	3187.27	6802.1	5295.16	6006.46	6006.46	0.999	0.005	0.914194
BDBG_06543	HET domain-containing protein	637.045	805.625	680.67	680.67	353.105	373.335	402.67	373.335	0.999	0.005	-0.866485
BDBG_06604	translation initiation factor 2 alpha subunit	5454.51	4362.85	5417.31	5417.31	10485.7	8591.65	12317.4	10485.7	0.999	0.007	0.952771
BDBG_06609	palmitoyl-protein thioesterase	5025.65	4743.3	5906.56	5025.65	2860.14	2307.5	2889.36	2860.14	0.999	0.006	-0.813222
BDBG_06616	predicted protein	206.02	153.315	153.4	153.4	373.585	323.17	316.165	323.17	0.999	0.006	1.07499
BDBG_06671	exosome-associated family protein	919.4	850.395	800.98	850.395	1507.34	1861.67	1492.96	1507.34	0.999	0.005	0.825795
BDBG_06785	phenylacetyl-CoA ligase	543.73	362.125	490.855	490.855	1102.57	815.255	1089.88	1089.88	0.999	0.009	1.15079
BDBG_06816	conserved hypothetical protein	2040.77	2248.82	2256.21	2248.82	1174.63	1270.03	1255.5	1255.5	0.999	0.004	-0.840903
BDBG_06822	predicted protein	139.73	199.085	152.625	152.625	81.18	82.38	53.465	81.18	0.999	0.01	-0.910795
BDBG_07038	predicted protein	188.085	117.92	184.735	184.735	70.46	53.61	81.86	70.46	0.999	0.011	-1.39058
BDBG_07060	mitochondrial import inner membrane translocase subunit tim-16	2559.54	1840.21	1810.71	1840.21	4490.25	3725.73	4111.69	4111.69	0.999	0.008	1.15986
BDBG_07073	conserved hypothetical protein	5317.1	4627.21	6126.98	5317.1	2600.59	2505.78	3082.96	2600.59	0.999	0.006	-1.0318
BDBG_07211	conserved hypothetical protein	2483.52	1717.78	2106.07	2106.07	1057.65	776.36	1103.15	1057.65	0.999	0.009	-0.993688
BDBG_07254	glycerol dehydrogenase	12751.1	10867.5	12434.7	12434.7	24002.3	21040.9	22907.9	22907.9	0.999	0.004	0.881477
BDBG_07360	glucosyltransferase	4773.41	4243.77	4805.15	4773.41	2517.89	2698.71	2496.62	2517.89	0.999	0.004	-0.922804
BDBG_07434	haemolysin-III channel protein Izh2	893.46	512.13	767.25	767.25	331.105	179.17	309.69	309.69	0.999	0.014	-1.30887
BDBG_07472	predicted protein	1579.34	2459.36	1643.42	1643.42	972.4	909.17	735.46	909.17	0.999	0.01	-0.854079
BDBG_07482	conserved hypothetical protein	317.645	110.935	340.255	317.645	920.52	677.295	1320.88	920.52	0.999	0.018	1.53503
BDBG_07667	cell cycle control protein cwf14	2838.62	1830.15	2113.34	2113.34	4203.71	4665.8	4515.31	4515.31	0.999	0.009	1.09531
BDBG_07712	ABC drug exporter AtrF	6432.94	4264.15	6555.35	6432.94	15735.4	10167.4	15533	15533	0.999	0.011	1.27179
BDBG_07791	DNA ligase	6294.55	6436.42	6250.6	6294.55	13466.9	11302.6	10643.6	11302.6	0.999	0.005	0.844481
BDBG_07977	conserved hypothetical protein	5187.67	8224.6	6176.42	6176.42	2804.03	3557.14	2424.67	2804.03	0.999	0.01	-1.13927
BDBG_08038	agmatinase	1209.09	1457.73	1270.23	1270.23	494.795	768.375	677.565	677.565	0.999	0.009	-0.906658
BDBG_08169	C6 zinc finger domain-containing protein	1469.59	1563.67	1748.32	1563.67	894.69	911.48	761.61	894.69	0.999	0.005	-0.805476
BDBG_08235	cytochrome P450 55A3	9078.27	8012.59	9011.5	9011.5	4654.34	3644.71	5014.92	4654.34	0.999	0.006	-0.953192
BDBG_08383	protein kinase domain-containing protein	234.935	164.875	269.21	234.935	108.315	84.005	106.815	106.815	0.999	0.01	-1.13715
BDBG_08479	conserved hypothetical protein	928.915	1029.66	884.145	928.915	1618.8	1632.94	1877.09	1632.94	0.999	0.005	0.813853
BDBG_08509	MFS monocarboxylate transporter	1297.01	997.44	1122.69	1122.69	644.77	364.21	557.895	557.895	0.999	0.012	-1.00889
BDBG_08809	APSES transcription factor Xbp1	1747.98	3816.62	2258.39	2258.39	6411.77	6203.27	5889.5	6203.27	0.999	0.014	1.45773
BDBG_09163	conserved hypothetical protein	701.79	518.48	733.21	701.79	1270.38	1159.21	1440.9	1270.38	0.999	0.008	0.856143
BDBG_09175	FCF1 small subunit	2613.64	2381.19	2388.38	2388.38	4290.81	5714.02	4342.88	4342.88	0.999	0.006	0.86262
BDBG_09215	YhhN domain-containing protein	2843.69	2456.36	2314.12	2456.36	1109.8	1451.4	1423.12	1423.12	0.999	0.007	-0.787457
BDBG_09308	predicted protein	36.77	53.96	61.32	53.96	20.93	23.855	16.01	20.93	0.999	0.009	-1.36632
BDBG_09403	protein rai1	691.92	651.5	622	651.5	1121.67	1397.15	1155.42	1155.42	0.999	0.005	0.82658
BDBG_09482	protein DRE2	6381.9	7038.38	7021.52	7021.52	11682.1	12052.1	14025.7	12052.1	0.999	0.005	0.779434
BDBG_00354	cell wall glucanase	715.485	445.315	604.27	604.27	1212.98	1054.5	1523.36	1212.98	0.998	0.011	1.00529
BDBG_00713	predicted protein	51.535	52.435	58.855	52.435	92.005	98.525	118.335	98.525	0.998	0.006	0.90996
BDBG_00799	conserved hypothetical protein	8162.92	5710.84	5911.55	5911.55	3220.06	3237.48	3579.25	3237.48	0.998	0.008	-0.868664
BDBG_01038	conserved hypothetical protein	366.315	238.19	321.38	321.38	143.435	123.125	168.835	143.435	0.998	0.01	-1.16388
BDBG_01133	predicted protein	81.695	40.195	75.075	75.075	220.045	140.44	160.105	160.105	0.998	0.014	1.09261
BDBG_01458	kp-43 peptidase/serine peptidase	929.27	500.71	681.585	681.585	285.605	157.915	321.44	285.605	0.998	0.017	-1.25487
BDBG_01689	conserved hypothetical protein	940.545	644.54	816.855	816.855	1799.57	1321.46	1739.15	1739.15	0.998	0.01	1.09023
BDBG_01704	predicted protein	167.21	42.87	76.97	76.97	19.775	19.68	21.88	19.775	0.998	0.017	-1.96062
BDBG_02160	conserved hypothetical protein	5473.84	4422.29	5862.17	5473.84	2678.96	2509.84	3074.88	2678.96	0.998	0.007	-1.03088
BDBG_02181	allergenic cerato-platanin Asp F13	5941.26	8623.42	7407.3	7407.3	2997.19	4043.75	3771.74	3771.74	0.998	0.009	-0.973718
BDBG_02394	conserved hypothetical protein	2817.21	4134.98	3396.96	3396.96	1504.32	2003.18	1661.78	1661.78	0.998	0.01	-1.03152
BDBG_02396	conserved hypothetical protein	174.61	103.15	147.145	147.145	62.255	58.665	70.835	62.255	0.998	0.01	-1.24098
BDBG_02450	predicted protein	671.145	808.395	782.625	782.625	1328.8	1836.59	1279.71	1328.8	0.998	0.009	0.763725
BDBG_02525	hypothetical protein	9956.35	10443.5	11588.9	10443.5	5596.27	6302.98	5938.6	5938.6	0.998	0.005	-0.814416
BDBG_02620	cAMP-mediated signaling protein Sok1	303.005	205.525	313.415	303.005	642	472.395	603.38	603.38	0.998	0.011	0.993725
BDBG_02762	conserved hypothetical protein	7068.56	6769.6	5784.81	6769.6	3183.52	4035.23	3267.84	3267.84	0.998	0.007	-1.05074
BDBG_03129	signal peptidase I	6083.4	6823.8	5672.31	6083.4	2604.15	3984.21	2798.98	2798.98	0.998	0.01	-1.11998
BDBG_03224	conserved hypothetical protein	178.71	388.585	219.835	219.835	623.92	548.4	677.19	623.92	0.998	0.016	1.50494
BDBG_03253	ribosome biogenesis protein BMS1	1457.12	1378.21	1514.76	1457.12	2562.48	2383.15	2619.05	2562.48	0.998	0.005	0.814416
BDBG_03369	toxin biosynthesis ketoreductase	324.085	175.775	273.315	273.315	555.15	522.915	550.915	550.915	0.998	0.013	1.01127
BDBG_03389	conserved hypothetical protein	246.395	142.415	247.46	246.395	429.21	478.63	445.915	445.915	0.998	0.013	0.855796
BDBG_03758	DUF543 domain-containing protein	4283.34	4258.56	3807.31	4258.56	1866.78	2551.41	2250.61	2250.61	0.998	0.007	-0.920054
BDBG_04015	conserved hypothetical protein	2771.46	1952.65	2311.8	2311.8	4303.88	4078.65	5273.46	4303.88	0.998	0.009	0.896623
BDBG_04114	ATP-binding cassette sub-family F member 2	5104	4507.31	5939.06	5104	10100.5	8607.5	10887.4	10100.5	0.998	0.007	0.984733
BDBG_04264	18S rRNA biogenesis protein RCL1	2413.21	1368.34	2020.84	2020.84	4272.17	3477.17	4968.19	4272.17	0.998	0.014	1.08002
BDBG_04342	conserved hypothetical protein	2374.82	1908.46	2028.82	2028.82	3860.98	3992.17	3522.98	3860.98	0.998	0.006	0.92833
BDBG_04427	conserved hypothetical protein	509.81	344.545	478.295	478.295	1026.69	773.525	861.54	861.54	0.998	0.011	0.849017
BDBG_04705	geranylgeranyl pyrophosphate synthase	207.335	76.24	220.02	207.335	488.42	468.48	566.025	488.42	0.998	0.018	1.23616
BDBG_04740	conserved hypothetical protein	808.27	1022.77	1003.57	1003.57	361.42	533.915	513.04	513.04	0.998	0.01	-0.967991
BDBG_04836	predicted protein	112.77	91.335	114.045	112.77	42.52	57.675	57.97	57.675	0.998	0.007	-0.967365
BDBG_05385	HIT finger domain-containing protein	4807.85	6932.9	4341.26	4807.85	12655	14662.7	9368.44	12655	0.998	0.012	1.39624
BDBG_05635	conserved hypothetical protein	1030.42	1421.55	1079.17	1079.17	594.585	682	558.815	594.585	0.998	0.008	-0.859967
BDBG_05817	conserved hypothetical protein	223.38	199.17	177.65	199.17	120.045	102.48	88.98	102.48	0.998	0.007	-0.958658
BDBG_05925	hypothetical protein	3337.17	3758.25	2639.66	3337.17	5810.09	6194.6	6198.51	6194.6	0.998	0.008	0.892387
BDBG_06112	conserved hypothetical protein	1979.55	2126.21	2426.71	2126.21	3899.55	3867.8	3922.8	3899.55	0.998	0.005	0.875022
BDBG_06231	nucleoside transporter	3601.02	2701.19	3371.71	3371.71	1606.38	1745.94	1802.32	1745.94	0.998	0.007	-0.949476
BDBG_06243	predicted protein	70.595	26.28	52.25	52.25	165.545	126.005	132.75	132.75	0.998	0.016	1.34521
BDBG_06347	conserved hypothetical protein	839.875	1047.82	925.275	925.275	2338.5	1562.96	1717.34	1717.34	0.998	0.01	0.892217
BDBG_06591	predicted protein	399.44	368.625	283.44	368.625	146.48	210.52	156.605	156.605	0.998	0.01	-1.23502
BDBG_06618	F-box domain-containing protein	1253.11	1200.25	1262.96	1253.11	2242.17	1980.43	2332.23	2242.17	0.998	0.005	0.839388
BDBG_06800	alternative NADH-dehydrogenase	7737.23	5876.06	7477.9	7477.9	12627	12763	14198	12763	0.998	0.006	0.771265
BDBG_06871	integral membrane protein	4981.92	5610.96	5381.23	5381.23	3147.86	3059.98	2742.82	3059.98	0.998	0.005	-0.814415
BDBG_06887	3-oxoacyl-acyl-carrier-protein reductase	478.275	482.105	422.645	478.275	222.4	275.46	263.355	263.355	0.998	0.006	-0.860832
BDBG_07024	integral membrane protein	1198.23	968.275	1266.4	1198.23	2203.67	1922.55	2231.48	2203.67	0.998	0.007	0.879003
BDBG_07354	50S ribosomal protein L4	5483.98	5564.84	4024.36	5483.98	9159.85	10730	9299.57	9299.57	0.998	0.008	0.76194
BDBG_07701	FAD binding domain-containing protein	94.355	73.575	99.565	94.355	44.49	38.385	49.93	44.49	0.998	0.007	-1.08462
BDBG_07804	conserved hypothetical protein	3113.38	2473.23	2491.19	2491.19	4833.88	4577	5501.71	4833.88	0.998	0.007	0.956347
BDBG_08236	conserved hypothetical protein	1528.65	1807.69	1717.86	1717.86	775.665	1074.98	815.165	815.165	0.998	0.008	-1.07545
BDBG_08390	2-isopropylmalate synthase	3271.02	2794.62	3121.39	3121.39	5081.81	5375.6	6137.19	5375.6	0.998	0.006	0.784236
BDBG_00693	MFS phosphate transporter	352.23	194.4	340.895	340.895	97.525	100.13	152.92	100.13	0.997	0.015	-1.76745
BDBG_00939	predicted protein	69.525	20.985	33.49	33.49	127.19	108.025	165.69	127.19	0.997	0.018	1.92518
BDBG_01326	alpha-methylacyl-CoA racemase	1606.02	1810.93	2041.26	1810.93	638.335	1028.46	1009.38	1009.38	0.997	0.013	-0.843265
BDBG_01602	MFS transporter	3651.91	2502.61	2937.46	2937.46	6226.9	5004.09	6663.1	6226.9	0.997	0.01	1.08394
BDBG_02616	conserved hypothetical protein	372.085	364.96	450.105	372.085	662.585	715	728.105	715	0.997	0.006	0.942311
BDBG_02658	deoxyhypusine synthase	1668.34	1940.69	1784.44	1784.44	3724.25	2752.88	3630.32	3630.32	0.997	0.008	1.02462
BDBG_03142	glutaminase	7657.5	6915.77	8631.67	7657.5	4526.88	3145.38	4252.23	4252.23	0.997	0.009	-0.848652
BDBG_03992	SesB	96.105	101.77	142.17	101.77	59.91	49.945	56.29	56.29	0.997	0.008	-0.854362
BDBG_04219	isoflavone reductase	2392.81	2223.38	2162.27	2223.38	1095.82	1329.59	1370.14	1329.59	0.997	0.006	-0.741779
BDBG_04476	conserved hypothetical protein	5441.19	6884.48	5080.73	5441.19	10545.4	13579.8	10073.1	10545.4	0.997	0.009	0.954614
BDBG_05353	eukaryotic aspartyl protease	2248.71	1543	2233.86	2233.86	823.065	802.835	1202.78	823.065	0.997	0.013	-1.44046
BDBG_05520	FKBP-type peptidyl-prolyl isomerase	4112.25	3364.15	3957.69	3957.69	8657.21	6282.75	6895.8	6895.8	0.997	0.008	0.801058
BDBG_05816	ribosome biogenesis protein BRX1	2787.19	2507.64	2491.84	2507.64	4616.09	4800.25	4237.23	4616.09	0.997	0.005	0.880337
BDBG_06129	cyclin	428.125	661.355	671.42	661.355	1490.61	1490.82	978.04	1490.61	0.997	0.014	1.17241
BDBG_06165	short chain dehydrogenase/reductase	114.045	88.085	101.4	101.4	56.25	48.88	55.69	55.69	0.997	0.006	-0.864567
BDBG_07474	pfs domain-containing protein	342.17	1294.61	1101.19	1101.19	259.4	169.795	147.335	169.795	0.997	0.022	-2.6972
BDBG_07682	conserved hypothetical protein	444.875	431.025	494.395	444.875	742.79	808.985	846.985	808.985	0.997	0.005	0.862713
BDBG_07889	recombination hotspot-binding protein	1184.55	1247.91	1288.48	1247.91	2040.52	2432.57	2105.15	2105.15	0.997	0.005	0.754403
BDBG_07953	phthalate transporter	19836	17904.8	19604.2	19604.2	11150.9	10884.7	10267	10884.7	0.997	0.004	-0.848862
BDBG_08477	hypothetical protein	188.46	90.275	162.815	162.815	326.275	330.895	344.735	330.895	0.997	0.015	1.02314
BDBG_08664	capsule polysaccharide biosynthesis protein	97.75	41.905	87.815	87.815	250.42	155.69	346.145	250.42	0.997	0.018	1.51181
BDBG_08896	conserved hypothetical protein	336.435	290.69	335.52	335.52	112.335	156.895	198.025	156.895	0.997	0.012	-1.0966
BDBG_09064	carbonic anhydrase	303.085	393.81	275.46	303.085	177.815	165.73	164.775	165.73	0.997	0.008	-0.870888
BDBG_09150	ABC ATPase	330.77	129.125	291.54	291.54	589.65	651.585	731.48	651.585	0.997	0.019	1.16026
BDBG_09479	predicted protein	402.545	334.5	453.96	402.545	223.545	152.77	216.915	216.915	0.997	0.011	-0.89202
BDBG_00091	conserved hypothetical protein	336.46	403.69	316.4	336.46	200.96	203.835	173.48	200.96	0.996	0.007	-0.743527
BDBG_01901	hypothetical protein	86.07	78.405	72.58	78.405	160.06	142.71	129.045	142.71	0.996	0.006	0.864069
BDBG_02010	rab	2819.78	2382	2902.23	2819.78	1586.42	1441.39	1557.15	1557.15	0.996	0.006	-0.856672
BDBG_02390	ornithine decarboxylase	3782.61	2994.73	3998.73	3782.61	7341.19	5732.31	7691.94	7341.19	0.996	0.01	0.956633
BDBG_02423	succinate-semialdehyde dehydrogenase	2260.71	1893.07	2397.46	2260.71	1320.5	1047.5	1224.84	1224.84	0.996	0.008	-0.884189
BDBG_02536	conserved hypothetical protein	555.75	358.46	514.105	514.105	958.795	810.875	1161.94	958.795	0.996	0.013	0.899159
BDBG_03131	GTPase activating protein	1657.25	1869.41	2077.01	1869.41	3405.61	3389.25	3104.73	3389.25	0.996	0.006	0.858379
BDBG_03552	C6 transcription factor	1673	1862.8	1747.25	1747.25	1008.75	1085.18	994	1008.75	0.996	0.005	-0.792517
BDBG_03744	predicted protein	21.07	27.66	36.415	27.66	59.145	75.72	55.135	59.145	0.996	0.011	1.09646
BDBG_05156	phytanoyl-CoA dioxygenase	7216.26	7621.5	7465.25	7465.25	13827	13359.2	12000.8	13359.2	0.996	0.005	0.83957
BDBG_05579	phosphotransferase enzyme family protein	91.005	109.085	70.185	91.005	181.625	294.435	168.835	181.625	0.996	0.014	0.996945
BDBG_05837	conserved hypothetical protein	2892.46	4416.09	4173.17	4173.17	1661.19	1951.06	2112.88	1951.06	0.996	0.012	-1.09689
BDBG_05916	DUF636 domain-containing protein	2054.36	1965.06	1651.11	1965.06	948.21	1177.81	1012.75	1012.75	0.996	0.008	-0.956288
BDBG_06327	Mn2+ homeostasis protein	4113.02	4255.52	4155.46	4155.46	2503.27	2531.62	2295.19	2503.27	0.996	0.005	-0.731194
BDBG_07359	DNA replication complex GINS protein psf2	2614.36	3664.23	3384.25	3384.25	6303.88	7624.34	5315.71	6303.88	0.996	0.011	0.897403
BDBG_07373	conserved hypothetical protein	932.42	1278.66	958.105	958.105	1793.94	2586.61	1923.91	1923.91	0.996	0.012	1.00579
BDBG_07572	Swr1p complex component	3127.12	3690.63	2850.07	3127.12	5791.04	8410.13	5547.8	5791.04	0.996	0.011	0.888986
BDBG_08050	isochorismatase family hydrolase	20638.9	19569.5	20962.3	20638.9	10712.2	12846.4	10251	10712.2	0.996	0.005	-0.946109
BDBG_08339	SET domain-containing protein 5	284.105	426.815	275.395	284.105	898	779.815	534.92	779.815	0.996	0.016	1.45671
BDBG_08581	conserved hypothetical protein	40.305	55.835	37.56	40.305	98.025	77.305	129.98	98.025	0.996	0.012	1.28219
BDBG_08836	predicted protein	1165.65	968.77	719.88	968.77	491.17	453.895	478.875	478.875	0.996	0.011	-1.01651
BDBG_00987	C6 zinc finger domain-containing protein	541.15	433.855	570.54	541.15	873.65	977.395	898.42	898.42	0.995	0.008	0.731361
BDBG_02083	beta-glucosidase	2734.39	2546.17	2453.96	2546.17	1185.03	1532.98	1593.12	1532.98	0.995	0.008	-0.73199
BDBG_02097	pre-rRNA processing protein	2066.92	2515.94	1801.94	2066.92	3945.77	5297.56	3535.73	3945.77	0.995	0.012	0.932824
BDBG_02186	ATP-dependent RNA helicase HAS1	2323.38	1804.05	2192.82	2192.82	4265.27	3297.51	4091.91	4091.91	0.995	0.009	0.899992
BDBG_02500	conserved hypothetical protein	56.385	52.605	50.4	52.605	31.845	27.255	29.1	29.1	0.995	0.005	-0.854181
BDBG_03140	conserved hypothetical protein	6833.38	5765.65	6803.59	6803.59	3121.55	3669.71	3986.8	3669.71	0.995	0.008	-0.890629
BDBG_03350	DNA-directed RNA polymerase I polypeptide 2	1450.88	1294.11	1537.42	1450.88	2505.12	2274.89	3087.51	2505.12	0.995	0.009	0.787959
BDBG_03353	conserved hypothetical protein	6086.09	5560.8	6187.52	6086.09	3642.88	3312.96	3422.73	3422.73	0.995	0.005	-0.830367
BDBG_03548	MFS transporter	857.96	773.73	781.04	781.04	431.915	520.44	430.065	431.915	0.995	0.007	-0.854649
BDBG_03777	hypothetical protein	1581.32	2243.74	2038.73	2038.73	3636.91	3914.31	3289.55	3636.91	0.995	0.01	0.835044
BDBG_04335	phosphoglycerate dehydrogenase	957.13	585.75	1014.46	957.13	381.19	291.855	451.415	381.19	0.995	0.017	-1.3282
BDBG_04428	predicted protein	229.835	178.105	166.045	178.105	364.565	454.565	314.105	364.565	0.995	0.011	1.03345
BDBG_04636	conserved hypothetical protein	180.375	216.025	160.71	180.375	384.355	410.665	290.645	384.355	0.995	0.011	1.09144
BDBG_04698	C6 transcription factor	3083.71	1897.19	2969.34	2969.34	6555.25	4392.27	6459.98	6459.98	0.995	0.016	1.12139
BDBG_05207	conserved hypothetical protein	176.61	180.355	200.835	180.355	101.335	108.025	110.31	108.025	0.995	0.005	-0.739474
BDBG_05424	small nucleolar ribonucleoprotein complex subunit	2493.07	2398.34	2286.98	2398.34	4266.75	3806.66	4231.42	4231.42	0.995	0.005	0.819109
BDBG_05470	CFEM domain-containing protein	454.92	405.145	434.27	434.27	856.02	691.145	737.42	737.42	0.995	0.006	0.763894
BDBG_05884	NAD-dependent histone deacetylase SIR2	4689.4	4355.27	5096.81	4689.4	2791.69	2651.99	2761.76	2761.76	0.995	0.005	-0.763816
BDBG_06160	FAD binding domain-containing protein	803.06	1090.19	881.355	881.355	1628.61	2753.03	1680.62	1680.62	0.995	0.015	0.931203
BDBG_06776	PLC-E	3724.59	5164.41	3901.84	3901.84	2193.69	2504.09	1561.36	2193.69	0.995	0.014	-0.830793
BDBG_07281	triosephosphate isomerase	421.065	355.48	528.98	421.065	879.73	736.735	825.025	825.025	0.995	0.01	0.970395
BDBG_07471	GPI anchored protein	4882.3	5012.81	4598.6	4882.3	3023.61	2811.76	2438.31	2811.76	0.995	0.006	-0.796089
BDBG_07554	predicted protein	339.085	169.065	306.19	306.19	583.835	554.54	648.94	583.835	0.995	0.017	0.931134
BDBG_08106	ubiquitin C-terminal hydrolase	4170.52	2788.19	2609.92	2788.19	6582.46	5673.61	6507.79	6507.79	0.995	0.012	1.22284
BDBG_08366	integral membrane protein	4366.75	4864.48	4985.27	4864.48	2837.39	2731.64	2704.79	2731.64	0.995	0.005	-0.832517
BDBG_08707	NmrA family transcriptional regulator	3769.96	3038.71	2573.19	3038.71	1557.94	1587.21	1817.27	1587.21	0.995	0.01	-0.936966
BDBG_08719	activating signal cointegrator 1 complex subunit 3	4207.75	2762.75	3657.17	3657.17	7038.67	5920.19	8186.63	7038.67	0.995	0.012	0.944575
BDBG_09131	conserved hypothetical protein	2216.4	1895.84	2216.07	2216.07	4014.84	3278.17	4014.32	4014.32	0.995	0.007	0.857154
BDBG_00316	mitochondrial protein Fmp26	5791.92	5128.25	5356.01	5356.01	3001.89	3262.96	3243.51	3243.51	0.994	0.005	-0.723604
BDBG_01814	conserved hypothetical protein	516.565	323.96	434.19	434.19	881.835	782.085	767.98	782.085	0.994	0.012	0.848999
BDBG_02378	aminotransferase	4100.27	5661.36	5762.92	5661.36	2546.69	2978.9	2718.48	2718.48	0.994	0.01	-1.05835
BDBG_02856	predicted protein	397.255	549.92	275.315	397.255	136.21	207.98	85.59	136.21	0.994	0.021	-1.54423
BDBG_03036	acetamidase	863	729.71	736.96	736.96	1423.96	1395.59	1230.23	1395.59	0.994	0.007	0.921212
BDBG_03690	predicted protein	704.375	511.29	744.69	704.375	1257.28	1095.23	1313.02	1257.28	0.994	0.011	0.835885
BDBG_05012	splicing factor 3B subunit 10	1110.8	1464.78	971.835	1110.8	2193.89	2545.59	1991.57	2193.89	0.994	0.012	0.981902
BDBG_05243	histone H3	5641.12	4884.71	5775.23	5641.12	2976.89	2554.12	3456.05	2976.89	0.994	0.008	-0.922175
BDBG_06228	FAD binding domain-containing protein	1285.5	1166.61	1463.62	1285.5	2641.38	2001.79	2526.07	2526.07	0.994	0.009	0.974562
BDBG_06868	conserved hypothetical protein	23392.7	23895.6	24831.3	23895.6	12862.4	15176.3	12745.6	12862.4	0.994	0.005	-0.893582
BDBG_06981	enoyl-(acyl-carrier-protein) reductase II	7871.69	8148.73	8811.96	8148.73	4155.77	5227.42	4705.31	4705.31	0.994	0.006	-0.792284
BDBG_07030	short-chain dehydrogenase	2377.71	1918.12	2421.38	2377.71	3853.54	3844.25	4052.19	3853.54	0.994	0.007	0.696612
BDBG_07169	protein kinase activator Bem1	1466.73	800.71	1430.36	1430.36	527.48	393.315	624.42	527.48	0.994	0.018	-1.43918
BDBG_07186	MFS transporter	883.98	1114.32	959.96	959.96	1797.79	2039.05	1544.98	1797.79	0.994	0.009	0.905178
BDBG_07365	diphthamide biosynthesis protein Dph2	1519.88	1144.21	1687.15	1519.88	3102.61	2435.43	4938.48	3102.61	0.994	0.018	1.02953
BDBG_08015	phenylacetyl-CoA ligase	1315.19	1215.98	1283.69	1283.69	588.045	777.855	775.665	775.665	0.994	0.008	-0.726791
BDBG_08141	conserved hypothetical protein	438.36	387.98	486.625	438.36	235.15	248.71	260.775	248.71	0.994	0.006	-0.817652
BDBG_08241	N-acetylglucosaminyl-phosphatidylinositol deacetylase	2108.06	2130.44	3098.06	2130.44	1320.41	1105.25	1336.57	1320.41	0.994	0.012	-0.69016
BDBG_08480	conserved hypothetical protein	960.625	1556.48	1316.82	1316.82	3854.86	2538.42	2234.98	2538.42	0.994	0.017	0.946878
BDBG_08815	conserved hypothetical protein	1103.25	602.625	992	992	372.94	205.96	440.875	372.94	0.994	0.021	-1.4114
BDBG_09489	quinone oxidoreductase	5315.59	6251.06	5803.5	5803.5	3142.55	2985.26	3703.96	3142.55	0.994	0.007	-0.88499
BDBG_01386	microsomal signal peptidase subunit	3498.91	4185.94	4494.42	4185.94	2029.71	2536.19	2187.84	2187.84	0.993	0.009	-0.936048
BDBG_02105	short-chain dehydrogenase/reductase	1871.65	3871.88	2771.09	2771.09	1006.82	1501.5	937.75	1006.82	0.993	0.02	-1.46065
BDBG_02343	toxin biosynthesis protein	7211.81	5481.69	6950.98	6950.98	3754.36	2781.62	3809.36	3754.36	0.993	0.011	-0.888652
BDBG_03465	hypothetical protein	4146.8	4103.02	3691.69	4103.02	2423.44	2257.32	2365.01	2365.01	0.993	0.005	-0.794845
BDBG_03558	lipase	1353.78	1806.75	1447.44	1447.44	822.81	952.565	687.775	822.81	0.993	0.011	-0.814872
BDBG_04284	conserved hypothetical protein	3801.21	3345.54	3371.69	3371.69	5797.21	5847.16	6372	5847.16	0.993	0.006	0.794265
BDBG_05091	exonuclease	3980.19	4177.92	4086.88	4086.88	2392.61	2558.68	2311.52	2392.61	0.993	0.005	-0.772416
BDBG_06260	hypothetical protein	3101.46	3985.61	3726.53	3726.53	1905.34	2297.65	1630.44	1905.34	0.993	0.011	-0.967786
BDBG_06876	methyl-CpG-binding domain-containing protein 4	775.69	1023.4	902.19	902.19	383.275	588.46	432.815	432.815	0.993	0.013	-1.05968
BDBG_07483	pyridine nucleotide-disulphide oxidoreductase	396.005	282.315	324.69	324.69	554.02	594.69	721.435	594.69	0.993	0.011	0.873075
BDBG_08511	multidrug resistance protein MDR	7340.91	6527.61	7548.52	7340.91	17974.1	10721.1	15482.8	15482.8	0.993	0.012	1.07664
BDBG_09089	pre-rRNA processing protein Mrd1	929.79	523.795	791.755	791.755	1831.46	1281.14	1601.98	1601.98	0.993	0.017	1.01673
BDBG_00461	prenylcysteine lyase	3712.29	2974.21	3949.23	3712.29	1855.59	1273.62	2154.61	1855.59	0.992	0.015	-1.00044
BDBG_00981	predicted protein	548.855	258.94	428.145	428.145	885.92	836.77	904.775	885.92	0.992	0.018	1.04908
BDBG_01390	conserved hypothetical protein	2690.88	2485.65	2991.17	2690.88	1364.03	1736.27	1559.03	1559.03	0.992	0.008	-0.787431
BDBG_01636	predicted protein	1117.11	1732.38	1271.88	1271.88	534.23	860.15	558.335	558.335	0.992	0.017	-1.18775
BDBG_02476	conserved hypothetical protein	2988.4	3254.53	2605.21	2988.4	1210.42	2008.34	1200.92	1210.42	0.992	0.016	-1.30387
BDBG_02968	TBC domain-containing protein	4473.65	3727.17	4470.41	4470.41	2500.07	2382.17	2480.04	2480.04	0.992	0.006	-0.850045
BDBG_04662	conserved hypothetical protein	1185.23	1104.57	1159.67	1159.67	1891.48	1816.76	2205.28	1891.48	0.992	0.007	0.705801
BDBG_04824	predicted protein	30.655	17.905	20.29	20.29	67.28	43.14	49.265	49.265	0.992	0.013	1.27979
BDBG_05332	2-methylcitrate synthase	4389.84	2881.34	4197.02	4197.02	1607.11	1381.44	2354.09	1607.11	0.992	0.017	-1.3849
BDBG_05354	acyl-CoA thioester hydrolase	3045.69	3005.25	2890.69	3005.25	1549.61	1980.46	1666.26	1666.26	0.992	0.007	-0.850876
BDBG_05455	conserved hypothetical protein	619.23	491.23	579.775	579.775	1342.62	827.125	1270.76	1270.76	0.992	0.015	1.13212
BDBG_06462	glutathione transferase	217.355	157.875	199.585	199.585	111.085	96.94	103.79	103.79	0.992	0.009	-0.943336
BDBG_06556	alpha-glucosidase	168.36	73.16	220.005	168.36	622.48	375.21	378.295	378.295	0.992	0.024	1.16796
BDBG_00007	conserved hypothetical protein	2965.67	2986.88	3721.34	2986.88	1866.84	1456.78	1977.98	1866.84	0.991	0.011	-0.678042
BDBG_00815	phosphatidylinositol:UDP-GlcNAc transferase PIG-C	3345.64	3421.24	4322.01	3421.24	2348.91	1823.48	1925.77	1925.77	0.991	0.01	-0.829082
BDBG_01237	conserved hypothetical protein	1287.88	964.21	1044.17	1044.17	2239.38	1817.92	1858.13	1858.13	0.991	0.01	0.831495
BDBG_02060	glutamate carboxypeptidase	517.355	500.15	621.94	517.355	1053.82	837.315	1018.62	1018.62	0.991	0.009	0.977397
BDBG_02783	alcohol dehydrogenase	1454.5	1607.41	1432.92	1454.5	2357.05	2501.57	3097.9	2501.57	0.991	0.009	0.782308
BDBG_03616	predicted protein	285.69	163.38	229.9	229.9	444.835	402.375	496.585	444.835	0.991	0.015	0.952264
BDBG_03782	conserved hypothetical protein	5834.81	7509.06	7067.63	7067.63	4073.21	3656.38	3852.39	3852.39	0.991	0.008	-0.875471
BDBG_04012	meiotic recombinase Dmc1	344.165	128.065	313.04	313.04	56.995	41.91	110.81	56.995	0.991	0.024	-2.45744
BDBG_04228	predicted protein	1861.05	1897.79	1557.59	1861.05	2875.03	3035.32	3188.84	3035.32	0.991	0.007	0.705733
BDBG_05509	conserved hypothetical protein	6349.62	4926.05	6793.17	6349.62	10720.4	10048.5	13415.5	10720.4	0.991	0.011	0.755612
BDBG_05532	predicted protein	79.445	47.555	76.285	76.285	130.73	134.065	142.625	134.065	0.991	0.013	0.813461
BDBG_08507	predicted protein	918.585	1290.71	1160.9	1160.9	437.52	740.585	458.295	458.295	0.991	0.017	-1.3409
BDBG_08693	conserved hypothetical protein	331.355	312.545	347.86	331.355	205.44	197.045	182.21	197.045	0.991	0.006	-0.749853
BDBG_09148	F-box domain-containing protein	1466.38	1868.05	1474.63	1474.63	2623.78	3081.4	2730.57	2730.57	0.991	0.009	0.888846
BDBG_02663	tRNA (adenine-N(1)-)-methyltransferase non-catalytic subunit trm6	5869.86	4616.05	5725.98	5725.98	9974.25	8624.99	10117.1	9974.25	0.99	0.008	0.800686
BDBG_04160	predicted protein	3292.38	3632.76	3043.84	3292.38	1943.46	2093.86	1457.27	1943.46	0.99	0.011	-0.760501
BDBG_04273	peroxisomal membrane protein	7966.21	5243.65	5831.19	5831.19	2852.71	3005.82	3830.02	3005.82	0.99	0.014	-0.956034
BDBG_04274	conserved hypothetical protein	2703.96	3977.21	3096.94	3096.94	992.19	2133.04	1141.81	1141.81	0.99	0.022	-1.43952
BDBG_06552	conserved hypothetical protein	215.73	167.69	248.02	215.73	550.75	317.98	521.38	521.38	0.99	0.018	1.27311
BDBG_06657	glycosyl hydrolase family 47 protein	3590.42	2178.26	2844.44	2844.44	1266.23	1016.4	1725.65	1266.23	0.99	0.018	-1.16761
BDBG_06788	acetyltransferase	1468.46	1573.02	1526.46	1526.46	2457.93	2707.11	2458.07	2458.07	0.99	0.006	0.687333
BDBG_08689	hydantoinase	3483.69	2874.14	3295.27	3295.27	5615.41	5046.75	6085.75	5615.41	0.99	0.008	0.768996
BDBG_08767	mannosyltransferase	5869.16	6264.65	5479.35	5869.16	3018.68	3818.48	3341.46	3341.46	0.99	0.008	-0.812677
BDBG_09267	topoisomerase 1-associated factor 1	3274.01	3042.12	3901.63	3274.01	1850.12	1669.34	2180.55	1850.12	0.99	0.01	-0.823434
BDBG_01790	conserved hypothetical protein	1072.56	1969.16	1892.55	1892.55	2973.77	3548.17	3655.19	3548.17	0.989	0.018	0.906748
BDBG_02142	enoyl-CoA hydratase	4022.14	3269.61	3413.21	3413.21	6466.59	5664.77	6348.25	6348.25	0.989	0.007	0.89523
BDBG_03269	GATA transcription factor	3278.71	3202.05	3052.41	3202.05	1591.14	2095.46	1856.44	1856.44	0.989	0.008	-0.786455
BDBG_03786	conserved hypothetical protein	2163.96	1656.11	1956.02	1956.02	3272.75	3195.05	3469.66	3272.75	0.989	0.008	0.742582
BDBG_03952	conserved hypothetical protein	1849.88	2378.44	1790.41	1849.88	779.69	1297.59	990.565	990.565	0.989	0.016	-0.901104
BDBG_04924	MFS multidrug resistance transporter	4518.59	5104.29	4362.19	4518.59	2604.4	3060.25	2345.15	2604.4	0.989	0.009	-0.79492
BDBG_04944	D-aminopeptidase	160.71	154.4	181.795	160.71	83.13	91.88	105.81	91.88	0.989	0.008	-0.806637
BDBG_05014	c-14 sterol reductase	16873.1	15560.1	17469.2	16873.1	9069.69	10204.1	9829.94	9829.94	0.989	0.005	-0.779468
BDBG_07664	DUF1671 domain-containing protein	668.065	321.545	669.77	668.065	1652.02	956.23	1609.46	1609.46	0.989	0.025	1.26852
BDBG_03557	MFS transporter	1961.19	1250.77	1815.32	1815.32	857.96	602.48	960.815	857.96	0.988	0.018	-1.08124
BDBG_03572	high affinity methionine permease	6628.27	4270.3	5506.86	5506.86	10801.8	8958.5	11548.1	10801.8	0.988	0.013	0.971969
BDBG_05057	ser/Thr protein phosphatase	1052.5	949.69	972	972	1783.91	1575.84	1606.67	1606.67	0.988	0.006	0.725045
BDBG_06104	predicted protein	4918.81	4611.91	3712.96	4611.91	1824.75	2905.42	2163.57	2163.57	0.988	0.015	-1.09196
BDBG_06778	MFS drug transporter	477.065	1108.12	775	775	2117	3461.75	1409.36	2117	0.988	0.027	1.44975
BDBG_08161	predicted protein	186.21	168.355	211.75	186.21	320.13	372.795	303.835	320.13	0.988	0.009	0.781727
BDBG_08418	tRNA-dihydrouridine synthase 3	1769.84	1243.3	1515.21	1515.21	3104.89	2374.65	2796.88	2796.88	0.988	0.012	0.884298
BDBG_08701	conserved hypothetical protein	602.665	476.9	692.295	602.665	1005.74	1052.54	1067.05	1052.54	0.988	0.011	0.804447
BDBG_08802	conserved hypothetical protein	513.69	787.085	608.25	608.25	1336.86	1633.54	983.71	1336.86	0.988	0.018	1.13611
BDBG_02057	conserved hypothetical protein	152.605	140.56	191.065	152.605	271.505	275.46	387.23	275.46	0.987	0.013	0.852041
BDBG_02520	conserved hypothetical protein	123.23	47.62	102.61	102.61	208.48	249.375	214.71	214.71	0.987	0.022	1.06522
BDBG_04513	WD domain-containing protein	4818.65	3993.75	4076.46	4076.46	7798.59	6841.94	7384.69	7384.69	0.987	0.007	0.85722
BDBG_06367	conserved hypothetical protein	1082.94	1052.65	1227.15	1082.94	2070.38	1670.86	2068.8	2068.8	0.987	0.009	0.933837
BDBG_07198	glucose-methanol-choline oxidoreductase:GMC oxidoreductase	1105.4	1339.14	1279.9	1279.9	631.4	820.545	682.915	682.915	0.987	0.01	-0.906253
BDBG_07716	flavin-containing amine oxidasedehydrogenase	1907.42	1274.57	1587.32	1587.32	3000.76	2582.46	3060.89	3000.76	0.987	0.012	0.918737
BDBG_07801	dolichyl-P-Man:Man(5)GlcNAc(2)-PP-dolichyl mannosyltransferase	3327.84	2504.27	3053.09	3053.09	4922.11	5148.31	5241.04	5148.31	0.987	0.009	0.753833
BDBG_08838	DUF409 domain-containing protein	3091.88	2263.27	2438.27	2438.27	1497.67	1373.55	1528.62	1497.67	0.987	0.01	-0.703138
BDBG_00769	predicted protein	702.9	568.835	615.835	615.835	1242.73	1003.5	1027.88	1027.88	0.986	0.01	0.739049
BDBG_01940	conserved hypothetical protein	3447.19	3251.73	3775	3447.19	2230.03	1912.84	2082.62	2082.62	0.986	0.007	-0.727018
BDBG_02127	HAK3 potassium transporter	731.165	600.19	722.25	722.25	377.525	350.52	447.94	377.525	0.986	0.01	-0.935926
BDBG_03835	conserved hypothetical protein	11730.4	10880.7	10467.1	10880.7	19997.1	18368.7	17935.7	18368.7	0.986	0.006	0.75548
BDBG_04374	IBR domain-containing protein	427.19	263.21	478.81	427.19	839.335	673.835	840.94	839.335	0.986	0.018	0.974369
BDBG_05724	predicted protein	1996.36	1899.76	2028.48	1996.36	3082.71	3201.78	4221.77	3201.78	0.986	0.01	0.681504
BDBG_06292	predicted protein	244.005	250.935	262.19	250.935	529.255	817.125	383.275	529.255	0.986	0.02	1.07665
BDBG_06717	DNA segment Chr 2 Wayne State University 81 expressed	2205.25	2597.81	2225.79	2225.79	3705.71	4093.52	4029.11	4029.11	0.986	0.007	0.856142
BDBG_06759	DNA-repair protein rad2	7095.55	8133.56	7465.88	7465.88	4148.77	5010.85	4034.23	4148.77	0.986	0.008	-0.847628
BDBG_06780	predicted protein	248.73	504.86	346.98	346.98	835.73	1066.38	623.02	835.73	0.986	0.023	1.26818
BDBG_06912	GNAT family acetyltransferase	1111.93	1874.89	1438.75	1438.75	2818.42	2494.67	3084.55	2818.42	0.986	0.016	0.970071
BDBG_06919	rab geranylgeranyl transferase escort protein	3993.57	4445.88	3585.12	3993.57	7600.44	7150.71	6171.81	7150.71	0.986	0.009	0.840409
BDBG_09234	alpha-tubulin suppressor protein Aats1	1403.12	1207.21	1546.16	1403.12	2864.09	2125.4	2427.66	2427.66	0.986	0.011	0.790926
BDBG_09407	conserved hypothetical protein	844.855	1320.44	826.67	844.855	1947.05	3331.69	1738.62	1947.05	0.986	0.023	1.20451
BDBG_00107	conserved hypothetical protein	1955.73	2806.88	2040.17	2040.17	4698.84	5129.85	3434.88	4698.84	0.985	0.016	1.20361
BDBG_01666	conserved hypothetical protein	581.395	576.96	604.65	581.395	297.045	381.42	359.295	359.295	0.985	0.008	-0.69435
BDBG_04073	conserved hypothetical protein	726.44	1132.44	706.19	726.44	286.71	474.545	433.085	433.085	0.985	0.02	-0.746193
BDBG_04900	conserved hypothetical protein	1901.8	1942.98	1398.25	1901.8	3135.89	3111.21	2937.63	3111.21	0.985	0.011	0.710114
BDBG_05281	predicted protein	277.67	108.15	233.315	233.315	610.96	395.69	565.9	565.9	0.985	0.026	1.27827
BDBG_06458	conserved hypothetical protein	128.48	98.045	142.21	128.48	235.92	195.96	301.605	235.92	0.985	0.015	0.876754
BDBG_07015	dynamin GTPase	346.96	311.855	352.46	346.96	636.44	534.355	544.125	544.125	0.985	0.008	0.649169
BDBG_08387	conserved hypothetical protein	775.315	927.4	809.355	809.355	1725.55	1607.8	1214.38	1607.8	0.985	0.012	0.990239
BDBG_09398	xanthine dehydrogenase	2891.44	1866.4	2605.02	2605.02	6249.23	3681.27	5931.81	5931.81	0.985	0.02	1.18718
BDBG_03188	alpha-N-acetylglucosaminidase	434.645	434.125	464.71	434.645	271.065	226.17	287.895	271.065	0.984	0.008	-0.681199
BDBG_05548	conserved hypothetical protein	3630.79	4772.44	4650.4	4650.4	2201.62	2329.73	2788.9	2329.73	0.984	0.011	-0.997192
BDBG_06244	hydroxymethylglutaryl-CoA synthase	7062.77	3950.42	6551.81	6551.81	13283	9860.57	14244.8	13283	0.984	0.019	1.01961
BDBG_06706	conserved hypothetical protein	3781.32	5317.44	3829.04	3829.04	2552.41	2430	1909.09	2430	0.984	0.014	-0.656026
BDBG_07497	GPI-anchor transamidase	3462.09	4088.38	3636.21	3636.21	1978.01	2485.5	2057.23	2057.23	0.984	0.009	-0.821732
BDBG_07693	diaminopropionate ammonia-lyase	1011.04	682.92	924.795	924.795	519.81	344.645	473.98	473.98	0.984	0.017	-0.964307
BDBG_08079	predicted protein	81.695	33.175	47.94	47.94	20.69	14.405	20.895	20.69	0.984	0.018	-1.2123
BDBG_08109	prenyl cysteine carboxyl methyltransferase Ste14	4209.46	2888.26	3296.44	3296.44	7485.19	5520.05	6359.3	6359.3	0.984	0.014	0.947958
BDBG_09494	ribosomal RNA large subunit methyltransferase J	1252.25	1367.11	1125.57	1252.25	2246.77	3164.21	1899.8	2246.77	0.984	0.016	0.84333
BDBG_01230	DUF1479 domain-containing protein	7056.73	4672.31	6521.59	6521.59	3292.25	2410.98	3547.29	3292.25	0.983	0.017	-0.986149
BDBG_01426	predicted protein	302.04	281.17	317.98	302.04	517.67	527.025	460.27	517.67	0.983	0.007	0.777293
BDBG_01680	serine/threonine-protein kinase crk1	1800.34	1987.04	1517.02	1800.34	3088.8	3691.38	2720.86	3088.8	0.983	0.012	0.778779
BDBG_02191	HAD superfamily hydrolase	3647.38	2588.5	3366.36	3366.36	4806.06	6658.06	6883.6	6658.06	0.983	0.015	0.983913
BDBG_02416	ribosome biogenesis protein Pescadillo	3686.12	4220.65	3546.69	3686.12	6077.92	7331.76	6228	6228	0.983	0.008	0.756664
BDBG_02798	peroxisome biosynthesis protein	5093.27	4260.21	5636.35	5093.27	2926.5	2681.76	3024.59	2926.5	0.983	0.009	-0.799417
BDBG_05008	predicted protein	528.585	676.19	643.25	643.25	1106.32	930.96	1211.84	1106.32	0.983	0.011	0.782311
BDBG_08065	guanyl-nucleotide exchange factor	2399.98	2182.91	2431.36	2399.98	1289.46	1577.19	1298.94	1298.94	0.983	0.008	-0.885688
BDBG_08681	conserved hypothetical protein	430.77	331.96	443.75	430.77	227.23	200.645	246.56	227.23	0.983	0.011	-0.922764
BDBG_09446	DNA primase large subunit	8120.21	5183.67	7096.06	7096.06	3638.62	2803.61	3937.05	3638.62	0.983	0.017	-0.963626
BDBG_01004	rRNA maturation protein	3463.41	2449.07	2945.64	2945.64	5005.73	4999.42	5399.79	5005.73	0.982	0.011	0.764997
BDBG_03972	branched-chain amino acid aminotransferase	2083.76	2197.12	2181.3	2181.3	1262.62	1354.14	1348.38	1348.38	0.982	0.006	-0.693958
BDBG_04131	conserved hypothetical protein	2093.13	1963.05	2230.8	2093.13	1026.84	1129.23	1451.3	1129.23	0.982	0.011	-0.890323
BDBG_05442	DUF221 domain-containing protein	4940.96	4936.77	4796.94	4936.77	2884.98	2993.57	3101.9	2993.57	0.982	0.006	-0.721703
BDBG_05541	TRI7	400.605	162	281.835	281.835	682.275	527.295	733.23	682.275	0.982	0.025	1.2755
BDBG_07506	conserved hypothetical protein	13257.1	11039.9	13753.9	13257.1	7375.94	4892.8	7628.59	7375.94	0.982	0.015	-0.84587
BDBG_09300	conserved hypothetical protein	665.605	357.505	529.52	529.52	995.065	1022.36	963.105	995.065	0.982	0.018	0.910106
BDBG_00427	conserved hypothetical protein	151.98	50.18	134.105	134.105	300.335	249.835	378.335	300.335	0.981	0.028	1.16321
BDBG_01005	triacylglycerol lipase	1046.64	548.73	823.92	823.92	399.17	287.335	420.23	399.17	0.981	0.022	-1.0455
BDBG_02193	predicted protein	803.98	430.275	935.44	803.98	1517.27	1338.46	2116.09	1517.27	0.981	0.026	0.916246
BDBG_04412	TOR signaling pathway regulator TapA	2545.77	3044.5	2653.71	2653.71	4345.73	4961.5	4506.62	4506.62	0.981	0.008	0.764037
BDBG_09219	AMP-binding enzyme	8682.02	7463.42	10035	8682.02	4974.67	3244.41	5231.12	4974.67	0.981	0.017	-0.80343
BDBG_04315	protein kinase domain-containing protein	1313.92	2123.14	1004.61	1313.92	496.125	834.895	351.295	496.125	0.98	0.029	-1.4051
BDBG_05325	2-methylcitrate dehydratase	12469.6	11033.1	12570.8	12469.6	7144.02	6966.44	7452.34	7144.02	0.98	0.006	-0.803611
BDBG_06282	alcohol oxidase	575.98	428.63	458.395	458.395	776.875	839.94	897.71	839.94	0.98	0.011	0.873695
BDBG_08857	conserved hypothetical protein	3879.76	3631.54	3766.78	3766.78	6100.6	6278.48	6038.54	6100.6	0.98	0.006	0.695622
BDBG_00433	F-box domain-containing protein	495.79	274.795	362.9	362.9	695.15	763.085	683.335	695.15	0.979	0.018	0.937752
BDBG_01263	clock controled protein	498.21	463.92	544.98	498.21	254.46	278.335	341.375	278.335	0.979	0.011	-0.839932
BDBG_02104	conserved hypothetical protein	1331.57	1272.65	1195.61	1272.65	632.75	875.94	712.98	712.98	0.979	0.011	-0.835902
BDBG_02391	UPF0665 family protein c	738.63	864	783.36	783.36	384.795	545.855	438.48	438.48	0.979	0.012	-0.837164
BDBG_02567	amidohydrolase	4235.59	3027.44	2996.39	3027.44	1598.8	1889.98	2090.27	1889.98	0.979	0.015	-0.679727
BDBG_07468	predicted protein	216.815	99.485	140.895	140.895	316.735	367.815	287.65	316.735	0.979	0.022	1.16866
BDBG_00938	conserved hypothetical protein	1327.06	981.025	1605.57	1327.06	564.04	355.67	800.835	564.04	0.978	0.027	-1.23436
BDBG_02345	NADP-dependent alcohol dehydrogenase	498.73	283.855	618.275	498.73	166	97.46	240.96	166	0.978	0.029	-1.58708
BDBG_03455	predicted protein	54.02	18.95	35.26	35.26	101.085	73.415	132.48	101.085	0.978	0.024	1.51946
BDBG_03724	DUF1649 domain-containing protein	5972.35	5598.79	6398.96	5972.35	11061.5	9555.63	9592.98	9592.98	0.978	0.007	0.683679
BDBG_06362	serine/threonine-protein kinase psk1	719.27	479.545	657.86	657.86	1090.61	1014.89	1210.94	1090.61	0.978	0.015	0.729276
BDBG_02294	conserved hypothetical protein	9737.35	7383.42	7812.09	7812.09	5501.94	4115.5	4210.8	4210.8	0.977	0.013	-0.891615
BDBG_04732	membrane bound C2 domain-containing protein	2227.36	2390.81	2411.78	2390.81	1262.9	1636.28	1269.96	1269.96	0.977	0.01	-0.912716
BDBG_04962	alcohol dehydrogenase	7566.19	5986.04	8257.6	7566.19	4223.35	3258.15	4439.62	4223.35	0.977	0.014	-0.841177
BDBG_05102	C6 transcription factor	830.29	1232.52	1253.86	1232.52	620	595.5	587.11	595.5	0.977	0.015	-1.04944
BDBG_05368	predicted protein	1818.55	1129.38	1633.05	1633.05	2653.55	2668.61	3010.42	2668.61	0.977	0.017	0.708521
BDBG_05633	serine/threonine-protein kinase RIO1	2575.55	1895.77	2250.59	2250.59	3772.82	3758.69	3821.54	3772.82	0.977	0.01	0.745341
BDBG_06485	DUF92 domain-containing protein	1382.84	1090.98	1135.67	1135.67	739	615.21	748.915	739	0.977	0.011	-0.619897
BDBG_08122	glutation S-transferase	2450.53	2937.91	2364.96	2450.53	1629.34	1586	1235.32	1586	0.977	0.012	-0.627698
BDBG_02113	importin beta-4 subunit	7980.77	6279.92	7641.98	7641.98	15516.2	10864.4	13903	13903	0.976	0.013	0.86338
BDBG_03390	predicted protein	285.38	130.9	278.52	278.52	525.46	434.835	594.165	525.46	0.976	0.026	0.9158
BDBG_07229	hypothetical protein	102.38	123.145	124.915	123.145	69.65	71.31	52.765	69.65	0.976	0.011	-0.822163
BDBG_08784	SSOII	6628.05	5638.19	6879.19	6628.05	3648.54	3836.98	3952.5	3836.98	0.976	0.008	-0.788612
BDBG_00469	predicted protein	798.46	883.65	664.645	798.46	413.46	521.235	395.75	413.46	0.975	0.013	-0.949472
BDBG_00617	integral membrane protein	15008.6	10993.5	14573.3	14573.3	6544.55	6756.06	8704.42	6756.06	0.975	0.013	-1.10907
BDBG_01160	predicted protein	63.625	46.11	63.915	63.625	117.69	89.545	128.4	117.69	0.975	0.014	0.887326
BDBG_03553	c-2428 sterol reductase	2806.52	1372.84	2152.02	2152.02	996.855	703.065	1095.59	996.855	0.975	0.026	-1.11024
BDBG_04678	cutinase	42.94	17.83	27.795	27.795	72.06	57.675	98.21	72.06	0.975	0.021	1.37437
BDBG_04757	NUDIX family hydrolase	3695.67	3361.16	3330.78	3361.16	1792.17	2396.86	1941.07	1941.07	0.975	0.011	-0.792113
BDBG_06823	amino acid transporter	4258.16	4880.65	4082.23	4258.16	1991.05	3120.34	2155.03	2155.03	0.975	0.016	-0.982527
BDBG_07655	seryl-tRNA synthetase	5752.27	4001.84	5765.06	5752.27	9531.15	8215.92	11855.3	9531.15	0.975	0.017	0.728518
BDBG_08758	conserved hypothetical protein	3364.59	3018.05	3766.62	3364.59	5808.04	5426.05	5616.46	5616.46	0.975	0.008	0.739233
BDBG_09334	GNAT family N-acetyltransferase	1985.62	1930.9	1859.48	1930.9	1069.21	1042.82	1345.86	1069.21	0.975	0.01	-0.852728
BDBG_00519	conserved hypothetical protein	4395.12	4401.81	4426.67	4401.81	2472.65	2963.19	2646.89	2646.89	0.974	0.007	-0.733798
BDBG_01515	eukaryotic initiation factor 4A-12	3894.54	3125.57	3947.79	3894.54	5657.23	6251.19	6888.01	6251.19	0.974	0.011	0.682678
BDBG_02514	cell wall anchored protein	2725.55	1181.44	2470.46	2470.46	892.645	518.085	971.94	892.645	0.974	0.031	-1.46862
BDBG_02737	hypothetical protein	7667.02	6850.3	7821.92	7667.02	13867.6	11404.3	12537.9	12537.9	0.974	0.008	0.709552
BDBG_05023	inositol phospholipid biosynthesis protein Scs3	4411.88	3272.75	3893.59	3893.59	2335.39	2152.19	2284.61	2284.61	0.974	0.01	-0.769151
BDBG_08753	oligopeptide transporter	3484.98	3486.98	3353.17	3484.98	6161.35	5315.48	5468.9	5468.9	0.974	0.007	0.6501
BDBG_00520	conserved hypothetical protein	1809.59	1713.94	1749.79	1749.79	2964.62	2589.12	3942.74	2964.62	0.973	0.014	0.760668
BDBG_03849	conserved hypothetical protein	1161.5	708.19	875.25	875.25	1843.82	1419.73	1880.79	1843.82	0.973	0.019	1.07493
BDBG_05242	ER-associated proteolytic system protein Der1	1515.17	1968.11	2229.51	1968.11	950.9	1092.55	1148.19	1092.55	0.973	0.015	-0.849118
BDBG_07384	conserved hypothetical protein	4347.27	2955.09	3473.38	3473.38	1673.48	1936.79	2275.5	1936.79	0.973	0.016	-0.842671
BDBG_08919	NADH-ubiquinone oxidoreductase 64 kDa subunit	3607.96	3851.32	4151.94	3851.32	2381.32	2546.07	1958	2381.32	0.973	0.01	-0.693593
BDBG_08943	predicted protein	1527.61	1660.23	1651.4	1651.4	807.02	1021.65	1056.12	1021.65	0.973	0.011	-0.692789
BDBG_00330	conserved hypothetical protein	568.48	341.67	552.94	552.94	801.5	1073.51	929	929	0.972	0.021	0.748556
BDBG_00509	DUF858 domain-containing protein	3923.51	4576.91	4394.77	4394.77	2821.94	2620.34	2274.59	2620.34	0.972	0.01	-0.746038
BDBG_02873	mitochondrial protein Fmp25	3774.3	3085.88	4539.27	3774.3	2282	1591.94	2211.17	2211.17	0.972	0.018	-0.771397
BDBG_06013	GTP-binding protein	5600.34	4526.56	4806.01	4806.01	7707.17	8288.31	9464.92	8288.31	0.972	0.01	0.78624
BDBG_00596	conserved hypothetical protein	340.335	301.545	368.255	340.335	180.875	198.96	218.895	198.96	0.971	0.009	-0.774477
BDBG_01130	conserved hypothetical protein	312.13	241.71	347.52	312.13	455.56	588.645	569.77	569.77	0.971	0.015	0.868233
BDBG_02157	predicted protein	555.835	499.9	529.02	529.02	302.61	345.085	324.44	324.44	0.971	0.007	-0.705371
BDBG_02648	conserved hypothetical protein	388.815	176.98	316.375	316.375	675.25	553.375	607.255	607.255	0.971	0.025	0.940667
BDBG_06488	conserved hypothetical protein	1505.34	921.275	1135.42	1135.42	538.54	479.17	765.17	538.54	0.971	0.022	-1.0761
BDBG_07377	sreptomyces cyclase/dehydrase	8600.62	9958.3	9378.12	9378.12	4721.15	5379.12	6263.34	5379.12	0.971	0.01	-0.801928
BDBG_08083	conserved hypothetical protein	1084.39	1245.05	1242.67	1242.67	1935.67	2684.91	1811.29	1935.67	0.971	0.015	0.63939
BDBG_08168	short chain dehydrogenase/reductase	1805.48	1702.75	1767.71	1767.71	1087.21	1181.8	962.48	1087.21	0.971	0.009	-0.701251
BDBG_00037	oxidoreductase	5524.63	7091.44	6030.06	6030.06	3344.05	4218.01	2879.41	3344.05	0.97	0.015	-0.850578
BDBG_03487	conserved hypothetical protein	6487.25	6078.09	6045.21	6078.09	4099.98	3711.52	3608.32	3711.52	0.97	0.007	-0.711607
BDBG_01201	triglyceride lipase-cholesterol esterase	1781.21	1631.61	1656.71	1656.71	1168.62	871.045	1000.84	1000.84	0.969	0.011	-0.727117
BDBG_01863	60S ribosomal protein L38	10008.1	10188	9551.02	10008.1	14451.9	19215.1	17986.7	17986.7	0.969	0.009	0.845756
BDBG_04486	conserved hypothetical protein	1162.21	1083.36	1001.75	1083.36	1606.62	2208.21	1774.32	1774.32	0.969	0.012	0.711756
BDBG_04536	predicted protein	1379.71	1111.21	1332.63	1332.63	688.29	747.77	839.5	747.77	0.969	0.011	-0.83361
BDBG_04825	proline permease PrnB	1242.78	763.21	1156.66	1156.66	573.77	364.855	595.06	573.77	0.969	0.024	-1.01143
BDBG_00068	translation initiation factor eIF3	6657.35	7740.98	6296.77	6657.35	12386.3	13073.9	10272.7	12386.3	0.968	0.01	0.895724
BDBG_00359	class I alpha-mannosidase	9710.73	10027.4	10652.4	10027.4	6679.42	6078.84	5696.9	6078.84	0.968	0.007	-0.722081
BDBG_05153	predicted protein	508.65	198.42	457.67	457.67	890.71	741.27	1219.66	890.71	0.968	0.031	0.960648
BDBG_06578	predicted protein	146.065	75.825	98.565	98.565	51.135	35.85	53.92	51.135	0.968	0.02	-0.946764
BDBG_07157	conserved hypothetical protein	255.46	78.945	182.86	182.86	499.15	355.835	475.77	475.77	0.968	0.031	1.37952
BDBG_07252	phosphatidyl synthase	16257.5	14893.5	17648.6	16257.5	30600	27583.8	25438.1	27583.8	0.968	0.008	0.762718
BDBG_08261	predicted protein	73.66	29.865	66.445	66.445	139.335	110.815	187.23	139.335	0.968	0.026	1.06833
BDBG_00768	peroxin 24	4343.54	5017.98	4035.69	4343.54	2414.9	2943.5	2612.77	2612.77	0.967	0.011	-0.733291
BDBG_06391	aldehyde reductase II	1102.04	1085.34	1120.29	1102.04	597.71	757.755	668.585	668.585	0.967	0.009	-0.720994
BDBG_02649	C-4 methylsterol oxidase	1260.67	871.88	1071.75	1071.75	1739.09	1718.42	2208.84	1739.09	0.966	0.016	0.69836
BDBG_02761	rhomboid family membrane protein	12950.5	13773.5	15172.4	13773.5	8857.08	6945.35	8693.96	8693.96	0.966	0.01	-0.663812
BDBG_03535	PSF1 domain-containing protein	604.52	603.17	753.96	604.52	963.025	1274.86	1135.64	1135.64	0.966	0.014	0.90965
BDBG_09369	conserved hypothetical protein	82.9	53.035	79.385	79.385	123.585	132.69	141.145	132.69	0.966	0.015	0.741121
BDBG_02451	conserved hypothetical protein	2281.62	2780.23	2040.86	2281.62	4100.52	4958.42	3562.31	4100.52	0.965	0.016	0.845747
BDBG_08512	hypothetical protein	48.46	34	72.015	48.46	124.355	91.25	118.605	118.605	0.965	0.021	1.2913
BDBG_09352	conserved hypothetical protein	1211.11	1357.38	1233.46	1233.46	2504.23	1897.79	2009.51	2009.51	0.965	0.011	0.704129
BDBG_04668	conserved hypothetical protein	659.31	387.52	537.48	537.48	893.565	994.045	965.17	965.17	0.964	0.019	0.844572
BDBG_05355	conserved hypothetical protein	1910.03	1527.71	1593.05	1593.05	2745.27	2659.67	2818.59	2745.27	0.964	0.01	0.785161
BDBG_06036	ribonuclease HI large subunit	6220.81	4901.38	5318	5318	2810.86	3696.92	3069.31	3069.31	0.964	0.013	-0.792969
BDBG_09401	predicted protein	2453.92	1721.88	2389.01	2389.01	4058.17	3276.23	4704.75	4058.17	0.964	0.018	0.764419
BDBG_02574	glycosyltransferase	2636.02	3441.84	2724.07	2724.07	1608.25	1980.09	1473.25	1608.25	0.963	0.015	-0.760269
BDBG_02828	nonribosomal peptide synthase SidD	918.255	1143.25	984.42	984.42	557.085	695.875	553.36	557.085	0.963	0.012	-0.821376
BDBG_04958	sarcosine oxidase	8311.38	8956.13	9464.38	8956.13	16455.8	15410.2	13259.1	15410.2	0.963	0.009	0.782939
BDBG_05265	mitochondrial cytochrome c oxidase assembly factor	1477.73	1430.53	1437.3	1437.3	906.13	962.775	854.545	906.13	0.963	0.007	-0.665566
BDBG_00500	F-box domain-containing protein	1395.73	1160.62	1407.63	1395.73	1987.89	2313.06	2216.36	2216.36	0.962	0.01	0.667169
BDBG_01538	protein fmp52-2	8572.58	12086.2	7834.92	8572.58	4282.9	6117.06	3095.92	4282.9	0.962	0.025	-1.00114
BDBG_04885	HECT domain-containing protein	2880.84	2599.29	2783.46	2783.46	5342.59	4119.56	4382.65	4382.65	0.962	0.011	0.654924
BDBG_08923	NADH-ubiquinone oxidoreductase 21 kDa subunit	6112.96	6630.15	6239.17	6239.17	3855.25	4078.61	3883.42	3883.42	0.962	0.007	-0.684026
BDBG_02061	conserved hypothetical protein	3323.04	2522.03	3075.42	3075.42	5927.02	4456.46	5091.15	5091.15	0.961	0.014	0.727207
BDBG_02195	NADPH dehydrogenase	552.065	456.505	613.63	552.065	1006.57	777.565	1094.26	1006.57	0.961	0.017	0.86653
BDBG_04526	conserved hypothetical protein	201.775	440.565	220.105	220.105	949.17	718.94	462.875	718.94	0.961	0.032	1.70768
BDBG_00392	predicted protein	432.585	386.46	405	405	652.755	690.96	621.645	652.755	0.96	0.008	0.68862
BDBG_07979	conserved hypothetical protein	1376.8	1745.59	1653.43	1653.43	898.815	1068.34	886.065	898.815	0.96	0.012	-0.87937
BDBG_08502	conserved hypothetical protein	4293.34	4565.19	4028.04	4293.34	2281.86	2941.69	2579.46	2579.46	0.96	0.011	-0.73503
BDBG_09087	hypothetical protein	7388.17	8409.02	7888.63	7888.63	5135.4	4568.73	4848.92	4848.92	0.96	0.008	-0.702111
BDBG_05310	conserved hypothetical protein	185.235	77.22	167.25	167.25	292.105	312.42	335.94	312.42	0.959	0.028	0.901481
BDBG_08343	sugar transporter	1511.65	1154.48	1287.06	1287.06	791.21	740.67	841.585	791.21	0.959	0.011	-0.701947
BDBG_03581	NADH-ubiquinone oxidoreductase 20.8 kDa subunit	5720.4	5609.66	5589.23	5609.66	2843.53	3943	3346.09	3346.09	0.958	0.012	-0.745441
BDBG_05654	EBDP3	10969.8	12416.6	11032.4	11032.4	6540.21	7896.5	5517.41	6540.21	0.958	0.013	-0.754335
BDBG_06479	conserved hypothetical protein	1726.25	1494.3	1816.19	1726.25	2655.57	2879.13	2625.13	2655.57	0.958	0.009	0.621377
BDBG_07881	predicted protein	2150.61	2002.14	1783.05	2002.14	951.69	1423.44	1043.09	1043.09	0.958	0.017	-0.94069
BDBG_08524	RNA processing factor 1	5534.81	4226.19	5146.88	5146.88	8255.35	7835.17	8860.67	8255.35	0.958	0.011	0.681634
BDBG_04109	NAD binding Rossmann fold oxidoreductase	1846.55	2039.4	2314.82	2039.4	3384.14	3288.41	3370.05	3370.05	0.957	0.009	0.724623
BDBG_05399	conserved hypothetical protein	1387.14	1282.59	1500.98	1387.14	2250.76	2131.04	2298.07	2250.76	0.957	0.008	0.69829
BDBG_06989	eukaryotic translation initiation factor 3	5902	5305.69	6062.1	5902	9434.88	8604.23	10877.7	9434.88	0.957	0.01	0.676799
BDBG_07802	conserved hypothetical protein	1873.8	1521.86	1591.05	1591.05	2374	2983.3	3099.98	2983.3	0.957	0.014	0.906932
BDBG_04799	conserved hypothetical protein	2325.07	3307.91	2191.67	2325.07	4536.35	6167.01	4100.48	4536.35	0.956	0.021	0.964262
BDBG_07054	conserved hypothetical protein	1137.86	1192.28	1060.18	1137.86	684.52	677.505	757.085	684.52	0.956	0.008	-0.733152
BDBG_07763	phosphoribosylformylglycinamidine cyclo-ligase	5922.62	5280.44	5081.44	5280.44	8786.5	8360.92	9410.67	8786.5	0.956	0.008	0.73463
BDBG_09014	tRNA methyltransferase	2162.36	1835.56	1777.23	1835.56	3244.03	3014.56	3079.88	3079.88	0.956	0.009	0.746652
BDBG_05445	oligosaccharyl transferase subunit alpha	10417.8	9426.08	8866.02	9426.08	5641.31	6131.4	5828.55	5828.55	0.955	0.008	-0.693523
BDBG_05613	conserved hypothetical protein	3205.55	3411.11	3454.71	3411.11	5442.4	5050.67	5655.46	5442.4	0.955	0.007	0.674004
BDBG_05767	predicted protein	366.9	255.755	213.44	255.755	143.855	137.795	154.42	143.855	0.955	0.018	-0.830147
BDBG_06830	sphingolipid desaturase	19195.8	20666.5	19787	19787	12794	12488.8	10762	12488.8	0.955	0.007	-0.663922
BDBG_08717	NACHT and WD domain-containing protein	481.875	377.085	437.275	437.275	712.565	676.415	721.73	712.565	0.955	0.01	0.704481
BDBG_05094	DNA primase small subunit	3167.88	3609.19	3473.3	3473.3	1910.23	1980.32	2375.5	1980.32	0.954	0.011	-0.810575
BDBG_06464	amyloid beta-peptide binding protein	4185.81	3883.62	3757.69	3883.62	2144.94	2414.07	2695.44	2414.07	0.954	0.01	-0.685939
BDBG_09083	conserved hypothetical protein	9152.73	9085.4	7714.38	9085.4	5340.4	5526.06	4928.85	5340.4	0.954	0.009	-0.766602
BDBG_00608	nucleolar GTP-binding protein	4953.23	4070.17	4102.31	4102.31	7740.77	7038.06	6805.69	7038.06	0.953	0.01	0.778741
BDBG_03001	integral membrane protein	4382.01	4539.85	4526.48	4526.48	2786.49	3015.9	2626.32	2786.49	0.953	0.008	-0.699943
BDBG_03382	RNP domain-containing protein	2204.67	2259.46	2751.8	2259.46	4208.92	3472.59	5411.3	4208.92	0.953	0.018	0.897472
BDBG_04552	conserved hypothetical protein	2426.44	2010.78	2913	2426.44	4232.31	3716.86	4953.21	4232.31	0.953	0.017	0.802606
BDBG_06091	"alpha-1;2-mannosyltransferase"	5324.52	3191.43	4377.44	4377.44	2523.76	1984.39	2359.38	2359.38	0.953	0.021	-0.89168
BDBG_08907	UDP-glucose 4-epimerase	7208	7806.19	7376.23	7376.23	4773.46	4930.44	3957.11	4773.46	0.953	0.01	-0.627848
BDBG_09303	MFS multidrug transporter	185.875	174.085	138.54	174.085	258.5	380.02	275.395	275.395	0.953	0.018	0.66171
BDBG_01830	microtubule associated protein	1145.36	1101.32	925.275	1101.32	1984.8	2001.04	1478.25	1984.8	0.952	0.016	0.849763
BDBG_01866	DNA polymerase delta subunit 2	7322.9	7831.52	7396.06	7396.06	4337.48	5051.25	4604.21	4604.21	0.952	0.008	-0.683804
BDBG_03818	conserved hypothetical protein	595.81	1365.5	755.56	755.56	313.605	509.875	274.775	313.605	0.952	0.033	-1.2686
BDBG_07875	small G-protein GPA2	453.65	295.02	518.77	453.65	223.315	144.92	236.415	223.315	0.952	0.026	-1.0225
BDBG_07944	ubiquitin-like activating enzyme UbaB	2150.07	1789.32	2227.78	2150.07	1059.86	1258.05	1368.05	1258.05	0.952	0.014	-0.773197
BDBG_00042	ubiquitin C-terminal hydrolase	2942.3	2991.8	4675.16	2991.8	7388.34	5293.94	7810.88	7388.34	0.951	0.023	1.30424
BDBG_00810	hypothetical protein	8279.77	9138.71	8795.75	8795.75	4559.16	6320.29	3782.23	4559.16	0.951	0.018	-0.948037
BDBG_02192	conserved hypothetical protein	3611.23	4236.05	3982.99	3982.99	6658.3	6828.05	5830.52	6658.3	0.951	0.009	0.741303
BDBG_07781	conserved hypothetical protein	299.895	460.255	374.31	374.31	172.645	251.625	178.665	178.665	0.951	0.021	-1.06698
WT refers to wild type
SREB KO refers to SREB knockout (null mutant).
A, B, and C refer to biological replicates.

## Sheet: 24-hrs 22oC
BDBG #	Gene Annotation	WT A	WT B	WT C	Median WT	SREB KO A	SREB KO B	SREB KO C	Median SREB KO	Ebarrays (DE > 0.95)	LIMMA (DE < 0.5)	Log2 Fold Change (Median SREB KO / Median WT)
BDBG_00014	conserved hypothetical protein	207.94	122.46	126.505	126.505	1020.75	1151.98	624.525	1020.75	1	0	3.01236
BDBG_00027	conserved hypothetical protein	1534.46	1632.21	1651.44	1632.21	852.69	906.585	981.42	906.585	1	0.003	-0.848312
BDBG_00040	conserved hypothetical protein	161.5	143.545	146.4	146.4	1226.51	1283.86	783.5	1226.51	1	0	3.06657
BDBG_00045	hypothetical protein	1186.62	1412.98	1013.57	1186.62	3054.98	3545.12	3751.78	3545.12	1	0.001	1.57897
BDBG_00046	conserved hypothetical protein	1263.88	1275.96	1202.41	1263.88	15248.1	13855.2	15521.4	15248.1	1	0	3.59271
BDBG_00047	AtrH	293.605	456.985	502.375	456.985	4421.31	3769.96	6578.71	4421.31	1	0	3.27426
BDBG_00048	nonribosomal peptide synthetase	839.19	888.15	1063.42	888.15	9719.35	8276.96	13562.9	9719.35	1	0	3.45199
BDBG_00050	siderophore iron transporter	713.38	399.275	423.98	423.98	20369.4	22581.9	18045.7	20369.4	1	0	5.58627
BDBG_00052	peroxisomal dehydratase	561.775	228.875	305.915	305.915	6174.81	7821.36	4863.19	6174.81	1	0	4.33519
BDBG_00053	L-ornithine 5-monooxygenase	5476.41	7715.8	7763.88	7715.8	14366.9	15285.3	18038.1	15285.3	1	0.002	0.986255
BDBG_00054	long-chain-fatty-acid-CoA ligase	404.565	360.415	334.335	360.415	10275.7	9176.88	12008.4	10275.7	1	0	4.83343
BDBG_00055	siderophore biosynthesis acetylase AceI	1613.9	2135.77	2286.44	2135.77	5565.3	5386.54	5651.13	5565.3	1	0.001	1.3817
BDBG_00056	predicted protein	152.275	222.71	302.645	222.71	35.08	52.185	74.975	52.185	1	0.002	-2.09346
BDBG_00063	endo-arabinase	35.87	35.74	21.995	35.74	98.565	88.61	126.145	98.565	1	0.001	1.46354
BDBG_00066	acetamidase	1057.11	1223.3	1243.82	1223.3	2461.21	2403.42	2615.34	2461.21	1	0.001	1.0086
BDBG_00088	conserved hypothetical protein	6305.17	10601.5	11762	10601.5	25940.6	26733.5	26487.9	26487.9	1	0.002	1.32107
BDBG_00093	predicted protein	316.13	555.67	466.21	466.21	1024.5	1006.44	1904.4	1024.5	1	0.005	1.13587
BDBG_00120	conserved hypothetical protein	282.585	242.19	204.71	242.19	127.46	122.505	102.25	122.505	1	0.003	-0.983299
BDBG_00130	conserved hypothetical protein	2578.04	2179.19	2240.18	2240.18	4324	4826.75	3715.46	4324	1	0.004	0.948749
BDBG_00133	predicted protein	68.57	82.36	59.02	68.57	27.455	35.39	32.3	32.3	1	0.002	-1.08604
BDBG_00135	ELMO/CED-12 family protein	3303.79	2894.46	2797.18	2894.46	1363.92	1271.48	1471.4	1363.92	1	0.001	-1.08554
BDBG_00183	predicted protein	294.98	269.96	304.75	294.98	142.73	148.25	94.4	142.73	1	0.003	-1.04733
BDBG_00194	acetyltransferase	507.005	378.605	415.335	415.335	187.005	193.065	186.275	187.005	1	0.001	-1.1512
BDBG_00201	mitochondrial enoyl reductase	132.855	197.585	184.795	184.795	788.645	643	1058	788.645	1	0	2.09345
BDBG_00202	cytochrome P450 oxidoreductase	215.105	223.48	254	223.48	850.98	831.98	1017.21	850.98	1	0	1.92898
BDBG_00205	cytosolic Cu/Zn superoxide dismutase	20526	17117.4	18366.7	18366.7	8250.67	9448.58	7493	8250.67	1	0.001	-1.15451
BDBG_00209	CORD and CS domain-containing protein	4401.92	3457.71	4282.88	4282.88	7386.48	7947.6	6679.8	7386.48	1	0.004	0.786306
BDBG_00219	conserved hypothetical protein	109.23	84.86	97.795	97.795	283.645	270.045	346.085	283.645	1	0	1.53625
BDBG_00226	glycosyl hydrolase	24481.1	28012.5	26296.8	26296.8	8198.48	8093.27	10926.2	8198.48	1	0	-1.68146
BDBG_00232	succinyl-CoA ligase alpha-chain	3225.75	3965.84	4153.88	3965.84	1707.76	1645.11	1813.05	1707.76	1	0.001	-1.21552
BDBG_00250	DNA mismatch repair protein Msh5	973.02	897.25	942.085	942.085	509.9	522.315	479.04	509.9	1	0.002	-0.885643
BDBG_00270	conserved hypothetical protein	483.565	563.795	544.065	544.065	212.96	195.025	283.835	212.96	1	0.002	-1.3532
BDBG_00276	conserved hypothetical protein	9220.08	9200.8	10355.9	9220.08	4768.42	5582.48	5379.9	5379.9	1	0.003	-0.777201
BDBG_00277	predicted protein	496.52	345.27	451.96	451.96	208.735	198.44	215.915	208.735	1	0.003	-1.11452
BDBG_00303	NADH:ubiquinone oxidoreductase 40kD subunit	6138.75	5815.15	5923.73	5923.73	3299.64	3614.09	3526.18	3526.18	1	0.003	-0.748398
BDBG_00305	predicted protein	242.665	202.815	180.295	202.815	455.19	460.735	351.025	455.19	1	0.004	1.1663
BDBG_00309	HHE domain-containing protein	2390.12	2358.61	2361.59	2361.59	498.795	507.46	545.88	507.46	1	0	-2.21839
BDBG_00313	retinal pigment epithelial membrane family protein	1774.8	1836.15	1735.98	1774.8	675.045	628.295	825.525	675.045	1	0.001	-1.3946
BDBG_00325	metallo-beta-lactamase domain-containing protein	3958.01	4361.12	3512.44	3958.01	1683.8	1946.78	1769.09	1769.09	1	0.001	-1.16177
BDBG_00330	conserved hypothetical protein	366.605	371.125	286.025	366.605	654.605	787.13	589.645	654.605	1	0.004	0.836398
BDBG_00349	"beta-1;3-glucanosyltransferase 3"	16330.6	18191.7	18604.9	18191.7	6645.4	6529.42	9934.85	6645.4	1	0.002	-1.45285
BDBG_00354	cell wall glucanase	395.44	470.585	395.46	395.46	2011.12	1462.84	2827.5	2011.12	1	0	2.3464
BDBG_00370	predicted protein	290.25	275.125	348.585	290.25	115.605	91.065	154.665	115.605	1	0.002	-1.32809
BDBG_00373	predicted protein	124.86	173.295	152.17	152.17	354.96	311.665	322.92	322.92	1	0.002	1.08549
BDBG_00392	predicted protein	648.335	511.415	449.96	511.415	265.395	238.665	270.335	265.395	1	0.003	-0.946353
BDBG_00393	fungal specific transcription factor domain-containing protein	8033.73	6497.65	6355.65	6497.65	14197.8	13726.2	11954.2	13726.2	1	0.003	1.07894
BDBG_00409	phosducin family protein	2789.59	2944.81	2906.48	2906.48	5262.6	5098.44	4519.51	5098.44	1	0.004	0.810783
BDBG_00411	conserved hypothetical protein	22.025	15.67	13.19	15.67	44.55	43.555	31.735	43.555	1	0.004	1.47483
BDBG_00412	predicted protein	324.48	288.52	239.81	288.52	949.315	1233.09	727.125	949.315	1	0.001	1.71822
BDBG_00433	F-box domain-containing protein	177.71	179.545	163	177.71	299.525	340.23	327.335	327.335	1	0.002	0.881243
BDBG_00442	actin cortical patch protein Sur7	880.9	1085.19	966.605	966.605	2241.23	2229.78	2985.02	2241.23	1	0.001	1.21329
BDBG_00444	conserved hypothetical protein	722.625	496.02	429	496.02	1604.46	1456.27	1549.12	1549.12	1	0.001	1.64298
BDBG_00455	conserved hypothetical protein	347.42	293.395	317.17	317.17	1023.59	882.335	826.605	882.335	1	0	1.47607
BDBG_00467	hypothetical protein	1808.15	2667.69	2496.88	2496.88	612.335	952.5	596.545	612.335	1	0.001	-2.02773
BDBG_00496	conserved hypothetical protein	339.96	377.375	399.29	377.375	1739.15	1560.46	1649.88	1649.88	1	0	2.12829
BDBG_00500	F-box domain-containing protein	2943.21	2732.94	2611.44	2732.94	1326.86	1105.38	1598.75	1326.86	1	0.003	-1.04244
BDBG_00509	DUF858 domain-containing protein	2662.73	2156.69	2260.74	2260.74	1171.9	1426.69	1146.11	1171.9	1	0.003	-0.947942
BDBG_00524	short chain dehydrogenase	19304.1	15942.9	15838.2	15942.9	7938.98	8916.23	7826.23	7938.98	1	0.002	-1.00588
BDBG_00532	hypothetical protein	4666.27	2833.39	2854.88	2854.88	8412.58	9422.02	6814.38	8412.58	1	0.004	1.55912
BDBG_00563	high affinity methionine permease	262.79	265.98	252.125	262.79	113.71	84.005	136.75	113.71	1	0.002	-1.20855
BDBG_00573	predicted protein	142.295	162.23	156.315	156.315	45.055	42.495	76.68	45.055	1	0.002	-1.7947
BDBG_00575	diphthamide biosynthesis protein 4	2771.59	2240.89	2279.51	2279.51	4368.77	4726.9	3962.51	4368.77	1	0.004	0.938508
BDBG_00590	conserved hypothetical protein	521.23	430.565	429.085	430.565	256.605	251.855	242.21	251.855	1	0.003	-0.773638
BDBG_00603	conserved hypothetical protein	2114.24	1559.09	1908.79	1908.79	5232.96	5297.02	4529.11	5232.96	1	0.001	1.45497
BDBG_00611	predicted protein	1399.71	1205.19	1188.23	1205.19	283.65	290.94	177.545	283.65	1	0	-2.08708
BDBG_00617	integral membrane protein	15934.2	12506.5	13171.1	13171.1	5695.15	4727.77	5850.86	5695.15	1	0.001	-1.20957
BDBG_00631	3-ketoacyl-CoA reductase	3575.42	3311.84	3375.14	3375.14	1811.17	1689.71	1910.43	1811.17	1	0.002	-0.898028
BDBG_00644	conserved hypothetical protein	380.255	942.315	1142.73	942.315	3780.36	4330.44	2092.4	3780.36	1	0.006	2.00424
BDBG_00656	purine permease	796.9	1029.8	990.77	990.77	320.94	282.335	389.71	320.94	1	0.001	-1.62625
BDBG_00657	delta-9 fatty acid desaturase	33608.9	35017.4	37851.6	35017.4	14821.9	13771	16159.5	14821.9	1	0.001	-1.24034
BDBG_00663	conserved hypothetical protein	3490.21	3403.76	3712.19	3490.21	1923.3	2034.23	1976.96	1976.96	1	0.002	-0.82003
BDBG_00693	MFS phosphate transporter	1583.34	1453.59	1589.62	1583.34	624.625	659.105	653.71	653.71	1	0	-1.27624
BDBG_00701	DNA repair protein Ntg1	3065.28	2852.38	2923.09	2923.09	794.545	725.77	887.605	794.545	1	0	-1.87929
BDBG_00706	aldehyde reductase I	3842.88	3586.02	3870.21	3842.88	12691.9	12717.6	10117	12691.9	1	0	1.72365
BDBG_00708	beta-lactamase	1034.88	1547.48	1715.92	1547.48	4195.92	4653.92	4763.88	4653.92	1	0.001	1.58853
BDBG_00711	predicted protein	1823.07	1268.31	1488.07	1488.07	3979.09	4220.4	3284.59	3979.09	1	0.001	1.419
BDBG_00723	predicted protein	100.38	166.54	128.085	128.085	297.88	348.355	340.295	340.295	1	0.002	1.40968
BDBG_00727	LIM domain-containing protein	1773.68	1922.25	1988.21	1922.25	474.42	361.415	671.15	474.42	1	0.001	-2.01856
BDBG_00735	predicted protein	141.545	100.21	88.465	100.21	34.51	39.015	35.4	35.4	1	0.001	-1.50121
BDBG_00745	exosome complex subunit Rrp46	3221.29	2873.28	2779.06	2873.28	5710.27	5734.9	6133.35	5734.9	1	0.001	0.997072
BDBG_00747	potassium/sodium efflux P-type ATPase	2835.25	1868.12	1845.94	1868.12	7838.63	7613.9	10368.6	7838.63	1	0	2.06901
BDBG_00751	LysM domain-containing protein	1770.67	2224.25	2248.11	2224.25	711.335	610.165	676.54	676.54	1	0	-1.71707
BDBG_00754	predicted protein	181.605	91.295	85.78	91.295	30.455	30.355	30.71	30.455	1	0.002	-1.58386
BDBG_00755	predicted protein	195.145	136.42	153.645	153.645	17.07	13.15	21.44	17.07	1	0	-3.17007
BDBG_00761	conserved hypothetical protein	1791.79	1303.71	1465.28	1465.28	3900.75	4246.59	2924	3900.75	1	0.002	1.41258
BDBG_00765	conserved hypothetical protein	15567	14005.7	14508.8	14508.8	5010.42	5654.77	7960.88	5654.77	1	0.002	-1.35939
BDBG_00766	conserved hypothetical protein	11396.9	6406.15	7008.67	7008.67	3470.54	3838.71	2478.42	3470.54	1	0.005	-1.01398
BDBG_00767	mitochondrial carrier protein	2981.59	3365.66	3337.26	3337.26	1227.11	1431.4	920.795	1227.11	1	0.001	-1.4434
BDBG_00774	oxidoreductase	1604.28	2092.52	2138.84	2092.52	1121.91	931.46	918.73	931.46	1	0.004	-1.16768
BDBG_00779	conserved hypothetical protein	1820.42	1302.5	1512.78	1512.78	630.96	925.27	701.69	701.69	1	0.005	-1.10829
BDBG_00791	60s ribosomal protein l21	4885.5	7168.77	5924.85	5924.85	10245.1	12775.7	13064.1	12775.7	1	0.004	1.10855
BDBG_00809	succinate-semialdehyde dehydrogenase	621.69	552.77	480.48	552.77	282.02	256.815	210.46	256.815	1	0.002	-1.10595
BDBG_00810	hypothetical protein	10354.9	8126.56	7600.5	8126.56	4214.79	4926.59	3362.56	4214.79	1	0.004	-0.947185
BDBG_00815	phosphatidylinositol:UDP-GlcNAc transferase PIG-C	2578.79	3345.71	3469.11	3345.71	1430	1538.53	1890.23	1538.53	1	0.005	-1.12076
BDBG_00818	DEAD/DEAH box RNA helicase	362.44	310.505	343.145	343.145	929.645	822.065	1089.92	929.645	1	0	1.43786
BDBG_00821	conserved hypothetical protein	2231.78	2220.14	1805.23	2220.14	797.815	1104.57	1051.04	1051.04	1	0.003	-1.07884
BDBG_00830	secreted protein	205.36	214.375	225.295	214.375	513.67	467.085	361.21	467.085	1	0.003	1.12355
BDBG_00835	conserved hypothetical protein	9636.25	7901.88	7096.51	7901.88	3524	3170.17	3072.17	3170.17	1	0.001	-1.31764
BDBG_00842	predicted protein	387.105	474.44	518.625	474.44	66.825	70.705	114.105	70.705	1	0	-2.74634
BDBG_00865	hypothetical protein	1323.02	1053.69	1011.56	1053.69	487.525	416.645	541.375	487.525	1	0.001	-1.1119
BDBG_00868	TdiB	195.315	234.795	173.69	195.315	65.055	49.315	107.065	65.055	1	0.004	-1.58607
BDBG_00893	conserved hypothetical protein	99.65	114.48	105.21	105.21	45.67	66.47	49.1	49.1	1	0.004	-1.09948
BDBG_00911	FMN-dependent alpha-hydroxy acid dehydrogenase	723.75	641.94	623.5	641.94	2688.62	3011.32	2616.94	2688.62	1	0	2.06636
BDBG_00915	short-chain dehydrogenase	202.625	227.19	240.835	227.19	384.625	387.5	394.275	387.5	1	0.003	0.770297
BDBG_00924	conserved hypothetical protein	287.005	234.685	268.045	268.045	123.505	122.435	133.585	123.505	1	0.001	-1.11791
BDBG_00928	predicted protein	2281.28	1216.15	1288.86	1288.86	3901.96	3913.34	3020.94	3901.96	1	0.006	1.5981
BDBG_00944	response regulator	13616	11993.7	13329.1	13329.1	7549.21	7406.77	7280.23	7406.77	1	0.003	-0.847667
BDBG_00957	predicted protein	187.21	166.525	149.73	166.525	70.395	91.63	91.255	91.255	1	0.003	-0.867763
BDBG_00960	haloacid dehalogenase	6857	8339.94	8117.91	8117.91	4002.36	4107.3	4229.26	4107.3	1	0.002	-0.982921
BDBG_00968	predicted protein	93.67	86.82	68.71	86.82	23.03	18.755	29.145	23.03	1	0.001	-1.91451
BDBG_00981	predicted protein	536.855	430.25	474.61	474.61	1084.5	1249	1353.75	1249	1	0.001	1.39596
BDBG_01009	C6 transcription factor	1758.61	1268.46	1391.27	1391.27	6634.1	6462.96	4753.23	6462.96	1	0	2.21579
BDBG_01014	conserved hypothetical protein	1714.96	1922.62	1985.34	1922.62	950.54	965.395	1166.69	965.395	1	0.003	-0.993886
BDBG_01023	conserved hypothetical protein	1807.96	2286.42	2298.57	2286.42	913.23	827.125	1168.42	913.23	1	0.002	-1.32404
BDBG_01035	quinone oxidoreductase	3210.48	3976.02	4042.11	3976.02	1714.13	1314.62	2213.52	1714.13	1	0.004	-1.21385
BDBG_01056	FAD dependent oxidoreductase	1016.9	859.67	990.77	990.77	1648.61	1558.19	1813.03	1648.61	1	0.004	0.734628
BDBG_01059	siderophore transcription factor SreA	7458.96	7415.48	7014.05	7415.48	63.87	69.545	33.92	63.87	1	0	-6.85926
BDBG_01064	GMF family protein	5385.75	3940.59	4313.98	4313.98	2039.96	2467.67	2179.84	2179.84	1	0.003	-0.984801
BDBG_01080	ribonuclease P complex subunit Pop4	1441.78	1561.12	1507.88	1507.88	4101.76	3269.61	3469.71	3469.71	1	0.001	1.2023
BDBG_01089	acyltransferase	8006.06	7159.15	6669.04	7159.15	3628.36	3935.36	3703.59	3703.59	1	0.002	-0.950865
BDBG_01092	WD repeat protein	468.96	498.585	449.92	468.96	1778.23	1693.25	1387.32	1693.25	1	0	1.85226
BDBG_01126	AMP-binding enzyme	10257.2	11254	11536.6	11254	3528.86	3087.59	4350.19	3528.86	1	0	-1.67316
BDBG_01132	conserved hypothetical protein	3056.82	2040.67	1814.86	2040.67	1137.51	1066.26	900.605	1066.26	1	0.005	-0.93649
BDBG_01136	dipeptidyl-peptidase V	2208.69	2300.89	2463.77	2300.89	5460.15	4153.12	4514.01	4514.01	1	0.002	0.972213
BDBG_01162	predicted protein	355.355	438.5	348.735	355.355	791.73	592.52	798.52	791.73	1	0.005	1.15575
BDBG_01163	predicted protein	1879.41	1023.34	1014.27	1023.34	4324.62	4647	3355.23	4324.62	1	0.002	2.0793
BDBG_01165	predicted protein	454	537.435	461.54	461.54	1125.51	962.71	881.73	962.71	1	0.002	1.06065
BDBG_01177	conserved hypothetical protein	308.56	280.185	268.94	280.185	153.085	171.875	162.42	162.42	1	0.003	-0.78665
BDBG_01199	conserved hypothetical protein	491.755	236.025	229.79	236.025	1032.52	884.25	656.46	884.25	1	0.006	1.90551
BDBG_01209	conserved hypothetical protein	208.04	295.19	270.525	270.525	567.04	434.875	797.625	567.04	1	0.006	1.06769
BDBG_01211	conserved hypothetical protein	1352.86	1510.96	1542.64	1510.96	759.13	685.525	870.315	759.13	1	0.003	-0.993047
BDBG_01217	predicted protein	127.815	88.775	90.215	90.215	40.36	43.065	43.01	43.01	1	0.001	-1.0687
BDBG_01230	DUF1479 domain-containing protein	7926.81	8442.17	7933.46	7933.46	2781.61	2578.42	2933.88	2781.61	1	0	-1.51203
BDBG_01232	conserved hypothetical protein	1023.17	1250.62	1266.73	1250.62	589.02	699.54	677.13	677.13	1	0.004	-0.885145
BDBG_01243	nucleoside-diphosphate-sugar epimerase	1526.65	882.52	777.23	882.52	6782.42	6502.34	3313.01	6502.34	1	0.001	2.88126
BDBG_01263	clock controled protein	1075.44	1093.07	1036.84	1075.44	349.25	403.27	469.335	403.27	1	0.001	-1.41511
BDBG_01269	amino acid permease Dip5	466.105	457.4	539.775	466.105	228.105	212.71	252.505	228.105	1	0.001	-1.03096
BDBG_01279	tRNA-splicing endonuclease subunit SEN2	4195.46	3197.53	3249.59	3249.59	1630.67	1407.21	1044.34	1407.21	1	0.002	-1.20742
BDBG_01283	aspartyl aminopeptidase	1460.09	1838.16	1817.32	1817.32	3143.9	2978.86	4716.26	3143.9	1	0.005	0.790747
BDBG_01284	ABC transporter	267.835	178.17	184.815	184.815	3385.59	3411.46	2406.09	3385.59	1	0	4.19525
BDBG_01285	predicted protein	10.72	22.605	15.06	15.06	37.445	37.865	47.32	37.865	1	0.004	1.33014
BDBG_01286	conserved hypothetical protein	1175.77	1570.04	1629.55	1570.04	19447.5	22370.5	14688.2	19447.5	1	0	3.63071
BDBG_01288	conserved hypothetical protein	1208.23	929.19	987.44	987.44	3112.84	3556.12	2732.38	3112.84	1	0	1.65646
BDBG_01293	hydrophobin	25061.2	26304.3	26102.1	26102.1	732.23	688.71	726.795	726.795	1	0	-5.16647
BDBG_01299	predicted protein	157.21	182.375	147.025	157.21	30.375	43.56	50.045	43.56	1	0	-1.85162
BDBG_01301	H/K ATPase alpha subunit	12208.8	14340.6	12752.8	12752.8	5276	5652.77	4454.05	5276	1	0.001	-1.2733
BDBG_01305	cupin domain-containing protein	1023.29	747.545	884.96	884.96	1856.82	2248.64	1867.84	1867.84	1	0.002	1.07768
BDBG_01306	conserved hypothetical protein	558.895	478.81	560.275	558.895	134.27	134.585	278.835	134.585	1	0.003	-2.05406
BDBG_01313	O-methyltransferase	3331.44	2847.93	3144.73	3144.73	11631.1	11979.2	14510.5	11979.2	1	0	1.92952
BDBG_01314	bZIP transcription factor HapX	4624.35	3567.66	3337.57	3567.66	14733.5	13716.7	12741.2	13716.7	1	0	1.94288
BDBG_01322	oxidoreductase	342.46	323.29	257.21	323.29	153.645	129.44	174.585	153.645	1	0.004	-1.07323
BDBG_01353	tetraspanin Tsp3	171.17	210.105	187.42	187.42	565.9	460.125	612.295	565.9	1	0	1.59427
BDBG_01363	lipase/esterase	213.48	261.5	275.875	261.5	932.38	953.5	1070.65	953.5	1	0	1.86642
BDBG_01368	hypothetical protein	810.085	559.5	804.835	804.835	180.94	249.065	158.21	180.94	1	0.001	-2.15318
BDBG_01377	3-dehydroshikimate dehydratase	602.06	533.355	596.5	596.5	1429.75	1745.16	1489.17	1489.17	1	0	1.31991
BDBG_01382	SirI	383.23	395.21	432.585	395.21	172.63	152.36	208	172.63	1	0.001	-1.19494
BDBG_01383	predicted protein	116.645	105.98	109	109	31.53	27.9	51.745	31.53	1	0.001	-1.78953
BDBG_01392	conserved hypothetical protein	13247.3	10257.4	7494.85	10257.4	2245.32	2689.26	1466.19	2245.32	1	0.001	-2.19167
BDBG_01395	hypothetical protein	95.025	67.195	68.59	68.59	137.67	147.665	172.565	147.665	1	0.004	1.10626
BDBG_01398	ThiJ/PfpI family protein	10544.8	11074.6	11210.3	11074.6	1567.59	1704.23	2275.04	1704.23	1	0	-2.70006
BDBG_01403	HypA	557.25	633.625	543.4	557.25	231.525	204.71	316.48	231.525	1	0.002	-1.26716
BDBG_01406	predicted protein	380.625	329.52	343.92	343.92	140.585	140.96	110.42	140.585	1	0.001	-1.29063
BDBG_01407	NADH pyrophosphatase	4121.77	4171.86	4460.31	4171.86	1582.84	1474.68	2635	1582.84	1	0.004	-1.39818
BDBG_01419	hypothetical protein	5038.06	7828.51	6952.59	6952.59	24204.4	23908.4	30895.3	24204.4	1	0	1.79965
BDBG_01429	predicted protein	17.74	26.895	18.815	18.815	46.965	44.16	48.735	46.965	1	0.002	1.3197
BDBG_01456	SNARE domain-containing protein	769.835	778.395	805.505	778.395	1444.54	1199.69	1561.44	1444.54	1	0.004	0.892036
BDBG_01458	kp-43 peptidase/serine peptidase	1965.89	2900.46	1404.26	1965.89	266.48	231.5	396.38	266.48	1	0	-2.88309
BDBG_01473	conserved hypothetical protein	8223.11	10319.4	10019.7	10019.7	3958.98	3654.89	4518.19	3958.98	1	0.001	-1.33964
BDBG_01484	oxidoreductase	654.565	622.96	624.5	624.5	245.71	259.815	283.775	259.815	1	0	-1.26522
BDBG_01487	cytochrome P450 monooxygenase	685.23	1227.12	1146.07	1146.07	413.5	326.605	369.04	369.04	1	0.003	-1.63484
BDBG_01502	enoyl-CoA hydratase	1570.44	1883.61	1842.07	1842.07	796.5	864.48	1045.57	864.48	1	0.003	-1.09142
BDBG_01508	predicted protein	419.125	322.36	340.73	340.73	171.48	145.045	221.275	171.48	1	0.005	-0.990589
BDBG_01520	integral membrane protein	452.145	355.94	450.855	450.855	912.565	835.105	664.79	835.105	1	0.005	0.889294
BDBG_01522	short-chain dehydrogenase	3796.07	2719.26	3253.77	3253.77	7574.52	7605.56	7556.96	7574.52	1	0.001	1.21904
BDBG_01527	conserved hypothetical protein	1423.84	1118	1039.46	1118	524.545	570.145	653.88	570.145	1	0.003	-0.971519
BDBG_01529	hypothetical protein	618.335	382.915	422.52	422.52	207.88	172.38	169.005	172.38	1	0.002	-1.29343
BDBG_01556	predicted protein	5480.09	6643.1	5011.3	5480.09	870.855	856.21	1085.69	870.855	1	0	-2.65369
BDBG_01557	phosphotransferase enzyme family protein	94.355	103.435	100.92	100.92	303.125	327.605	265.13	303.125	1	0	1.5867
BDBG_01559	dephospho-CoA kinase	5075.12	4470.86	4304.4	4470.86	2170.77	2369.49	2638.84	2369.49	1	0.002	-0.915979
BDBG_01590	predicted protein	17.175	28.69	26.04	26.04	100.755	123.75	57.075	100.755	1	0.002	1.95205
BDBG_01591	predicted protein	414.25	614.75	754.275	614.75	1451.78	2189.94	3144.25	2189.94	1	0.003	1.83282
BDBG_01592	conserved hypothetical protein	3431.48	3304.5	3638.23	3431.48	7314.27	8493.38	9264.21	8493.38	1	0.001	1.30751
BDBG_01600	dermal papilla derived protein 13	124.085	105.9	94.585	105.9	41.545	29.34	38.845	38.845	1	0.001	-1.4469
BDBG_01601	acyl-CoA dehydrogenase	254.29	226.69	225.335	226.69	118.48	89.8	122.48	118.48	1	0.002	-0.936077
BDBG_01602	MFS transporter	10950.2	11636	11157.3	11157.3	4727.46	4560.59	5736.96	4727.46	1	0.001	-1.23886
BDBG_01603	conserved hypothetical protein	26174.5	27952	27204	27204	1348.11	1359.32	1007.12	1348.11	1	0	-4.33481
BDBG_01612	predicted protein	1383.36	1309.76	1799.32	1383.36	6232.75	5918.44	8201.98	6232.75	1	0	2.1717
BDBG_01613	predicted protein	293.67	230.71	280.77	280.77	493.46	517.73	875.315	517.73	1	0.005	0.882811
BDBG_01619	conserved hypothetical protein	93.63	140	107.395	107.395	47.47	64.33	48.22	48.22	1	0.004	-1.15522
BDBG_01683	conserved hypothetical protein	1377.36	804	859.29	859.29	318.755	388.025	288.42	318.755	1	0.002	-1.4307
BDBG_01687	conserved hypothetical protein	2790.96	3216.42	3036.04	3036.04	6051.13	6122.44	8376.15	6122.44	1	0.002	1.01191
BDBG_01702	adoMet-dependent tRNA methyltransferase complex subunit Trm112	1206.61	967.92	1039.71	1039.71	1972.61	2226.46	2323.52	2226.46	1	0.002	1.09857
BDBG_01711	conserved hypothetical protein	48.045	244.065	197.065	197.065	1043.46	1348.27	1527.07	1348.27	1	0.003	2.77437
BDBG_01718	conserved hypothetical protein	226.735	190.77	205.81	205.81	335.985	419.355	372.375	372.375	1	0.004	0.855443
BDBG_01728	fumarylacetoacetate hydrolase	9581	8701.21	10545.8	9581	5112.23	5808.59	5367.36	5367.36	1	0.004	-0.835964
BDBG_01747	cholinesterase	520	1024.28	860.04	860.04	11704.8	11486	18078.9	11704.8	1	0	3.76656
BDBG_01748	orotate phosphoribosyltransferase	7859.85	5794.65	5841.23	5841.23	14898	12418	11531.2	12418	1	0.004	1.08809
BDBG_01756	FarB	1364.55	1408.98	1266.19	1364.55	3861.82	4230.48	4574.16	4230.48	1	0	1.6324
BDBG_01760	predicted protein	101.795	62.56	60.08	62.56	206.63	280.815	138.085	206.63	1	0.006	1.72374
BDBG_01767	conserved hypothetical protein	2527.71	3331.34	3158.29	3158.29	5493.56	5278.96	5826.21	5493.56	1	0.004	0.798599
BDBG_01769	conserved hypothetical protein	351.13	392.52	581.27	392.52	137.69	132.25	194.565	137.69	1	0.002	-1.51134
BDBG_01783	predicted protein	8085.04	5183.06	5213.21	5213.21	1752.34	2273.24	1742.59	1752.34	1	0.001	-1.57289
BDBG_01784	MFS transporter	5826.59	4403.27	4695.54	4695.54	1503.94	1708.71	1472.44	1503.94	1	0	-1.64254
BDBG_01803	peptidase	1902.15	2135.14	2009.63	2009.63	862.67	762.52	1040.88	862.67	1	0.001	-1.22005
BDBG_01807	conserved hypothetical protein	778.27	718.045	788.27	778.27	1939.3	1999.34	2223.63	1999.34	1	0	1.36118
BDBG_01846	conserved hypothetical protein	370.565	412.71	373.21	373.21	854.875	746.795	857.15	854.875	1	0.001	1.19573
BDBG_01855	conserved hypothetical protein	18.435	23.255	19.2	19.2	101.94	74.12	103.835	101.94	1	0	2.40854
BDBG_01862	nuclear transport factor 2 domain-containing protein	2940.09	1536.59	1787.82	1787.82	8997.5	8434.5	4725.69	8434.5	1	0.003	2.23811
BDBG_01863	60S ribosomal protein L38	6211.38	4326.77	4363.66	4363.66	11866	13813.2	10127.4	11866	1	0.002	1.44322
BDBG_01869	oxidoreductase	1213	1687.21	1514.15	1514.15	322.085	383.94	470.315	383.94	1	0	-1.97956
BDBG_01872	methyltransferase	665.79	498.415	490.92	498.415	146.23	152.98	130.5	146.23	1	0	-1.76911
BDBG_01888	fumarylacetoacetate hydrolase	9770.5	7893.27	6666.92	7893.27	2570.98	2813.86	2313.01	2570.98	1	0	-1.6183
BDBG_01889	conserved hypothetical protein	3037.25	5081.52	5523	5081.52	1756.8	1172.9	2015.48	1756.8	1	0.005	-1.53232
BDBG_01897	conserved hypothetical protein	727.335	638.855	804.96	727.335	318.375	323.545	278.29	318.375	1	0.001	-1.19189
BDBG_01901	hypothetical protein	252.755	156.835	155.315	156.835	559.355	652.295	332.335	559.355	1	0.006	1.83452
BDBG_01918	conserved hypothetical protein	3575.36	3286.73	3108.3	3286.73	6346.9	5866.19	5661.34	5866.19	1	0.003	0.835771
BDBG_01940	conserved hypothetical protein	11186.7	13324.3	12980.4	12980.4	2630.11	3338.11	4210.48	3338.11	1	0	-1.95924
BDBG_01942	FAD binding domain-containing protein	598.79	1048.61	1035.73	1035.73	195.94	162.045	383.295	195.94	1	0.004	-2.40216
BDBG_01943	monocarboxylate transporter	3048.67	3980.07	3660.46	3660.46	1005.98	1094.82	1620.71	1094.82	1	0.001	-1.74134
BDBG_01951	MFS drug transporter	5912.59	6079.41	6210.98	6079.41	1163.5	939.96	1186.8	1163.5	1	0	-2.38546
BDBG_01956	predicted protein	517.395	422	428.105	428.105	1120.09	748.98	1208.28	1120.09	1	0.004	1.38757
BDBG_01958	predicted protein	1462.91	1255.84	1159.73	1255.84	433.5	421.065	608.48	433.5	1	0.001	-1.53454
BDBG_01974	conserved hypothetical protein	768.69	495.815	409.065	495.815	1151.11	1450.14	1103.69	1151.11	1	0.006	1.21515
BDBG_01983	protein kinase domain-containing protein	4486.77	6381.9	5509.01	5509.01	10802.6	10595.5	14699	10802.6	1	0.003	0.971513
BDBG_01989	conserved hypothetical protein	140.02	139.485	111.125	139.485	479.875	613.355	706.625	613.355	1	0	2.13661
BDBG_02005	conserved hypothetical protein	3977.61	3817.5	4012.46	3977.61	8952.4	8151.54	7765.79	8151.54	1	0.001	1.03517
BDBG_02010	rab	4463.98	3548.65	3638.07	3638.07	1966.61	1902.53	1995.52	1966.61	1	0.002	-0.887464
BDBG_02011	platelet-activating factor acetylhydrolase 2	4688.9	4239.75	4161.63	4239.75	1519.38	1498.26	1485.61	1498.26	1	0	-1.5007
BDBG_02022	conserved hypothetical protein	4241.04	3329.96	3965.82	3965.82	1178.59	1337.71	1124.62	1178.59	1	0	-1.75056
BDBG_02023	alcohol dehydrogenase	1558.71	1736.48	1783.78	1736.48	636.86	696.605	890.625	696.605	1	0.001	-1.31776
BDBG_02031	predicted protein	96.505	140.295	163.585	140.295	63.33	53.83	59.665	59.665	1	0.004	-1.23351
BDBG_02045	conserved hypothetical protein	324.52	291.71	286.795	291.71	1024.98	1229.71	1242.67	1229.71	1	0	2.07571
BDBG_02056	phosphoserine phosphatase	3559.23	3726.32	3428.14	3559.23	1344.88	1511.07	1258.64	1344.88	1	0	-1.40409
BDBG_02061	conserved hypothetical protein	625.27	667.06	628.94	628.94	3603.38	3776.05	3441.98	3603.38	1	0	2.51835
BDBG_02073	2-oxoisovalerate dehydrogenase alpha subunit	627.335	612.67	725.61	627.335	1774.88	1354.23	1474.39	1474.39	1	0.001	1.23282
BDBG_02083	beta-glucosidase	6420.54	3776.44	3757.27	3776.44	1616.68	1618.84	1452.26	1616.68	1	0.002	-1.22399
BDBG_02114	zinc alcohol dehydrogenase	1871.38	1766.09	1803.8	1803.8	3853.66	3577.75	2842.86	3577.75	1	0.004	0.988017
BDBG_02120	F-actin-capping protein subunit alpha	6986.96	5358.19	5539.19	5539.19	11476.4	11829.4	11538.1	11538.1	1	0.002	1.05866
BDBG_02131	conserved hypothetical protein	3855.14	4091.49	3736.88	3855.14	807.44	811.4	857.96	811.4	1	0	-2.2483
BDBG_02132	predicted protein	738.21	1224.39	1370.84	1224.39	441.335	406.165	556.23	441.335	1	0.006	-1.47212
BDBG_02138	predicted protein	354.17	280.875	444.15	354.17	96.71	97.045	153.52	97.045	1	0.002	-1.86772
BDBG_02141	conserved hypothetical protein	214.67	114.935	124.19	124.19	999.085	1187.98	764.98	999.085	1	0	3.00806
BDBG_02155	"exo-beta-1;3-glucanase"	2365.57	1970.62	2297.18	2297.18	890.375	843.105	1261.88	890.375	1	0.003	-1.36738
BDBG_02157	predicted protein	711.75	489.185	454.65	489.185	279.895	252.275	190.69	252.275	1	0.004	-0.955383
BDBG_02159	SIR2 family histone deacetylase	9984.23	10851.1	9498.75	9984.23	5778.17	4874.56	5330.38	5330.38	1	0.002	-0.905413
BDBG_02160	conserved hypothetical protein	20750.6	20114.9	24122.2	20750.6	8500.9	6997.9	10354.5	8500.9	1	0.001	-1.28747
BDBG_02172	acyl-CoA dehydrogenase	8701.67	7721.71	9556.73	8701.67	4516.67	4508.85	5179.34	4516.67	1	0.003	-0.946033
BDBG_02173	conserved hypothetical protein	178.835	172.875	172.525	172.875	57.06	53.965	75.265	57.06	1	0	-1.59918
BDBG_02174	extracellular chitinase	73.64	101.085	78.93	78.93	32.715	28.75	27.6	28.75	1	0.001	-1.45701
BDBG_02175	predicted protein	327.005	183.315	179.21	183.315	744.98	901.69	454.355	744.98	1	0.005	2.02288
BDBG_02182	MFS multidrug transporter	6230.9	5015.8	5289	5289	2755.68	2604.52	2895.38	2755.68	1	0.002	-0.940584
BDBG_02192	conserved hypothetical protein	2632.38	2815.46	2843.64	2815.46	6589.73	5693.21	5161.31	5693.21	1	0.001	1.01587
BDBG_02195	NADPH dehydrogenase	878.065	1489.07	1763.36	1489.07	4350.34	3590.18	5172.4	4350.34	1	0.002	1.54672
BDBG_02196	predicted protein	231.895	165.73	171.875	171.875	108.565	93.38	91.795	93.38	1	0.004	-0.880174
BDBG_02197	short-chain dehydrogenase/reductase SDR	274.9	267.27	238.23	267.27	67.525	78.135	106.21	78.135	1	0.001	-1.77426
BDBG_02204	predicted protein	137.38	172.065	187.835	172.065	523.46	538.71	312.915	523.46	1	0.003	1.60513
BDBG_02218	MFS transporter	5668.67	5076.34	5156.59	5156.59	1287.69	1124.59	1161.89	1161.89	1	0	-2.14994
BDBG_02265	conserved hypothetical protein	1134.53	1211.36	1189.07	1189.07	508.25	474.755	522.48	508.25	1	0	-1.22622
BDBG_02278	DNA repair protein Rad1	2154.84	1967.19	1782.67	1967.19	5283	6441.1	3440.57	5283	1	0.004	1.42522
BDBG_02280	blue light regulator 2	317.775	327.005	293.96	317.775	146.165	111.085	181.545	146.165	1	0.003	-1.12041
BDBG_02282	conserved hypothetical protein	1326.78	1497.51	1449.04	1449.04	408.46	389.835	479.395	408.46	1	0	-1.82683
BDBG_02299	C6 finger domain-containing protein	458.275	409.73	478.255	458.275	1803.73	1519.73	1931.69	1803.73	1	0	1.9767
BDBG_02304	conserved hypothetical protein	722.235	619.71	620.335	620.335	266.585	311.665	332.44	311.665	1	0.001	-0.993051
BDBG_02306	conserved hypothetical protein	795.52	1203.62	1545.96	1203.62	226.935	193.5	394.67	226.935	1	0.002	-2.40703
BDBG_02310	conserved hypothetical protein	8498.6	8960.44	9267.6	8960.44	2960.07	2970.73	5080.91	2970.73	1	0.003	-1.59275
BDBG_02317	aspartate aminotransferase	10621.3	12676.7	11155	11155	3349.28	4046.5	5428.81	4046.5	1	0.001	-1.46294
BDBG_02324	diphthamide biosynthesis protein 3	1527.42	1019.44	1433.34	1433.34	3275.34	3770.73	2397.5	3275.34	1	0.004	1.19227
BDBG_02326	conserved hypothetical protein	23429.6	25205.1	26468.6	25205.1	5400.9	5591.75	10796	5591.75	1	0.001	-2.17234
BDBG_02343	toxin biosynthesis protein	3586.23	5098.52	5429.19	5098.52	1682.52	1244.91	2108.42	1682.52	1	0.002	-1.59946
BDBG_02351	MFS transporter	8899.96	7230.54	10361	8899.96	3948.17	3604.12	3112.62	3604.12	1	0.001	-1.30415
BDBG_02354	NADH:ubiquinone oxidoreductase 11.6kD subunit	9681.75	8681.08	9528.02	9528.02	4986.92	5589.27	4761.48	4986.92	1	0.003	-0.934027
BDBG_02355	acyl-CoA oxidase	5767.98	6853.31	7250.44	6853.31	1616.34	972.29	2321.21	1616.34	1	0.001	-2.08407
BDBG_02357	actin-interacting protein	825.96	875.005	887.23	875.005	437.98	400.815	458.21	437.98	1	0.001	-0.998426
BDBG_02365	conserved hypothetical protein	2543.41	3430.65	3281.48	3281.48	7816.71	8036.38	9682.6	8036.38	1	0.001	1.2922
BDBG_02366	conserved hypothetical protein	372.085	382.71	343.145	372.085	3418.12	3889.02	3227.19	3418.12	1	0	3.1995
BDBG_02367	short chain dehydrogenase	1072.9	1138.23	1192.42	1138.23	671.835	621.4	665.165	665.165	1	0.003	-0.775008
BDBG_02369	WD-repeat protein pop3	3027.27	2526.89	2921.49	2921.49	5903.26	5458.71	4391.56	5458.71	1	0.004	0.901858
BDBG_02378	aminotransferase	10698.4	11087.4	9855.57	10698.4	2360.27	3032.12	2108.67	2360.27	1	0	-2.18037
BDBG_02388	conserved hypothetical protein	19771.9	24967.2	23632.3	23632.3	11223.1	10597.1	9673.9	10597.1	1	0.001	-1.15709
BDBG_02389	CobW domain-containing protein	5939.27	6921.96	6028.55	6028.55	1517.76	1976.48	2146.14	1976.48	1	0	-1.60887
BDBG_02423	succinate-semialdehyde dehydrogenase	1643.94	1884.46	1799.16	1799.16	888.46	793.75	906.585	888.46	1	0.001	-1.01795
BDBG_02430	glutaminyl cyclase	521.38	535.295	565.355	535.295	252.525	270.65	298.525	270.65	1	0.002	-0.983906
BDBG_02438	acyl-CoA dehydrogenase	3668.57	3786.57	4125.42	3786.57	894.67	923.73	1456.63	923.73	1	0.001	-2.03535
BDBG_02459	antigenic thaumatin domain-containing protein	263.98	347.085	332.46	332.46	1181.19	1073.86	1610.86	1181.19	1	0	1.82899
BDBG_02461	amino acid permease	950.5	942.085	931.645	942.085	6168.05	4122.8	4325.09	4325.09	1	0	2.1988
BDBG_02462	predicted protein	69.59	76.325	76.595	76.325	257.75	220.81	238.48	238.48	1	0	1.64364
BDBG_02479	conserved hypothetical protein	2997.3	2336.11	2535.4	2535.4	8355.98	8427.58	7404.88	8355.98	1	0	1.7206
BDBG_02480	hypothetical protein	1278.32	1132.63	1377.51	1278.32	4980.02	5816.06	3760.38	4980.02	1	0	1.96191
BDBG_02493	conserved hypothetical protein	158.605	230.25	198.415	198.415	371.565	413.105	376.23	376.23	1	0.003	0.923094
BDBG_02502	conserved hypothetical protein	9624.13	9323.65	9605.6	9605.6	3606.53	3637.57	3787.63	3637.57	1	0	-1.4009
BDBG_02503	protein kinase domain-containing protein	175.295	128.13	146.44	146.44	309.92	295.625	335.61	309.92	1	0.002	1.08159
BDBG_02512	conserved hypothetical protein	4098.34	2585.86	2312.27	2585.86	1009.04	1259.09	794.065	1009.04	1	0.003	-1.35766
BDBG_02515	BCAS2 family protein	3164.82	2246.29	2392.62	2392.62	7237.46	9527.35	5223.96	7237.46	1	0.003	1.59689
BDBG_02519	conserved hypothetical protein	445.92	411.775	443.605	443.605	1036.71	1231.07	708.355	1036.71	1	0.004	1.22466
BDBG_02533	predicted protein	757.895	778.085	875.585	778.085	2318.05	2183.15	2272.36	2272.36	1	0	1.54619
BDBG_02569	kinesin light chain	486.625	362.17	341.165	362.17	111.92	134.065	96.105	111.92	1	0	-1.6942
BDBG_02600	short chain dehydrogenase	4401.44	3475.15	3261.36	3475.15	1332.03	1762.5	1337.94	1337.94	1	0.001	-1.37706
BDBG_02601	conserved hypothetical protein	162.25	131.88	113.71	131.88	42.86	40.8	59.37	42.86	1	0.001	-1.62152
BDBG_02606	conserved hypothetical protein	2561.25	2014.07	1751.69	2014.07	1030.57	1111.05	830.36	1030.57	1	0.004	-0.966675
BDBG_02610	cytidylyltransferase	928.98	837.92	826.9	837.92	1709.23	1644.02	1422.39	1644.02	1	0.003	0.972343
BDBG_02631	ornithine carbamoyltransferase	13872.8	12530	12848.6	12848.6	5903.36	5233.65	5517.23	5517.23	1	0.001	-1.2196
BDBG_02633	conserved hypothetical protein	821.31	597.67	481.815	597.67	298.315	234.46	217.395	234.46	1	0.003	-1.35001
BDBG_02636	predicted protein	266.565	322.15	325.44	322.15	123.585	120.795	119.56	120.795	1	0	-1.41517
BDBG_02648	conserved hypothetical protein	312.69	323.36	302.98	312.69	558.5	569.5	677.71	569.5	1	0.002	0.864963
BDBG_02649	C-4 methylsterol oxidase	2203.57	1822.44	2067.82	2067.82	3956.07	4053.54	4706.48	4053.54	1	0.002	0.971075
BDBG_02658	deoxyhypusine synthase	1129.38	1220.71	1238.06	1220.71	2516.84	2643.48	2340.16	2516.84	1	0.001	1.04389
BDBG_02666	predicted protein	648.415	613.045	551.895	613.045	1180.62	1100.34	1125.3	1125.3	1	0.002	0.876238
BDBG_02682	predicted protein	167.71	179.69	231.895	179.69	68.625	75.36	106.73	75.36	1	0.003	-1.25364
BDBG_02683	predicted protein	533.355	410	469.335	469.335	236.085	207.23	226.54	226.54	1	0.002	-1.05085
BDBG_02690	ribosomal protein L32	9658.8	7771.56	7829.4	7829.4	15506.2	16037.1	14725.4	15506.2	1	0.003	0.985872
BDBG_02710	chromosome condensation protein	5073.38	5798.19	5963.98	5798.19	2748.46	2605.59	3575.07	2748.46	1	0.004	-1.07698
BDBG_02724	fatty-acid amide hydrolase	648.335	834.19	812.48	812.48	140.52	143.815	198.46	143.815	1	0	-2.49812
BDBG_02736	conserved hypothetical protein	1555.55	2100.12	2283.71	2100.12	612.52	395.875	1008.14	612.52	1	0.005	-1.77765
BDBG_02745	predicted protein	61.615	40.43	30.855	40.43	154.295	166.46	98.44	154.295	1	0.003	1.93219
BDBG_02746	RTA1 domain-containing protein	64.87	73.31	77.18	73.31	183.17	222.48	238.75	222.48	1	0	1.60159
BDBG_02752	conserved hypothetical protein	16748.2	15598.8	16741.4	16741.4	2150.69	2565.71	2655.65	2565.71	1	0	-2.70599
BDBG_02762	conserved hypothetical protein	6209.79	7816.96	7705.01	7705.01	2908.29	3568.79	2090.68	2908.29	1	0.002	-1.40562
BDBG_02785	class I alpha-mannosidase	509.67	449.915	420.775	449.915	1010.62	855.67	929.48	929.48	1	0.002	1.04677
BDBG_02798	peroxisome biosynthesis protein	3300.43	4682.65	4356.1	4356.1	1758.8	1406.92	2295.94	1758.8	1	0.004	-1.30845
BDBG_02802	"dolichyl pyrophosphate Glc1Man9GlcNAc2 alpha-1;3-glucosyltransferase"	4598.71	5724.09	4986.81	4986.81	2728.78	2753.46	2721.63	2728.78	1	0.003	-0.869865
BDBG_02809	MFS multidrug transporter	324.315	339.04	596.415	339.04	141.665	160.92	150.71	150.71	1	0.003	-1.16968
BDBG_02812	saccharopine dehydrogenase	6913.15	8928.88	10123.2	8928.88	3129.71	2925.84	4297.6	3129.71	1	0.002	-1.51245
BDBG_02818	succinate/fumarate mitochondrial transporter	9083.12	9791.44	8749.8	9083.12	2066.11	1675.92	2455.4	2066.11	1	0	-2.13628
BDBG_02827	conserved hypothetical protein	131.815	180.105	193.04	180.105	322.63	460.735	370.96	370.96	1	0.003	1.04243
BDBG_02829	dimethylallyl tryptophan synthase	989.23	1391.3	927.4	989.23	464.855	414.46	554.54	464.855	1	0.003	-1.08953
BDBG_02833	conserved hypothetical protein	2693.93	2139.48	1919.9	2139.48	639.045	448.25	621.585	621.585	1	0	-1.78324
BDBG_02839	stomatin family protein	4936.02	3865.92	3519.11	3865.92	1209.77	1347.34	1411.69	1347.34	1	0	-1.5207
BDBG_02841	pathogenesis associated protein Cap20	20498.5	19063.2	17768.6	19063.2	7973.8	8383.27	8070.73	8070.73	1	0.001	-1.24002
BDBG_02848	bacterial-type chitinase	494.02	401.295	431.395	431.395	197.895	208.67	233.895	208.67	1	0.002	-1.04779
BDBG_02851	ribonuclease T2	1685.01	1895	2109.15	1895	946.9	1115.52	794.085	946.9	1	0.003	-1.00091
BDBG_02852	conserved hypothetical protein	2073.34	2336.27	2277.71	2277.71	315.895	300.11	338.92	315.895	1	0	-2.85007
BDBG_02860	predicted protein	75.62	94.195	82.36	82.36	336.92	315.105	203.545	315.105	1	0.001	1.93582
BDBG_02906	calcium-translocating P-type ATPase	21397.1	23488.9	25718.8	23488.9	3776.88	3052.69	4231.35	3776.88	1	0	-2.63671
BDBG_02911	phosphoketolase	33.305	54.76	40.83	40.83	207.06	172.19	183.69	183.69	1	0	2.16957
BDBG_02919	mitogen-activated protein kinase mpkC	115.96	121.06	121.67	121.06	302.685	352.145	304.9	304.9	1	0	1.33261
BDBG_02921	conserved hypothetical protein	380.415	346.15	389.045	380.415	738.855	732.505	907	738.855	1	0.001	0.957717
BDBG_02933	NF-X1 finger and helicase domain-containing protein	1218.46	1794.48	1266.25	1266.25	305.105	304.31	325.915	305.105	1	0	-2.05318
BDBG_02949	seryl-tRNA synthetase	5257.29	5816.46	5559.69	5559.69	1416.9	1410.92	1749.86	1416.9	1	0	-1.97227
BDBG_02962	predicted protein	407.255	366.38	288.335	366.38	57.765	94.625	62.23	62.23	1	0	-2.55766
BDBG_02963	predicted protein	168.335	187.775	184.855	184.855	61.485	74.615	64.355	64.355	1	0	-1.52227
BDBG_02968	TBC domain-containing protein	6592.02	7217.19	7282.02	7217.19	2355.9	2360.48	2696.46	2360.48	1	0	-1.61236
BDBG_02972	predicted protein	11.35	14.88	12.45	12.45	38.035	66.675	27.09	38.035	1	0.004	1.61118
BDBG_02983	neprilysin	9896.9	10137.3	9500.25	9896.9	4071.34	4060.39	5500.73	4071.34	1	0.002	-1.28147
BDBG_02989	predicted protein	15.955	22.605	23.295	22.605	197.92	229.815	89.755	197.92	1	0.001	3.1302
BDBG_02992	oligopeptide transporter	9206.8	8975.62	8601.83	8975.62	5398.5	4610.59	4945.71	4945.71	1	0.003	-0.859835
BDBG_03027	glycerol-3-phosphate acyltransferase Sct1	5175.85	5402.59	5247.88	5247.88	2333.15	2260.9	2281.88	2281.88	1	0	-1.20151
BDBG_03036	acetamidase	205.46	176.605	153.69	176.605	378.23	405.48	347.04	378.23	1	0.002	1.09874
BDBG_03045	PLAC8 family protein	5352.38	4951.42	5364.15	5352.38	1475.65	1372.92	1737.53	1475.65	1	0	-1.85883
BDBG_03052	predicted protein	1138.44	781.25	840.605	840.605	311.15	409.315	239.48	311.15	1	0.002	-1.43382
BDBG_03054	predicted protein	33.375	38.11	26.82	33.375	145.21	111.65	171.815	145.21	1	0	2.1213
BDBG_03059	lactam utilization protein LamB	684.29	709.525	772.98	709.525	2199.52	2431.89	2268.79	2268.79	1	0	1.677
BDBG_03062	conserved hypothetical protein	1190.71	1192.84	1277.98	1192.84	286.98	237.46	301.56	286.98	1	0	-2.05537
BDBG_03068	class II aldolase/adducin	1039.38	859.71	1059.28	1039.38	431.5	437.79	358.565	431.5	1	0.001	-1.26828
BDBG_03076	conserved hypothetical protein	571.045	588.335	511.125	571.045	1268.15	1526.81	1490.96	1490.96	1	0	1.38457
BDBG_03083	conserved hypothetical protein	1371.14	850.855	844.505	850.855	318.77	502.915	241.045	318.77	1	0.005	-1.4164
BDBG_03089	predicted protein	1155.71	715.855	782.185	782.185	2400.46	2524.34	1520.66	2400.46	1	0.005	1.61773
BDBG_03104	40S ribosomal protein S0	7587.94	6454.23	7008.51	7008.51	12420.8	11636	14537.5	12420.8	1	0.003	0.825576
BDBG_03121	conserved hypothetical protein	5202.88	5745.6	5805.81	5745.6	21520.3	16879.1	18137	18137	1	0	1.65841
BDBG_03138	predicted protein	20.805	25.13	19.2	20.805	57.245	40.16	47.75	47.75	1	0.002	1.19857
BDBG_03139	conserved hypothetical protein	112.98	91.9	70.33	91.9	182.67	185.145	220.88	185.145	1	0.004	1.01052
BDBG_03162	pyruvate decarboxylase	4356.31	4165.17	4270.31	4270.31	1364.77	1694.05	1347.39	1364.77	1	0	-1.64568
BDBG_03167	cation diffusion facilitator 1	397.9	227.585	242.585	242.585	85.465	102.15	67.34	85.465	1	0.002	-1.50508
BDBG_03171	extracelular serine carboxypeptidase	996.67	1070.02	903.61	996.67	3813.79	4166.44	3360.07	3813.79	1	0	1.93604
BDBG_03178	hydrophobin 1	3024.9	2960.19	3086.88	3024.9	11931.9	12880.1	12636.8	12636.8	1	0	2.06268
BDBG_03180	conserved hypothetical protein	859.5	642.75	639.31	642.75	2951.55	2989.88	1933.82	2951.55	1	0.001	2.19914
BDBG_03183	glycosyl hydrolase	6072.44	5145.9	4856.19	5145.9	19235.3	18855.3	17573.2	18855.3	1	0	1.87348
BDBG_03207	predicted protein	667.75	792.25	741.795	741.795	2015.65	1784.54	2533.67	2015.65	1	0.001	1.44215
BDBG_03216	predicted protein	218.65	214.44	236.46	218.65	550.48	553.645	502.79	550.48	1	0	1.33207
BDBG_03228	conserved hypothetical protein	1351.52	1806.38	2012.46	1806.38	321.565	272.065	495.335	321.565	1	0	-2.48992
BDBG_03231	proteinase T	2505.53	1969.28	1865.44	1969.28	681.27	779.75	506.96	681.27	1	0.001	-1.53137
BDBG_03233	predicted protein	116.625	69.77	52.245	69.77	17.6	21.335	28.72	21.335	1	0.003	-1.70938
BDBG_03235	conserved hypothetical protein	419.69	411.835	398.275	411.835	857.71	667.27	895.315	857.71	1	0.003	1.05842
BDBG_03241	hemerythrin HHE cation binding domain-containing protein	1284.62	790.92	838.665	838.665	1857.84	2294.96	1896.78	1896.78	1	0.005	1.17738
BDBG_03244	conserved hypothetical protein	7392.88	10545.6	11300.5	10545.6	3922.36	3413.65	4500.46	3922.36	1	0.002	-1.42685
BDBG_03247	fermentation associated protein	6334.84	4035.3	3835.34	4035.3	1884.07	2448.61	2114.12	2114.12	1	0.005	-0.932613
BDBG_03271	conserved hypothetical protein	626.565	688.875	765.565	688.875	245.085	229.48	431.63	245.085	1	0.005	-1.49096
BDBG_03275	conserved hypothetical protein	340.275	327.86	383.295	340.275	770.605	756.29	654.04	756.29	1	0.001	1.15224
BDBG_03285	conserved hypothetical protein	2112.21	2659.03	2271.19	2271.19	305.17	235.56	381.42	305.17	1	0	-2.89576
BDBG_03286	conserved hypothetical protein	956.815	424.795	395.915	424.795	146.795	218.5	105.915	146.795	1	0.006	-1.53296
BDBG_03301	conserved hypothetical protein	758.105	1173.82	1109.88	1109.88	5581.75	5549.17	7552.31	5581.75	1	0	2.33032
BDBG_03307	predicted protein	558.5	426.81	420.625	426.81	1180.64	1222.07	928.025	1180.64	1	0.002	1.46791
BDBG_03313	meiosis induction protein kinase	13646.3	12607.6	13214.5	13214.5	6825.42	7435.59	8246.31	7435.59	1	0.003	-0.829606
BDBG_03317	predicted protein	177.295	128.585	85.55	128.585	23.035	18.505	25.025	23.035	1	0	-2.48082
BDBG_03319	conserved hypothetical protein	587.17	812.085	817.25	812.085	284.23	341.71	267.375	284.23	1	0.001	-1.51457
BDBG_03330	annexin	3879.84	5181.17	5305.62	5181.17	10059.1	8835.05	12619	10059.1	1	0.003	0.957152
BDBG_03347	predicted protein	1151.27	1153.3	1100.26	1151.27	2526.11	2379.62	2166.86	2379.62	1	0.001	1.04751
BDBG_03355	predicted protein	88.46	104.86	78.325	88.46	33.94	28.825	49.66	33.94	1	0.003	-1.38204
BDBG_03416	3-deoxy-7-phosphoheptulonate synthase	8974.62	10649.2	8891.52	8974.62	4396.35	4588.62	5121.8	4588.62	1	0.002	-0.96779
BDBG_03417	conserved hypothetical protein	4039.38	4771.77	4850.92	4771.77	1034.86	1143.46	1430.42	1143.46	1	0	-2.06112
BDBG_03423	DNA mismatch repair protein Msh4	190.02	227.085	232.395	227.085	76.41	74.035	136.545	76.41	1	0.005	-1.5714
BDBG_03438	salicylate hydroxylase	1065.38	616.565	765.98	765.98	7026.9	7358.46	6575.48	7026.9	1	0	3.19751
BDBG_03440	predicted protein	223.52	53.685	51.155	53.685	1083.94	1200.23	824.46	1083.94	1	0.002	4.33562
BDBG_03443	4-hydroxyphenylpyruvate dioxygenase	1798.75	1901.73	1843.98	1843.98	5352.94	4455.31	6262.13	5352.94	1	0	1.53751
BDBG_03448	conserved hypothetical protein	636.06	686.69	649.69	649.69	356.395	330.235	418.775	356.395	1	0.004	-0.866274
BDBG_03454	BYS1 domain-containing protein	153.71	162.23	177.585	162.23	327.23	448.065	368.875	368.875	1	0.001	1.18509
BDBG_03465	hypothetical protein	4102.25	6988.75	6532.05	6532.05	1632.53	1520.12	1536.73	1536.73	1	0.001	-2.08767
BDBG_03473	3-ketoacyl-coA thiolase peroxisomal A	6447.69	6004.38	6008.38	6008.38	2295.07	2269.94	3250.86	2295.07	1	0.001	-1.38844
BDBG_03483	acetate-CoA ligase	7692.81	12996.6	11861.5	11861.5	2958.79	2528.32	4600.35	2958.79	1	0.002	-2.00321
BDBG_03498	conserved hypothetical protein	652.42	547.96	590.355	590.355	1103.82	1041.05	1114.3	1103.82	1	0.003	0.902844
BDBG_03518	predicted protein	208.04	207.71	217.9	208.04	462.545	698.52	584.105	584.105	1	0.001	1.48937
BDBG_03519	predicted protein	1330.09	945.69	1039.06	1039.06	2838.71	2938.98	1761.73	2838.71	1	0.006	1.44996
BDBG_03527	4-hydroxyphenylpyruvate dioxygenase	858.755	1077.17	1010.65	1010.65	2227.79	2026.02	1996.48	2026.02	1	0.001	1.00336
BDBG_03536	HMG box protein	1114.09	1550.02	1344.09	1344.09	3913.03	3544.25	5903.96	3913.03	1	0.001	1.54166
BDBG_03538	hypothetical protein	227.46	232.065	252.085	232.065	45.69	27.74	26.56	27.74	1	0	-3.06449
BDBG_03546	conserved hypothetical protein	3040.28	2428.76	2064.07	2428.76	688.395	892.255	1088.69	892.255	1	0.002	-1.44469
BDBG_03550	endoglucanase	4396.48	6286.94	6021.1	6021.1	12065.2	11398.9	14336.6	12065.2	1	0.002	1.00276
BDBG_03557	MFS transporter	535.355	626.19	609.79	609.79	1130.89	981.355	1533.88	1130.89	1	0.004	0.891081
BDBG_03558	lipase	1157.34	939.23	890.545	939.23	1894.42	2070	1611.53	1894.42	1	0.004	1.01221
BDBG_03565	conserved hypothetical protein	206.02	168.54	270.395	206.02	442.315	399.875	486.96	442.315	1	0.004	1.10229
BDBG_03588	conserved hypothetical protein	7155.73	7962.76	7166.44	7166.44	2190.01	2106.23	2893.23	2190.01	1	0	-1.71032
BDBG_03595	FAD binding domain-containing protein	11927.2	10464.9	9798.75	10464.9	4225.86	4719.46	5662.62	4719.46	1	0.002	-1.14886
BDBG_03599	meiosis specific protein Hop1	160.085	152.835	134.835	152.835	44.55	56.685	90.4	56.685	1	0.005	-1.43094
BDBG_03608	transcription initiation factor TFIIE	1180	962.255	961.565	962.255	330.505	297.38	393.105	330.505	1	0	-1.54175
BDBG_03614	predicted protein	79.8	227.605	200.69	200.69	500.815	512.625	465.98	500.815	1	0.007	1.31931
BDBG_03621	ribosomal protein L31e	1907.88	2947.34	3172.82	2947.34	6877.31	8886.25	5755.9	6877.31	1	0.003	1.22243
BDBG_03622	nitrilase	2895.89	2760.39	2934.61	2895.89	1622.52	1587.17	1613.69	1613.69	1	0.002	-0.843646
BDBG_03630	conserved hypothetical protein	3087.28	2666.11	2965.52	2965.52	7396.96	6021.23	6295.76	6295.76	1	0.001	1.08609
BDBG_03639	predicted protein	44.575	52.205	41.805	44.575	144.045	157.505	110.875	144.045	1	0.001	1.69221
BDBG_03648	amino acid transporter	4732.71	3940.84	4186.94	4186.94	1180.82	1168.86	1165.77	1168.86	1	0	-1.8408
BDBG_03660	Sad1/UNC domain-containing protein	1556.39	1744.88	1828.11	1744.88	3338.92	2687.79	3457.42	3338.92	1	0.004	0.936258
BDBG_03710	conserved hypothetical protein	670.395	552.63	548.375	552.63	2410.79	2908.62	1425.12	2410.79	1	0.001	2.12512
BDBG_03735	cyclin domain-containing protein	548	499.795	527.875	527.875	1400.11	1317.81	995.295	1317.81	1	0.001	1.31987
BDBG_03744	predicted protein	24.44	15.77	24.535	24.44	212.855	225.335	127.75	212.855	1	0	3.12255
BDBG_03755	uridine permease Fui1	17191.2	19757.1	20555	19757.1	10134.7	10117	9579.52	10117	1	0.002	-0.965588
BDBG_03760	mitochondrial outer membrane protein	4031.82	4444.59	4291.38	4291.38	2676.11	2302.07	2288.05	2302.07	1	0.003	-0.898511
BDBG_03768	peptidase M24	1963.69	2541.41	2385.19	2385.19	506.9	420.52	613.105	506.9	1	0	-2.23433
BDBG_03770	carboxypeptidase yscS	5133.34	6593.85	6374.62	6374.62	1597.29	1493.07	1951.55	1597.29	1	0	-1.99671
BDBG_03790	conserved hypothetical protein	19.085	69.21	51.7	51.7	246.81	254	140.875	246.81	1	0.005	2.25516
BDBG_03797	conserved hypothetical protein	1557.13	2033.69	2024.84	2024.84	640.48	626.29	892.29	640.48	1	0.001	-1.66058
BDBG_03804	60S ribosomal protein L5	6713.71	6959.21	5619.98	6713.71	12035.8	12664.6	12324.2	12324.2	1	0.002	0.876315
BDBG_03805	epoxide hydrolase	2240.3	2248.23	2413.88	2248.23	1129.56	1129.9	1237.68	1129.9	1	0.001	-0.992595
BDBG_03814	alpha/beta hydrolase fold protein	3340.84	3491.86	3366.71	3366.71	1211.57	1254.11	1368.73	1254.11	1	0	-1.42468
BDBG_03818	conserved hypothetical protein	453.355	207.92	266.5	266.5	2430.66	3336.03	1392.82	2430.66	1	0.001	3.18914
BDBG_03850	hypothetical protein	1319.46	920.395	943.145	943.145	2181.21	2152.38	1798.71	2152.38	1	0.005	1.19038
BDBG_03864	conserved hypothetical protein	450.855	355.065	315.125	355.065	185.355	179.21	173.9	179.21	1	0.002	-0.986432
BDBG_03867	cytochrome P450-DIT2	507.045	578.775	448.105	507.045	273.375	263.625	246.48	263.625	1	0.002	-0.943627
BDBG_03904	acetyltransferase	2198.84	1519.38	1382.34	1519.38	4184.15	4549.52	2828.13	4184.15	1	0.006	1.46146
BDBG_03918	conserved hypothetical protein	1612.57	2301.88	2328.27	2301.88	928.915	745.795	1214.07	928.915	1	0.006	-1.30919
BDBG_03924	conserved hypothetical protein	983.315	1068.01	960.855	983.315	224.71	221.27	265.98	224.71	1	0	-2.12959
BDBG_03934	pfs domain-containing protein	459.71	453.105	387.15	453.105	129.75	107.46	143.085	129.75	1	0	-1.80411
BDBG_03957	conserved hypothetical protein	4213.67	3584	3599.71	3599.71	1701.38	2008.54	2306.62	2008.54	1	0.004	-0.841733
BDBG_03971	conserved hypothetical protein	6077.5	6304.77	7426.86	6304.77	2126.38	2416.24	2618.76	2416.24	1	0	-1.38368
BDBG_03972	branched-chain amino acid aminotransferase	2628.52	2724.93	2816.11	2724.93	1416.8	1416.77	1206.12	1416.77	1	0.001	-0.943616
BDBG_03974	short chain oxidoreductase/dehydrogenase	725.92	657.525	567.565	657.525	2285.04	2243.23	1651.73	2243.23	1	0	1.77046
BDBG_03987	conserved hypothetical protein	3358.84	3507.71	3462.34	3462.34	6624.25	6953.3	5317.6	6624.25	1	0.004	0.936012
BDBG_03993	conserved hypothetical protein	5055.23	4561.8	4543.9	4561.8	2027.65	2158.23	1149.44	2027.65	1	0.003	-1.16979
BDBG_04005	conserved hypothetical protein	7705.38	5754.88	5959.65	5959.65	3509.61	3579.19	3372.88	3509.61	1	0.004	-0.763919
BDBG_04007	37S ribosomal protein S24	8278.48	8553.62	9550.17	8553.62	17156	17793.4	15548.5	17156	1	0.002	1.00411
BDBG_04008	predicted protein	106.38	107.315	93.4	106.38	524.085	702.77	362.21	524.085	1	0	2.30057
BDBG_04012	meiotic recombinase Dmc1	323.23	279.065	255.94	279.065	55.945	60.285	89.275	60.285	1	0	-2.21073
BDBG_04020	conserved hypothetical protein	63.27	102.65	98.875	98.875	254.025	240.23	204.605	240.23	1	0.002	1.28074
BDBG_04050	conserved hypothetical protein	56.74	28.73	30.88	30.88	104.415	113.315	82.86	104.415	1	0.004	1.75758
BDBG_04052	predicted protein	439.5	380.585	389.96	389.96	1006.17	1187.48	1131.05	1131.05	1	0	1.53626
BDBG_04072	conserved hypothetical protein	3665.75	4160.23	3893.71	3893.71	1512.32	1362.9	2085.59	1512.32	1	0.002	-1.36439
BDBG_04073	conserved hypothetical protein	873.125	1121.3	1081.78	1081.78	344.185	263.815	475.335	344.185	1	0.002	-1.65214
BDBG_04077	conserved hypothetical protein	66.435	56.89	70.395	66.435	178.775	130.045	230.105	178.775	1	0.002	1.42813
BDBG_04131	conserved hypothetical protein	1531.71	1273.81	1344.01	1344.01	694.105	793.085	701.065	701.065	1	0.002	-0.938918
BDBG_04135	conserved hypothetical protein	302.96	685.75	448.465	448.465	2158.57	2011.03	2097.84	2097.84	1	0.001	2.22583
BDBG_04140	conserved hypothetical protein	1521.53	1408.63	1601.36	1521.53	2628.46	3239.3	3045.9	3045.9	1	0.002	1.00135
BDBG_04141	DUF803 domain membrane protein	279.605	318.585	363.11	318.585	137.065	137.315	200.44	137.315	1	0.005	-1.21419
BDBG_04148	conserved hypothetical protein	1234.16	1758.73	1726.21	1726.21	5807.76	5800.4	7362.91	5807.76	1	0	1.75037
BDBG_04154	conserved hypothetical protein	327.585	1102.32	1248.91	1102.32	4423.12	4090.23	2715.3	4090.23	1	0.006	1.89165
BDBG_04156	MFS drug transporter	1171.15	1611.04	1442.67	1442.67	588.13	614.17	833.795	614.17	1	0.004	-1.23203
BDBG_04159	predicted protein	167.52	114.46	105.73	114.46	44.545	70.69	51.405	51.405	1	0.005	-1.15486
BDBG_04162	MFS multidrug transporter	910.045	990.915	1479.03	990.915	3143.25	3938.88	3617.84	3617.84	1	0.001	1.86829
BDBG_04166	acetyl-CoA hydrolase	3736.34	4974.69	4913.6	4913.6	11031.6	10365.2	14549.5	11031.6	1	0.001	1.16679
BDBG_04171	conserved hypothetical protein	2763.96	4798.8	4763.06	4763.06	1116.88	1154.44	1802.39	1154.44	1	0.003	-2.0447
BDBG_04177	bZIP transcription factor	1590.65	1660.09	1688.25	1660.09	3464.62	2634.23	4254.13	3464.62	1	0.004	1.06144
BDBG_04186	plasma membrane antiporter	2118.5	2901.96	2865.71	2865.71	7690.88	6995.27	10333	7690.88	1	0.001	1.42426
BDBG_04205	peroxisomal membrane protein	3641.13	4302.63	4311.67	4302.63	1600.11	1530.62	2410.84	1600.11	1	0.003	-1.42705
BDBG_04206	conserved hypothetical protein	2218.94	1981.66	1827.71	1981.66	620.96	490.5	764.395	620.96	1	0.001	-1.67414
BDBG_04228	predicted protein	2563.17	1930.14	1726.25	1930.14	5833.98	5492.77	4564.9	5492.77	1	0.001	1.50882
BDBG_04245	conserved hypothetical protein	981.79	961.545	906.79	961.545	1772.77	2128.25	1801.84	1801.84	1	0.002	0.906041
BDBG_04249	predicted protein	755.545	531.105	701.875	701.875	323.92	273.625	317.15	317.15	1	0.002	-1.14605
BDBG_04254	7-dehydrosterol-delta 7-reductase	9481.08	11867	12521.6	11867	4052.19	3505.78	4664.27	4052.19	1	0.001	-1.55019
BDBG_04261	choline dehydrogenase	1205.64	1087.67	940.46	1087.67	306.77	280.4	309.375	306.77	1	0	-1.82601
BDBG_04270	DNA mismatch repair protein Msh1	1324.48	1433.98	1294.54	1324.48	692.045	624.25	862.48	692.045	1	0.004	-0.936488
BDBG_04273	peroxisomal membrane protein	8741.92	6762.15	6891.35	6891.35	2621.02	2912.28	3465.55	2912.28	1	0.001	-1.24264
BDBG_04276	predicted protein	1098.09	970.795	930.935	970.795	1626.39	2194.96	1968.11	1968.11	1	0.003	1.01957
BDBG_04284	conserved hypothetical protein	2991.01	2373.4	2739.92	2739.92	5297.56	5552.94	5361.38	5361.38	1	0.002	0.968469
BDBG_04310	predicted protein	152.985	152.085	154.125	152.985	26.875	34.57	33.36	33.36	1	0	-2.1972
BDBG_04316	conserved hypothetical protein	8387.4	11196.6	7314.96	8387.4	2561.48	2306.61	2613.48	2561.48	1	0	-1.71125
BDBG_04328	conserved hypothetical protein	210	296.19	266.88	266.88	81.255	69.605	92.525	81.255	1	0.001	-1.71566
BDBG_04353	conserved hypothetical protein	132.88	71.27	88.525	88.525	219.73	275.835	249.96	249.96	1	0.003	1.49754
BDBG_04369	MFS phospholipid transporter Git1	11361.7	9748.32	8865	9748.32	2455.94	2430.61	3138.5	2455.94	1	0	-1.98888
BDBG_04370	alanine aminotransferase	9414.83	9490.27	8646.71	9414.83	3830.84	4553.84	3640.12	3830.84	1	0.001	-1.29728
BDBG_04375	predicted protein	66.51	72.25	80.03	72.25	168.5	171.71	227.835	171.71	1	0.001	1.2489
BDBG_04405	periplasmic nitrate reductase	1771.17	1194.42	1315.65	1315.65	574.295	575.17	743.77	575.17	1	0.003	-1.19372
BDBG_04406	conserved hypothetical protein	107.105	118.29	112.5	112.5	45.195	48.105	51.31	48.105	1	0.001	-1.22567
BDBG_04424	conserved hypothetical protein	6061.1	6578.48	7194.05	6578.48	1379.61	1426.89	1087.82	1379.61	1	0	-2.2535
BDBG_04426	predicted protein	965.585	934.855	908.4	934.855	1809.59	1611.75	1484.23	1611.75	1	0.004	0.785813
BDBG_04430	carbamoyl-phosphate synthase large subunit	12096.9	9188.73	11065.8	11065.8	5817.1	4776.06	6334.5	5817.1	1	0.004	-0.927736
BDBG_04432	conserved hypothetical protein	1711.34	2636.41	2959.26	2636.41	4707.67	6215.65	5740.69	5740.69	1	0.004	1.12265
BDBG_04462	pyridoxine kinase	5455.46	5611.67	5608.94	5608.94	2338.15	2397	3672.02	2397	1	0.005	-1.2265
BDBG_04478	RNA binding protein	729.65	883.985	787.98	787.98	3945.41	4170.59	4794.16	4170.59	1	0	2.40402
BDBG_04486	conserved hypothetical protein	690.125	403.21	367.75	403.21	1580.03	1973.34	1089.09	1580.03	1	0.003	1.97034
BDBG_04491	NAD(P)H:quinone oxidoreductase	1149.04	1761.71	1532.04	1532.04	4508.27	4868.27	6032.6	4868.27	1	0.001	1.66796
BDBG_04492	predicted protein	181.67	100.11	97.69	100.11	44.485	35.14	38.27	38.27	1	0.002	-1.3873
BDBG_04505	predicted protein	2904.89	3810.17	4223.19	3810.17	1370.17	1424.84	1083.28	1370.17	1	0.001	-1.4755
BDBG_04509	conserved hypothetical protein	5624.1	6180.71	7389.06	6180.71	2745.12	2989.24	2839.48	2839.48	1	0.001	-1.12215
BDBG_04510	conserved hypothetical protein	7266.15	6391.6	7611.02	7266.15	602.71	693.105	744.125	693.105	1	0	-3.39004
BDBG_04525	conserved hypothetical protein	189.67	173.295	168.4	173.295	448.29	340.23	445.355	445.355	1	0.001	1.36173
BDBG_04526	conserved hypothetical protein	86.085	92.315	67.515	86.085	243.105	239.67	364.38	243.105	1	0.001	1.49775
BDBG_04541	cation efflux family protein	5902.84	4558.96	4684.27	4684.27	2678.03	2327.21	2996.3	2678.03	1	0.004	-0.806655
BDBG_04548	mitochondrial carrier protein	19309.1	17138.5	22959.4	19309.1	9406.83	8852.08	10052	9406.83	1	0.002	-1.0375
BDBG_04549	predicted protein	1262.69	1012.27	956.71	1012.27	142.73	145.46	111.17	142.73	1	0	-2.82624
BDBG_04566	chromate ion transporter	3454.62	3587.12	3176.03	3454.62	2012.17	2063.96	1905.59	2012.17	1	0.004	-0.779777
BDBG_04578	SAP domain-containing protein	4939.56	4540.27	4700.88	4700.88	2617.88	2456.79	2943.42	2617.88	1	0.003	-0.844535
BDBG_04580	conserved hypothetical protein	2486.01	2426.21	2380.77	2426.21	1040.73	759.585	1416.66	1040.73	1	0.004	-1.22111
BDBG_04585	conserved hypothetical protein	602.855	692.605	708.085	692.605	1324.69	1123.75	1246.38	1246.38	1	0.003	0.847639
BDBG_04598	acetamidase regulatory protein	4136.09	4784.73	4529.92	4529.92	8559.98	6961	9155.43	8559.98	1	0.004	0.918122
BDBG_04607	hypothetical protein	591.69	570.67	571.145	571.145	292.165	329.23	253.085	292.165	1	0.002	-0.967074
BDBG_04609	benzoate 4-monooxygenase cytochrome P450	1676.8	2560.46	2480.32	2480.32	6247.6	5602.01	5477.85	5602.01	1	0.001	1.17542
BDBG_04627	peroxisomal biogenesis factor 2	2423.46	2243.42	1996.02	2243.42	1137.44	1211.44	1300.92	1211.44	1	0.003	-0.888977
BDBG_04632	conserved hypothetical protein	431.835	279.105	322.525	322.525	132.46	127.19	166.73	132.46	1	0.002	-1.28385
BDBG_04640	conserved hypothetical protein	161.19	156.835	240.815	161.19	540.315	621.395	597.105	597.105	1	0.001	1.88922
BDBG_04647	predicted protein	226.125	189.875	206.335	206.335	101.5	113.96	115	113.96	1	0.002	-0.856461
BDBG_04662	conserved hypothetical protein	151.02	147.61	172.525	151.02	488.585	446.27	552.17	488.585	1	0	1.69387
BDBG_04663	proline oxidase PrnD	704.895	858.9	786.105	786.105	1427.3	1591.96	1244.48	1427.3	1	0.004	0.86049
BDBG_04676	predicted protein	331.42	528.645	566.315	528.645	142.855	159.69	169.94	159.69	1	0.001	-1.72703
BDBG_04678	cutinase	450.545	368.395	422.335	422.335	1270.78	1118.98	1118.39	1118.98	1	0	1.40573
BDBG_04693	GTP-binding protein EsdC	11959.4	15998.3	17213.9	15998.3	4275.52	3703.15	5444.46	4275.52	1	0.001	-1.90375
BDBG_04700	"alpha-1;2-mannosyltransferase"	4818.42	6443.1	6420.55	6420.55	1174.62	1143.61	2500.4	1174.62	1	0.002	-2.4505
BDBG_04701	extracellular dipeptidyl-peptidase Dpp4	1640.53	2617.67	2038.98	2038.98	260.48	266.815	351.81	266.815	1	0	-2.93394
BDBG_04707	conserved hypothetical protein	1815.34	1551.91	1681.55	1681.55	4728.54	5032.5	4691.54	4728.54	1	0	1.49161
BDBG_04715	NAD dependent epimerase/dehydratase	437.275	564.9	549.835	549.835	1450.59	1408.98	2156.53	1450.59	1	0.001	1.39956
BDBG_04718	predicted protein	1071.09	677.485	783.65	783.65	2324.78	2465.34	3048.64	2465.34	1	0.001	1.6535
BDBG_04725	predicted protein	254.88	300.02	217.275	254.88	27.62	21.455	28.6	27.62	1	0	-3.20603
BDBG_04726	conserved hypothetical protein	2301.73	3162.42	2772.11	2772.11	845.835	900.13	698.23	845.835	1	0	-1.71253
BDBG_04727	predicted protein	971.36	1662.88	1363.62	1363.62	529.395	697.025	514.855	529.395	1	0.005	-1.36503
BDBG_04730	predicted protein	237.335	260.61	260.685	260.61	125.77	85.855	146.71	125.77	1	0.004	-1.0511
BDBG_04733	alternative sulfate transporter	1295.77	2195.46	1971.21	1971.21	627.525	626.71	908.73	627.525	1	0.004	-1.65134
BDBG_04737	histone deacetylase phd1	2167.67	1937.86	1927.38	1937.86	751.355	880.525	871.295	871.295	1	0.001	-1.15323
BDBG_04740	conserved hypothetical protein	2851.32	2209.32	2239	2239	932.92	1097.53	958.585	958.585	1	0.001	-1.22388
BDBG_04741	isochorismatase family hydrolase	4988.27	3602.14	4290.38	4290.38	1400.55	1662.89	1231.29	1400.55	1	0.001	-1.61512
BDBG_04774	C6 transcription factor	4262.44	4610.02	4047.75	4262.44	1368.62	1317.23	1553.82	1368.62	1	0	-1.63895
BDBG_04786	conserved hypothetical protein	2233.36	1583.46	1367.61	1583.46	4238.48	4203.86	3309.57	4203.86	1	0.003	1.40863
BDBG_04799	conserved hypothetical protein	2188.24	1270.21	1163.78	1270.21	5260.65	6294.67	3015.04	5260.65	1	0.005	2.05017
BDBG_04802	monothiol glutaredoxin-5	3618.88	2908.86	2891.75	2908.86	6809.46	7694.31	5329.48	6809.46	1	0.003	1.22709
BDBG_04817	conserved hypothetical protein	5876.77	4070.62	4616.98	4616.98	1403.13	2477.61	2086.59	2086.59	1	0.004	-1.14581
BDBG_04825	proline permease PrnB	931.335	1147.29	916.69	931.335	327.27	253.585	449.23	327.27	1	0.001	-1.50882
BDBG_04828	peptidase M24	1492.07	931.31	942.52	942.52	3489.17	3679.55	2140.36	3489.17	1	0.004	1.88829
BDBG_04832	iron sulfur cluster assembly protein	875.27	526.44	552.4	552.4	1832.61	2020.64	1250.89	1832.61	1	0.004	1.73011
BDBG_04851	predicted protein	1578.75	1461.84	1610.46	1578.75	955.29	850.065	734.44	850.065	1	0.003	-0.893138
BDBG_04859	hypothetical protein	9391.96	9086.82	8438.52	9086.82	4430.54	4879.5	4483.9	4483.9	1	0.002	-1.01902
BDBG_04860	predicted protein	774.38	1209.48	1060.21	1060.21	265.875	317.295	433.295	317.295	1	0.002	-1.74045
BDBG_04863	phosphotransferase enzyme family protein	394.565	442.27	405.915	405.915	66.88	59.63	96.46	66.88	1	0	-2.60153
BDBG_04924	MFS multidrug resistance transporter	1224.38	1301.59	1514.63	1301.59	527.105	448.48	436.105	448.48	1	0	-1.53715
BDBG_04925	predicted protein	309.255	208.835	201.235	208.835	117.94	108.775	115.73	115.73	1	0.004	-0.851601
BDBG_04928	phosphoesterase	131.4	114.895	117.9	117.9	60.19	72.37	63.145	63.145	1	0.003	-0.900823
BDBG_04942	nicotinamide N-methyltransferase	2913.71	3065.94	3026.98	3026.98	5426.73	6952.46	6211.85	6211.85	1	0.002	1.03715
BDBG_04957	DUF323 domain-containing protein	42.855	65.675	41.465	42.855	116.81	113.25	143.295	116.81	1	0.002	1.44663
BDBG_04969	rRNA-processing protein EFG1	1985.03	1942.73	2269.53	1985.03	4153.77	3732.28	3692.98	3732.28	1	0.002	0.910898
BDBG_04981	3-oxo-5-alpha-steroid 4-dehydrogenase	740.48	911.585	770.085	770.085	390.79	434.73	392.685	392.685	1	0.002	-0.971645
BDBG_04985	mandelate racemase/muconate lactonizing enzyme family protein	3034.38	3960.23	3946.42	3946.42	867.44	750.585	1012.02	867.44	1	0	-2.18571
BDBG_05003	phosphotransferase enzyme family protein	4938.23	5690.52	5248.21	5248.21	1615.36	1992.21	1847.53	1847.53	1	0	-1.50623
BDBG_05006	conserved hypothetical protein	642.085	512.96	485.44	512.96	1086.65	1200.32	1073	1086.65	1	0.002	1.08297
BDBG_05012	splicing factor 3B subunit 10	1217.91	805.71	795.04	805.71	3051.23	2978.42	2050.61	2978.42	1	0.002	1.88621
BDBG_05014	c-14 sterol reductase	17923.9	15125.1	15630.6	15630.6	7652.35	7621.55	6984.88	7621.55	1	0.001	-1.03622
BDBG_05030	epoxide hydrolase hyl1-Aspergillus niger	2495.04	2215.46	2285.79	2285.79	763.165	789.315	911.775	789.315	1	0	-1.53402
BDBG_05073	cystathionine gamma-synthase	5344.19	8960.99	7349.92	7349.92	2327	2102.27	3510.15	2327	1	0.003	-1.65926
BDBG_05084	hexose carrier protein	218.105	256.855	218.335	218.335	96.065	106.44	117	106.44	1	0.001	-1.0365
BDBG_05095	MFS transporter	9028.33	11914.3	12082.4	11914.3	3027.66	2363.64	5191.34	3027.66	1	0.003	-1.97642
BDBG_05096	oxidoreductase	2411.38	2022.96	2288.46	2288.46	801.23	877.585	603.335	801.23	1	0.001	-1.51409
BDBG_05104	predicted protein	220.02	187.23	171.9	187.23	390.02	377.9	395.315	390.02	1	0.002	1.05874
BDBG_05114	RNA exonuclease	712.98	787.96	831.335	787.96	1776.94	1748.98	1661.69	1748.98	1	0.001	1.15032
BDBG_05117	predicted protein	645.335	800.25	743.46	743.46	333.045	308.085	414.275	333.045	1	0.002	-1.15854
BDBG_05150	beta-N-acetylhexosaminidase	121.125	406.23	434.025	406.23	1283.89	1523.8	1290.21	1290.21	1	0.005	1.66724
BDBG_05154	conserved hypothetical protein	595	538.335	519.44	538.335	4161.8	4438.52	5839.73	4438.52	1	0	3.0435
BDBG_05156	phytanoyl-CoA dioxygenase	8264.69	6310.9	6188.38	6310.9	15930.5	15795	12202.8	15795	1	0.003	1.32355
BDBG_05160	predicted protein	124.025	215.085	160.295	160.295	16.74	16.06	24.51	16.74	1	0	-3.25936
BDBG_05169	predicted protein	4204.3	3636.41	4469.94	4204.3	7068.19	8407.82	8320.62	8320.62	1	0.003	0.984828
BDBG_05179	predicted protein	48.01	38.685	47.78	47.78	121.395	142.005	102.235	121.395	1	0.001	1.34523
BDBG_05180	NWD2	509.335	422.125	319.17	422.125	1023.61	1028.14	781.855	1023.61	1	0.003	1.27792
BDBG_05187	conserved hypothetical protein	2295.02	2790.69	2551.63	2551.63	4553.75	5277.85	5047.81	5047.81	1	0.002	0.984238
BDBG_05189	pyridoxal-phosphate dependent enzyme	991.145	995.71	1084.15	995.71	379.145	441.75	380.02	380.02	1	0	-1.38965
BDBG_05190	acetohydroxy acid isomeroreductase	6994.34	8191.52	8189.54	8189.54	3776.17	4359.38	3820.94	3820.94	1	0.002	-1.09985
BDBG_05192	enoyl-CoA hydratase/isomerase	2230.38	2289.49	2352	2289.49	4045.82	3746.23	3935.12	3935.12	1	0.003	0.781386
BDBG_05213	DNA repair protein Rex1	970.835	856.915	809.69	856.915	2036.94	2321.69	2179.98	2179.98	1	0.001	1.34709
BDBG_05214	predicted protein	712.44	579.505	553.15	579.505	1605.09	1598.89	1647.92	1605.09	1	0	1.46976
BDBG_05224	zinc/iron transporter	19559	14753.2	14219.8	14753.2	3586.71	3791.36	4257.4	3791.36	1	0	-1.96024
BDBG_05230	NADPH oxidase	4801.31	5400.31	6024.48	5400.31	2394.38	1991.75	2972.69	2394.38	1	0.002	-1.17339
BDBG_05232	PRO41 protein	2122.9	1876.78	1676.71	1876.78	720.46	919.375	528.9	720.46	1	0.002	-1.38127
BDBG_05236	hydrolase	2266.82	3700.27	3510.29	3510.29	860.025	683.275	1599.86	860.025	1	0.005	-2.02914
BDBG_05237	conserved hypothetical protein	163.61	205.665	174.585	174.585	64.495	69.355	79.505	69.355	1	0.001	-1.33186
BDBG_05240	predicted protein	1246.98	1214.38	1194.21	1214.38	407.71	435.23	435	435	1	0	-1.48113
BDBG_05243	histone H3	3860.89	4357.19	4120.46	4120.46	2171.61	2080.25	2568.96	2171.61	1	0.003	-0.924044
BDBG_05266	"peroxisomal D3;D2-enoyl-CoA isomerase"	3256	2757.92	3039.84	3039.84	1625.38	1531.4	1239.21	1531.4	1	0.002	-0.989142
BDBG_05275	conserved hypothetical protein	1561.84	1838.78	1669.86	1669.86	3534.75	3966.65	3673.96	3673.96	1	0.001	1.13761
BDBG_05279	FAD dependent oxidoreductase	54.58	106.9	76.055	76.055	164.92	205.94	266.67	205.94	1	0.004	1.43711
BDBG_05300	conserved hypothetical protein	319.585	269.085	285.025	285.025	657.855	650.105	581.935	650.105	1	0.001	1.18958
BDBG_05306	F-box domain-containing protein	30007.2	30625.7	28790	30007.2	12592.8	11596.4	17901.4	12592.8	1	0.003	-1.25271
BDBG_05310	conserved hypothetical protein	184.065	138.23	118.5	138.23	356.235	390.795	325.775	356.235	1	0.002	1.36576
BDBG_05314	conserved hypothetical protein	84.425	56.83	40.74	56.83	182.085	168.88	148.73	168.88	1	0.003	1.57127
BDBG_05323	C-5 cytosine methyltransferase DmtA	328.94	223.02	205.81	223.02	528.815	599.9	958.73	599.9	1	0.004	1.42755
BDBG_05324	SET domain-containing protein	106.29	93.21	65.2	93.21	493.67	470.335	249.44	470.335	1	0.001	2.33513
BDBG_05326	conserved hypothetical protein	606.92	557.46	525.11	557.46	1146.3	1320.75	1236.78	1236.78	1	0.001	1.14964
BDBG_05329	3'-5' exonuclease	3309.89	3237.11	3576.96	3309.89	7178.54	8338.73	7290.19	7290.19	1	0.001	1.13917
BDBG_05332	2-methylcitrate synthase	2845.62	2632.29	2736.06	2736.06	1242.77	1038.14	1785.38	1242.77	1	0.005	-1.13854
BDBG_05334	mRNA export factor elf1	13927	15334.5	15188.2	15188.2	6948.6	6139.92	9049.94	6948.6	1	0.003	-1.12815
BDBG_05336	choline transporter	8286.85	8176.56	8538.96	8286.85	2227.05	2471.61	2477.15	2471.61	1	0	-1.74538
BDBG_05338	malate synthase A	7178.73	9645.9	10225	9645.9	2941.9	2887.19	3839.8	2941.9	1	0.001	-1.71317
BDBG_05363	urease	2825.42	4160.65	3714.23	3714.23	1512.71	1632.71	2009.12	1632.71	1	0.004	-1.18579
BDBG_05385	HIT finger domain-containing protein	4702.6	2669.21	2986.5	2986.5	11931.2	12745.7	7484.59	11931.2	1	0.003	1.99822
BDBG_05390	hypothetical protein	702.525	644.02	717.835	702.525	1810.73	1686.75	1283.79	1686.75	1	0.002	1.26362
BDBG_05399	conserved hypothetical protein	849.21	866.27	796.585	849.21	1965.09	2063.73	1824.75	1965.09	1	0.001	1.2104
BDBG_05404	dimethyladenosine transferase	2648.84	2586.11	2297.86	2586.11	4464.48	4909.48	4131.84	4464.48	1	0.003	0.787711
BDBG_05415	NmrA family protein	992.73	971.855	881.46	971.855	319.44	360.11	447.355	360.11	1	0.001	-1.4323
BDBG_05436	predicted protein	32.485	23.25	16.41	23.25	221.625	289.275	192.565	221.625	1	0	3.25282
BDBG_05440	conserved hypothetical protein	2711.9	2142.57	2205.44	2205.44	920.48	1067.15	878.085	920.48	1	0.001	-1.26061
BDBG_05441	conserved hypothetical protein	639.835	570.775	699.375	639.835	1509.05	1908.09	1258.46	1509.05	1	0.002	1.23786
BDBG_05444	vacuolar transporter chaperone Vtc4	1362.07	1785.16	1776	1776	697.44	545.73	1012.92	697.44	1	0.006	-1.34849
BDBG_05454	predicted protein	362.775	507.29	587.11	507.29	1877.11	2226.94	1207.11	1877.11	1	0.002	1.88763
BDBG_05470	CFEM domain-containing protein	255	258.75	270.505	258.75	603.71	591.795	594.875	594.875	1	0	1.20103
BDBG_05503	kelch repeats protein	3739.25	2575.71	2417.82	2575.71	7130.4	6659.81	5304.46	6659.81	1	0.004	1.37051
BDBG_05522	predicted protein	796.645	810.29	677.815	796.645	377.125	414.46	324.875	377.125	1	0.002	-1.07889
BDBG_05525	aspartate aminotransferase	13906.3	15919.1	16694.5	15919.1	6577.27	6118.3	8086.85	6577.27	1	0.001	-1.2752
BDBG_05529	calcineurin binding protein	8994.21	6563.41	7267.4	7267.4	2285.09	2502.32	2297.34	2297.34	1	0	-1.66148
BDBG_05530	predicted protein	2394.14	2042.34	1992.63	2042.34	833.025	802.235	447.835	802.235	1	0.002	-1.34812
BDBG_05571	acetylornithine aminotransferase	8401.43	8683.38	8597.1	8597.1	2816.32	2699.81	2619.82	2699.81	1	0	-1.67099
BDBG_05579	phosphotransferase enzyme family protein	54.74	44.285	31.34	44.285	227.565	219.19	136.75	219.19	1	0.001	2.30729
BDBG_05591	integral membrane protein	1995.8	2435.46	2004.32	2004.32	759.255	765.96	958.23	765.96	1	0.001	-1.38777
BDBG_05596	conserved hypothetical protein	3055.17	3433.64	3612.15	3433.64	7415.77	7600.84	7343.1	7415.77	1	0.001	1.11086
BDBG_05610	glycosyl transferase	3313.36	5012.9	5250.54	5012.9	9055.21	8900.31	10200.8	9055.21	1	0.004	0.853103
BDBG_05629	conserved hypothetical protein	1544.15	1593.63	1537.55	1544.15	3619.32	4137.6	4096.19	4096.19	1	0	1.40747
BDBG_05635	conserved hypothetical protein	1845.46	1483.38	1622.59	1622.59	629.94	860.875	521.92	629.94	1	0.002	-1.36501
BDBG_05636	NADH-cytochrome b5 reductase 1	9220.25	9349.32	9500.94	9349.32	4740.19	4284.06	5363.27	4740.19	1	0.002	-0.979916
BDBG_05649	predicted protein	119.77	88.235	80.01	88.235	513.415	720.045	444.645	513.415	1	0	2.5407
BDBG_05689	monocarboxylate permease	140.23	135.605	108.46	135.605	248.545	267.98	355.065	267.98	1	0.002	0.982715
BDBG_05697	glutathione-dependent formaldehyde-activating	1131.94	1933.13	2969.94	1933.13	5791.15	8519.92	4430.06	5791.15	1	0.007	1.58291
BDBG_05705	conserved hypothetical protein	547.795	616.71	598.625	598.625	222.13	191.585	256.27	222.13	1	0.001	-1.43025
BDBG_05707	arsenite efflux transporter	79.805	198.75	186.415	186.415	534.75	455.52	514.565	514.565	1	0.004	1.46484
BDBG_05714	predicted protein	10115.6	12650.2	12381.8	12381.8	3929.36	3934.81	3151.65	3929.36	1	0	-1.65586
BDBG_05721	predicted protein	823.25	822.795	848.94	823.25	435.9	351.17	481.5	435.9	1	0.003	-0.917333
BDBG_05725	ankyrin repeat protein	3612.26	3512.8	3222.11	3512.8	1629.48	1843.48	1284.11	1629.48	1	0.002	-1.10821
BDBG_05730	malate dehydrogenase	12340.4	11774.2	10576.4	11774.2	5924.16	5202.38	7252.66	5924.16	1	0.004	-0.990947
BDBG_05753	predicted protein	658.005	332.92	391.52	391.52	116.835	147.625	166.73	147.625	1	0.002	-1.40715
BDBG_05766	MFS quinate transporter	1079.29	897.25	1005.79	1005.79	168.545	148.875	145	148.875	1	0	-2.75616
BDBG_05767	predicted protein	280.06	186.25	172.315	186.25	71.685	101.065	75.72	75.72	1	0.003	-1.29849
BDBG_05768	conserved hypothetical protein	933.92	607.69	591.67	607.69	1325.32	1587.67	1567.86	1567.86	1	0.004	1.36739
BDBG_05778	conserved hypothetical protein	153	100.61	110.96	110.96	46.875	45.895	57.91	46.875	1	0.002	-1.24315
BDBG_05787	cation efflux protein/zinc transporter	5014.6	5043.41	4145.21	5014.6	2131.46	1908.64	2666	2131.46	1	0.002	-1.23429
BDBG_05792	phosphoglycerate mutase	5479.85	7911.77	7704.21	7704.21	1535.03	1829.18	3403.67	1829.18	1	0.003	-2.07445
BDBG_05795	conserved hypothetical protein	5619.3	5582.48	5086.8	5582.48	10946.3	10410.8	10150.8	10410.8	1	0.002	0.899105
BDBG_05798	siderophore iron transporter mirB	1592.16	870.27	1153.88	1153.88	21009.6	21290.8	22059.8	21290.8	1	0	4.20567
BDBG_05818	predicted protein	628.915	930.855	1195.71	930.855	120.795	134.025	130.48	130.48	1	0	-2.83473
BDBG_05832	conserved hypothetical protein	223.985	212.65	241.73	223.985	439.75	430.125	543.67	439.75	1	0.002	0.973281
BDBG_05838	trehalose synthase	3233.34	3780.88	3699.76	3699.76	10082.1	8958.27	11896.8	10082.1	1	0	1.4463
BDBG_05845	predicted protein	281.505	207.25	180.71	207.25	60.095	44.755	73.66	60.095	1	0.001	-1.78606
BDBG_05863	phosphotransferase enzyme family protein	335.5	196.96	182.355	196.96	790.4	779.52	552.46	779.52	1	0.002	1.98468
BDBG_05886	galactosyl transferase GMA12/MNN10 family protein	2138.23	2366.42	2299.52	2299.52	3647.34	4463.9	4221.84	4221.84	1	0.003	0.876537
BDBG_05890	conserved hypothetical protein	2983.4	3159.73	2774.46	2983.4	1185.84	1102.23	1208.59	1185.84	1	0	-1.33105
BDBG_05896	conserved hypothetical protein	1329.84	1239.4	1213.14	1239.4	11163.1	12235.5	11585.9	11585.9	1	0	3.22466
BDBG_05901	mitochondrial 2-oxodicarboxylate carrier protein	7978.8	10061.1	9993.33	9993.33	4630.71	4111.34	4936.21	4630.71	1	0.002	-1.10973
BDBG_05908	tRNA ligase	6080.06	4811.6	4932.91	4932.91	11570.5	9866.69	9746.83	9866.69	1	0.003	1.00013
BDBG_05912	conserved hypothetical protein	550.42	514.835	455.815	514.835	1064.48	1176.8	890.17	1064.48	1	0.002	1.04797
BDBG_05913	aldehyde reductase	1107.25	987.795	961.315	987.795	1964.27	2070.38	2452.76	2070.38	1	0.001	1.06761
BDBG_05929	predicted protein	907.73	899.19	848.395	899.19	1797.79	1474.13	1474.38	1474.38	1	0.004	0.713406
BDBG_05937	predicted protein	3141.24	4898.05	5578.02	4898.05	1952.23	1717.09	1205.56	1717.09	1	0.004	-1.51224
BDBG_05943	conserved hypothetical protein	341.795	193.96	185.835	193.96	849.375	880.165	691.75	849.375	1	0.001	2.13064
BDBG_05971	beta-lactamase	2680.01	3028.14	3431.04	3028.14	8571.5	8050.84	9294.17	8571.5	1	0	1.50111
BDBG_05976	conserved hypothetical protein	1767.34	1297.61	1511.88	1511.88	5420.56	5805.76	4202.06	5420.56	1	0	1.8421
BDBG_05985	catechol dioxygenase	3360.17	3309.57	2952.07	3309.57	1128.9	1118.93	2048.21	1128.9	1	0.005	-1.55172
BDBG_05998	conserved hypothetical protein	429.25	429.86	473.855	429.86	1512.78	1321.64	1521.71	1512.78	1	0	1.81526
BDBG_06000	conserved hypothetical protein	143.605	180.545	196.585	180.545	384.605	503.36	286.645	384.605	1	0.005	1.09102
BDBG_06018	conserved hypothetical protein	60.01	48.65	42.335	48.65	145.085	135.585	92.92	135.585	1	0.003	1.47869
BDBG_06042	cell polarity protein	1492.51	1397.25	1377.07	1397.25	2775.28	2555.02	2434.73	2555.02	1	0.002	0.870744
BDBG_06043	L-aminoadipate-semialdehyde dehydrogenase	8643.46	10488.2	10387.9	10387.9	5000.84	4099.71	5950.77	5000.84	1	0.004	-1.05466
BDBG_06050	mRNA cleavage factor complex component Pcf11	5285.1	4914.25	4866.21	4914.25	2682.34	2532.98	3256.79	2682.34	1	0.004	-0.873482
BDBG_06069	conserved hypothetical protein	2075.25	2325.62	2258.48	2258.48	866.71	891.23	999.46	891.23	1	0.001	-1.34148
BDBG_06072	tetracycline transporter	9583.75	11726.3	9527.46	9583.75	4889.21	4595.06	5667.69	4889.21	1	0.002	-0.970989
BDBG_06091	"alpha-1;2-mannosyltransferase"	3671.82	3512.89	3689.21	3671.82	1676.07	1563.69	2070.81	1676.07	1	0.002	-1.13142
BDBG_06095	regulatory protein	2475.75	2141.21	1592.57	2141.21	1034.61	979.11	1016.9	1016.9	1	0.004	-1.07425
BDBG_06155	Delta(24(24(1)))-sterol reductase	4069.79	4002.84	4040.15	4040.15	1930.73	1838.05	1758.42	1838.05	1	0.001	-1.13624
BDBG_06160	FAD binding domain-containing protein	1243.09	468.605	569.52	569.52	2124.07	2445.53	1773.36	2124.07	1	0.007	1.89901
BDBG_06184	conserved hypothetical protein	68.225	132.38	103.645	103.645	304.21	350.505	270.895	304.21	1	0.002	1.55342
BDBG_06194	hypothetical protein	2267.09	2810.93	2935.71	2810.93	7642.13	8347.83	4320.3	7642.13	1	0.005	1.44292
BDBG_06202	longevity-assurance protein	11543	10138.6	10051	10138.6	3915.02	4059.76	4330.09	4059.76	1	0	-1.3204
BDBG_06203	fungal specific transcription factor domain-containing protein	2613.75	2611.66	2794.01	2613.75	4673.85	4749.52	4968.85	4749.52	1	0.002	0.861661
BDBG_06220	phospholipase D	1516.44	2613.28	2311.38	2311.38	570.92	442.9	994.94	570.92	1	0.004	-2.01739
BDBG_06230	glutathione S-transferase	93.63	158.25	112.145	112.145	640.23	590.525	718.79	640.23	1	0	2.51322
BDBG_06231	nucleoside transporter	6981.69	5701.92	5992.98	5992.98	2461.61	2242.98	1961.54	2242.98	1	0	-1.41786
BDBG_06250	conserved hypothetical protein	512.625	415.44	393.5	415.44	1223.76	1178.44	889.815	1178.44	1	0.001	1.50417
BDBG_06256	RTA1 domain-containing protein	597.5	646.94	500.4	597.5	2680.65	3079.8	2799.04	2799.04	1	0	2.22792
BDBG_06268	predicted protein	7282.67	5501.17	5422.9	5501.17	830.045	1027.42	572.895	830.045	1	0	-2.72848
BDBG_06269	predicted protein	2849.62	4236.67	4684.63	4236.67	429.23	475.19	328.085	429.23	1	0	-3.30311
BDBG_06271	homoserine dehydrogenase	2888.5	3772.09	3530.98	3530.98	1400.88	1178.96	2038.3	1400.88	1	0.005	-1.33374
BDBG_06272	conserved hypothetical protein	3281.28	2875.86	3901.13	3281.28	1290.82	1495.55	1140.71	1290.82	1	0.001	-1.34597
BDBG_06281	lipase/esterase	1331.23	1676.28	1599.88	1599.88	743.605	656.335	501.69	656.335	1	0.002	-1.28545
BDBG_06282	alcohol oxidase	1203.32	943.19	1086.67	1086.67	3033.9	2661.11	3114.46	3033.9	1	0	1.48126
BDBG_06287	LipA and NB-ARC domain-containing protein	11673.6	14832.8	14148.7	14148.7	4773.5	4090.23	7286.71	4773.5	1	0.003	-1.56755
BDBG_06291	conserved hypothetical protein	1530.05	1210.96	1117.86	1210.96	3007.46	2604.84	2983.82	2983.82	1	0.002	1.30101
BDBG_06307	conserved hypothetical protein	1143.4	885.255	1039.36	1039.36	1855.8	2220.28	2217.8	2217.8	1	0.002	1.09344
BDBG_06332	conserved hypothetical protein	6148.09	6619.6	6661.71	6619.6	2054.38	1494.89	2553.79	2054.38	1	0.001	-1.68804
BDBG_06356	fructosyl amino acid oxidasesarcosine oxidase	2298.11	2609.8	2769.38	2609.8	1226.32	1045	1478.39	1226.32	1	0.003	-1.08961
BDBG_06367	conserved hypothetical protein	819.5	849.895	1118.76	849.895	1901.57	2050.11	2249.63	2050.11	1	0.002	1.27034
BDBG_06368	ABC transporter	1769.42	2541.66	2356.11	2356.11	775.625	596.63	1211.28	775.625	1	0.005	-1.60297
BDBG_06371	conserved hypothetical protein	2143.11	1728.13	1531.62	1728.13	977.585	922.98	776.085	922.98	1	0.003	-0.90484
BDBG_06395	conserved hypothetical protein	4160.27	3909.69	4110.38	4110.38	9012.9	8470.69	6350.9	8470.69	1	0.004	1.04321
BDBG_06442	malate dehydrogenase	417.5	186.795	195.06	195.06	948.355	934.98	600.23	934.98	1	0.005	2.26102
BDBG_06446	predicted protein	245.94	386.105	328.665	328.665	111.935	97.42	182.94	111.935	1	0.006	-1.55396
BDBG_06477	predicted protein	694.88	716.125	604.17	694.88	58.94	76.86	65.68	65.68	1	0	-3.40324
BDBG_06488	conserved hypothetical protein	1875.55	1836.43	1725.34	1836.43	250.275	220.81	379.645	250.275	1	0	-2.87532
BDBG_06491	sulfite reductase beta subunit	2162.02	2968.44	3063.5	2968.44	7594.61	7470.4	9377.75	7594.61	1	0.001	1.35527
BDBG_06502	conserved hypothetical protein	373.235	233.375	279.81	279.81	823.96	974.185	579.295	823.96	1	0.003	1.55813
BDBG_06519	conserved hypothetical protein	494.835	569.815	583.895	569.815	1173.71	1030.96	2153.92	1173.71	1	0.006	1.04251
BDBG_06529	MATE efflux family protein subfamily	15806.7	11732.9	13397.8	13397.8	5662.63	5122.38	6210.77	5662.63	1	0.001	-1.24245
BDBG_06543	HET domain-containing protein	723.835	669.085	742.44	723.835	383.335	337.235	442.085	383.335	1	0.003	-0.917055
BDBG_06548	conserved hypothetical protein	8674.5	6238.73	6906.73	6906.73	2682.71	2423.59	3333.73	2682.71	1	0.001	-1.36431
BDBG_06551	animal haem peroxidase	632.56	423.06	484.94	484.94	1334.84	1137.38	1015.21	1137.38	1	0.002	1.22983
BDBG_06556	alpha-glucosidase	186.315	214	233.855	214	409.54	360.44	427.625	409.54	1	0.003	0.936394
BDBG_06573	integral membrane protein	1788	1375.5	1401.23	1401.23	667.96	848.71	532.665	667.96	1	0.003	-1.06886
BDBG_06575	glycosyl transferase family 17 protein	165.025	173.835	149.005	165.025	77.035	85.11	65.22	77.035	1	0.002	-1.0991
BDBG_06578	predicted protein	54.04	87.36	68.625	68.625	31.025	17.21	28.11	28.11	1	0.004	-1.28765
BDBG_06606	predicted protein	126.96	107.875	140.105	126.96	50.475	52.78	67.34	52.78	1	0.002	-1.26631
BDBG_06610	predicted protein	176.63	135.065	149.585	149.585	336.19	282.335	287.335	287.335	1	0.003	0.941768
BDBG_06611	C2H2 finger domain-containing protein	1627.01	2484.82	3958.42	2484.82	590.29	570.605	809.77	590.29	1	0.002	-2.07364
BDBG_06616	predicted protein	468.27	290.045	262.585	290.045	137.685	154	144.875	144.875	1	0.005	-1.00147
BDBG_06626	C-8 sterol isomerase	3257.89	2441.75	2401.07	2441.75	644.525	857.355	662.335	662.335	1	0	-1.88228
BDBG_06640	ankyrin repeat protein	1185.44	1238.21	1145.53	1185.44	457.585	449.255	542.375	457.585	1	0.001	-1.37331
BDBG_06645	conserved hypothetical protein	175.19	108.315	103.5	108.315	424.375	440.085	281.96	424.375	1	0.002	1.97011
BDBG_06646	HMG domain-containing protein	625.27	547.085	554.145	554.145	2217	2535.73	1924.46	2217	1	0	2.00027
BDBG_06657	glycosyl hydrolase family 47 protein	1837.07	1893.84	1760.76	1837.07	625.38	576.21	1086.44	625.38	1	0.004	-1.5546
BDBG_06678	predicted protein	115.855	147.585	130.69	130.69	601.125	694.855	256.605	601.125	1	0.004	2.20152
BDBG_06687	glycerol kinase	3035.82	2904.77	2667.92	2904.77	796.71	750.565	848.77	796.71	1	0	-1.8663
BDBG_06688	aquaglyceroporin	1475.59	782.395	935.855	935.855	404	498.025	339.73	404	1	0.005	-1.21193
BDBG_06741	conserved hypothetical protein	817.94	566.23	626.755	626.755	1926.39	2639.46	1142.39	1926.39	1	0.006	1.61993
BDBG_06745	NADPH oxidase isoform 2	1900.73	1741.59	1688.73	1741.59	4354.62	3908.78	4288.23	4288.23	1	0.001	1.29998
BDBG_06747	predicted protein	137.335	164.565	151.81	151.81	272.355	268.085	354.645	272.355	1	0.003	0.843222
BDBG_06763	short-chain dehydrogenase/reductase SDR	3576.36	3310.13	3619.64	3576.36	886.125	1028.44	604.94	886.125	1	0	-2.01291
BDBG_06786	conserved hypothetical protein	454.375	286.185	265.38	286.185	1045.9	1057.07	829.375	1045.9	1	0.002	1.86972
BDBG_06787	ABC multidrug transporter	17851.4	17311.3	21918.5	17851.4	5856.61	5569.88	8949.08	5856.61	1	0.001	-1.6079
BDBG_06791	predicted protein	208.585	252.42	156.73	208.585	991.835	1098.55	1291.94	1098.55	1	0	2.39689
BDBG_06795	dgpfaetke family protein	1484.59	1715.38	1768.79	1715.38	2763.59	3474.48	3810.11	3474.48	1	0.003	1.01827
BDBG_06806	conserved hypothetical protein	4120.85	3664.4	3732.19	3732.19	133.71	161.525	275.105	161.525	1	0	-4.53019
BDBG_06810	glycine cleavage system T protein	9295.19	11758.3	13292.4	11758.3	3453.34	2687.11	4267.38	3453.34	1	0.001	-1.76761
BDBG_06812	GMP synthase	5626.02	6858.44	7562.19	6858.44	2033.12	2215.66	2308.27	2215.66	1	0	-1.63014
BDBG_06822	predicted protein	397.085	297.295	256.11	297.295	116.775	136.75	77.055	116.775	1	0.003	-1.34816
BDBG_06849	"fructose-1;6-bisphosphatase"	4135.73	4641.71	3943.4	4135.73	1251.07	1552.02	1865.92	1552.02	1	0.001	-1.41399
BDBG_06860	3-hydroxyisobutyrate dehydrogenase	14989.2	13323.2	15568.8	14989.2	4576.48	5227.85	4606.94	4606.94	1	0	-1.70204
BDBG_06861	conserved hypothetical protein	477.485	306.485	342.145	342.145	46.305	40.2	65.22	46.305	1	0	-2.88537
BDBG_06898	hypothetical protein	8111.02	8289.98	7153.76	8111.02	2925.46	2494.71	3523.21	2925.46	1	0.001	-1.47122
BDBG_06901	conserved hypothetical protein	399.895	286.085	316.94	316.94	106.04	119.06	146.5	119.06	1	0.001	-1.41252
BDBG_06910	tetraspanin	7022.66	8092.71	7065.31	7065.31	3792.32	3910.09	4383.65	3910.09	1	0.003	-0.853553
BDBG_06911	transcriptional activator	1859.53	2017.36	2139.34	2017.36	3425.09	3416.31	3698.19	3425.09	1	0.003	0.763675
BDBG_06912	GNAT family acetyltransferase	1939.38	2101.81	1752.03	1939.38	4017.66	4087.94	5524.84	4087.94	1	0.002	1.07578
BDBG_06930	conserved hypothetical protein	653.545	421.15	573.23	573.23	195.23	218.395	118.255	195.23	1	0.002	-1.55394
BDBG_06954	homocitrate dehydratase	3800.9	4138.77	4019.86	4019.86	2156.71	2354.42	2147.4	2156.71	1	0.002	-0.898313
BDBG_06965	siderochrome-iron transporter Sit1	163.315	178.335	185.775	178.335	7113.1	6283.17	10291.7	7113.1	1	0	5.31782
BDBG_06978	predicted protein	3010.4	2973.09	3042.26	3010.4	4981.25	6160.91	5203	5203	1	0.003	0.789389
BDBG_06998	conserved hypothetical protein	13227.3	12710.7	11335.5	12710.7	6710	6272.76	5715.35	6272.76	1	0.002	-1.01887
BDBG_07016	predicted protein	253.4	176.61	151.96	176.61	77.595	90.295	74.04	77.595	1	0.003	-1.18653
BDBG_07017	C6 transcription factor	10109.6	13482.8	12344.6	12344.6	5291.8	5491.79	6984.81	5491.79	1	0.003	-1.16853
BDBG_07018	predicted protein	519.46	383.65	341.88	383.65	169.795	123.21	172.355	169.795	1	0.002	-1.176
BDBG_07021	n-acetylglucosamine-6-phosphate deacetylase	3332.57	3628.88	3535.62	3535.62	6764.46	6538.65	9173.46	6764.46	1	0.002	0.93601
BDBG_07024	integral membrane protein	471.685	693.275	709.105	693.275	1650.53	1336.26	2154.61	1650.53	1	0.002	1.25143
BDBG_07028	glucosamine-6-phosphate deaminase	576.415	656.125	680.94	656.125	4242.54	5088.27	5918.3	5088.27	1	0	2.95513
BDBG_07032	predicted protein	431.31	422.23	470.23	431.31	152.52	172.38	147.625	152.52	1	0	-1.49973
BDBG_07037	cytochrome P450 alkane hydroxylase	2279.15	2489.4	2034.86	2279.15	5260.59	4162.19	4817.9	4817.9	1	0.002	1.07991
BDBG_07038	predicted protein	240.835	262.415	210.77	240.835	71.75	72.33	86.255	72.33	1	0	-1.73538
BDBG_07048	DUF602 domain-containing protein	3204.77	2342.86	2671.77	2671.77	6187.81	5337.31	7842.26	6187.81	1	0.002	1.21163
BDBG_07051	conserved hypothetical protein	1652.82	1900.01	2764.92	1900.01	7504.77	9850	4295.31	7504.77	1	0.004	1.98181
BDBG_07058	predicted protein	192.435	368.605	415.96	368.605	817.42	794.775	791.505	794.775	1	0.005	1.10847
BDBG_07070	inositol oxygenase	2452.89	2005.34	1649.23	2005.34	10722	9292.4	14722	10722	1	0	2.41866
BDBG_07071	methyltransferase type 11	587.52	953.605	977.165	953.605	181.545	155.815	274.69	181.545	1	0.001	-2.39306
BDBG_07073	conserved hypothetical protein	3864.02	3795.56	4051.69	3864.02	2194.62	2003.68	2298.89	2194.62	1	0.002	-0.816128
BDBG_07079	MFS multidrug transporter	137.485	297.94	313.71	297.94	747.04	845.4	539.795	747.04	1	0.006	1.32616
BDBG_07083	metallo-beta-lactamase superfamily protein	265.92	207.085	207.77	207.77	35.1	50.5	42.13	42.13	1	0	-2.30207
BDBG_07086	HHE domain-containing protein	41.095	40.845	35.47	40.845	89.65	89.315	74.475	89.315	1	0.001	1.12874
BDBG_07107	catalase isozyme P	31183.7	39382.3	35398.3	35398.3	15320.2	13419.6	21468.1	15320.2	1	0.004	-1.20824
BDBG_07109	predicted protein	10.5	19.695	13.66	13.66	86.005	114.775	34.38	86.005	1	0.004	2.65446
BDBG_07115	enoyl-CoA hydratase	2229.34	2532.8	2094.84	2229.34	1169.86	1256.14	1408.77	1256.14	1	0.004	-0.82761
BDBG_07120	sterigmatocystin 8-O-methyltransferase	174.045	231.19	180.21	180.21	15176.3	13931.1	19624.8	15176.3	1	0	6.396
BDBG_07124	autophagy related lipase	8599.98	10287	10678.3	10287	3943.94	3053.84	5844.46	3943.94	1	0.005	-1.38311
BDBG_07137	acetoacetyl-CoA reductase	5478.31	9697.02	10187.7	9697.02	1998.62	1688.62	3019.46	1998.62	1	0.002	-2.27853
BDBG_07149	conserved hypothetical protein	1539.44	1460.61	1374.86	1460.61	503.44	457.855	586.335	503.44	1	0	-1.53667
BDBG_07152	acyl-CoA:6-aminopenicillanic-acid-acyltransferase	3490.46	4610.31	4947.4	4610.31	1233.42	1025.71	2138.34	1233.42	1	0.003	-1.9022
BDBG_07164	vacuolar protein sorting protein	3071.25	3018.96	2892.67	3018.96	6946.75	6693.91	4985.46	6693.91	1	0.003	1.1488
BDBG_07167	predicted protein	27.935	83.9	80.57	80.57	477.125	517.665	280.065	477.125	1	0.002	2.56605
BDBG_07171	conserved hypothetical protein	9128.58	8821.96	8158.71	8821.96	5062.4	5179.19	3993.4	5062.4	1	0.004	-0.801279
BDBG_07173	conserved hypothetical protein	2986.91	4129.02	3690.09	3690.09	1466.63	1160.98	2091.39	1466.63	1	0.005	-1.33115
BDBG_07186	MFS transporter	492.46	884.17	925.46	884.17	1957.52	1792.73	2003.46	1957.52	1	0.004	1.14663
BDBG_07190	predicted protein	254.67	302.75	205.79	254.67	77.615	64.935	145.855	77.615	1	0.006	-1.71422
BDBG_07193	conserved hypothetical protein	763.395	1706.68	1708.25	1706.68	4849.56	5493.67	2894.51	4849.56	1	0.007	1.50666
BDBG_07199	saccharopine dehydrogenase	2036.61	1856.27	1929.61	1929.61	593.085	922.355	835.085	835.085	1	0.001	-1.20831
BDBG_07217	sucrase/ferredoxin domain-containing protein	271.67	279.94	288.315	279.94	2953.84	3163.84	3287.63	3163.84	1	0	3.49848
BDBG_07218	zinc finger protein 501	682.5	692.98	859.125	692.98	332.105	331.645	331.085	331.645	1	0.001	-1.06317
BDBG_07226	conserved hypothetical protein	595.48	378.295	389.525	389.525	1182.61	1397.4	1262.39	1262.39	1	0.001	1.69638
BDBG_07248	transcription factor TFIIH complex subunit Tfb1	3650.4	3104.98	3245.96	3245.96	6251.38	7069.06	5319.02	6251.38	1	0.004	0.945528
BDBG_07256	conserved hypothetical protein	987.23	580.94	697.355	697.355	2100.78	2866.8	1379.11	2100.78	1	0.006	1.59096
BDBG_07257	conserved hypothetical protein	2817.71	2472.82	2842.32	2817.71	5232.84	5239.27	4471.84	5232.84	1	0.003	0.89307
BDBG_07262	glyoxylate reductase	7940.26	6886.88	7640.85	7640.85	2406.75	2470.11	2864	2470.11	1	0	-1.62916
BDBG_07285	predicted protein	204.355	164.755	182.755	182.755	48.645	86.255	49.94	49.94	1	0.002	-1.87164
BDBG_07296	PRO1 protein	3275.46	3313.36	2085.38	3275.46	325.065	296.855	532.69	325.065	1	0	-3.3329
BDBG_07298	conserved hypothetical protein	495.5	508.815	458.145	495.5	904.795	789.085	852.815	852.815	1	0.003	0.783348
BDBG_07327	phosphopantothenoylcysteine decarboxylase	547.915	414.06	398.375	414.06	99.085	87.565	111.685	99.085	1	0	-2.0631
BDBG_07338	predicted protein	217.295	206.77	178.065	206.77	89.585	121.375	86.255	89.585	1	0.003	-1.2067
BDBG_07359	DNA replication complex GINS protein psf2	1815.38	2132.25	2663.05	2132.25	4835.48	4488.4	4253.85	4488.4	1	0.003	1.07382
BDBG_07360	glucosyltransferase	4601.35	4613.62	4113.75	4601.35	1972.06	2112.84	1682.61	1972.06	1	0.001	-1.22236
BDBG_07386	predicted protein	662.75	485.4	401.045	485.4	194.755	220.105	173.13	194.755	1	0.002	-1.31751
BDBG_07394	predicted protein	250.02	193.005	202.545	202.545	1412.88	1778.62	527.085	1412.88	1	0.003	2.80232
BDBG_07403	sterol O-acyltransferase	2265.23	1807.55	1622.84	1807.55	801.795	950	648.775	801.795	1	0.002	-1.17273
BDBG_07412	predicted protein	2674.62	2617.36	2792.28	2674.62	554.5	556.42	606.9	556.42	1	0	-2.26509
BDBG_07433	3-oxoacyl-(acyl-carrier-protein) reductase	1549.94	1289.27	1502.32	1502.32	742.25	729.105	551.295	729.105	1	0.002	-1.04299
BDBG_07434	haemolysin-III channel protein Izh2	417.315	595.525	565.835	565.835	160.65	175.71	231.27	175.71	1	0.001	-1.68719
BDBG_07447	acetolactate synthase	5159.21	6207.19	7380.9	6207.19	2650.82	2211.12	3420.63	2650.82	1	0.003	-1.2275
BDBG_07450	methyltransferase	1111.86	1204.26	1102.17	1111.86	2190.59	2039.61	2956.18	2190.59	1	0.003	0.978348
BDBG_07456	conserved hypothetical protein	958.19	797.54	732.355	797.54	1922.44	1982.09	1571.21	1922.44	1	0.002	1.26931
BDBG_07462	metalloreductase	2753.23	2606.02	2716.71	2716.71	7627.71	6010.12	7391.04	7391.04	1	0	1.44392
BDBG_07467	predicted protein	68.94	47.435	48.95	48.95	111.815	160.92	287.61	160.92	1	0.005	1.71696
BDBG_07469	cation diffusion facilitator 1	1403	1150.91	1117.07	1150.91	9752.1	8611.5	7583.17	8611.5	1	0	2.90348
BDBG_07471	GPI anchored protein	1806.3	1872.9	1989	1872.9	3983.38	3053.54	3819.48	3819.48	1	0.003	1.0281
BDBG_07472	predicted protein	281.11	418.42	419.73	418.42	775.65	783.54	708.94	775.65	1	0.004	0.890454
BDBG_07477	predicted protein	220.67	213.94	203.275	213.94	101.92	86.42	123.38	101.92	1	0.002	-1.06977
BDBG_07481	predicted protein	258.21	204.375	150.875	204.375	69.895	70.73	101	70.73	1	0.004	-1.53082
BDBG_07483	pyridine nucleotide-disulphide oxidoreductase	708.42	562.755	607.96	607.96	1238.09	1339.38	1356.82	1339.38	1	0.001	1.13951
BDBG_07491	conserved hypothetical protein	5871.44	6659.71	7685.29	6659.71	16464.6	15600.9	17377.9	16464.6	1	0.001	1.30584
BDBG_07495	conserved hypothetical protein	2108.07	2608.28	2706.63	2608.28	1007.96	911.21	1376.21	1007.96	1	0.003	-1.37166
BDBG_07499	conserved hypothetical protein	2140.14	1861.57	1659.03	1861.57	478.355	505.25	322.92	478.355	1	0	-1.96036
BDBG_07505	conserved hypothetical protein	1435.43	1337.46	1214.11	1337.46	435.125	551.505	351.65	435.125	1	0.001	-1.61999
BDBG_07506	conserved hypothetical protein	7789.88	11942	10805	10805	4067.63	3393.19	5871.59	4067.63	1	0.006	-1.40944
BDBG_07510	40S ribosomal protein S22	5011.56	3825.09	4013.5	4013.5	8448.21	9998.19	7101.9	8448.21	1	0.004	1.07378
BDBG_07511	phosphoglycerate mutase	2321.46	2122.36	1956.03	2122.36	3972.15	4334.76	3705.44	3972.15	1	0.002	0.904254
BDBG_07518	3-isopropylmalate dehydrogenase A	2465.65	2389.46	2305.21	2389.46	518.045	834.545	597.44	597.44	1	0	-1.99982
BDBG_07529	conserved hypothetical protein	547.915	425.545	459.73	459.73	263.165	271.15	265.71	265.71	1	0.004	-0.790934
BDBG_07530	polyketide synthase	167.025	102.625	104.185	104.185	36.855	32.44	36.86	36.855	1	0.001	-1.49922
BDBG_07536	hypothetical protein	142.355	86.92	92.86	92.86	545.565	529.27	290.315	529.27	1	0.001	2.51087
BDBG_07548	enoyl-CoA hydratase/isomerase	2163.12	2359.89	2223.05	2223.05	968.815	1130.17	1204.4	1130.17	1	0.002	-0.975997
BDBG_07556	predicted protein	241.375	147.15	211.315	211.315	46.33	64.3	54.885	54.885	1	0.001	-1.94491
BDBG_07558	alpha-glucosidase	1217.96	1632.96	1549.09	1549.09	3740.86	2746.17	3884.93	3740.86	1	0.002	1.27195
BDBG_07565	sugar transporter	1222.98	997.625	957.795	997.625	385	351.775	429.355	385	1	0.001	-1.37364
BDBG_07571	2OG-Fe(II) oxygenase	495.96	847.005	760.755	760.755	1892.54	1684.21	2210.38	1892.54	1	0.002	1.31482
BDBG_07572	Swr1p complex component	4094.8	2833.11	3289.55	3289.55	8974.19	9830.9	6349.75	8974.19	1	0.003	1.44789
BDBG_07604	conserved hypothetical protein	18400.6	15070.1	15360.6	15360.6	6933.29	7229.8	8157.16	7229.8	1	0.001	-1.08721
BDBG_07608	conserved hypothetical protein	52.31	72.745	65.285	65.285	124.065	115.605	140.085	124.065	1	0.003	0.926273
BDBG_07619	conserved hypothetical protein	403.275	539.295	675.92	539.295	1155.4	1229.38	1046.52	1155.4	1	0.004	1.09925
BDBG_07622	nuclear serine protease HtrA2/Nma111	548.315	451.625	475.545	475.545	1235.15	1240	1327.23	1240	1	0	1.38269
BDBG_07626	acetyltransferase	662.145	452.335	526.545	526.545	132.565	129.44	102.105	129.44	1	0	-2.02427
BDBG_07635	conserved hypothetical protein	635	619.23	594.295	619.23	2793.23	2714.9	3498.23	2793.23	1	0	2.17339
BDBG_07640	NOL1/NOP2/sun domain-containing protein	3263.73	3271.82	3146.96	3263.73	6479.23	5526.98	6467.69	6467.69	1	0.002	0.986729
BDBG_07641	acetyltransferase	2978.98	2284.19	2153.53	2284.19	1245.27	1410.61	886.295	1245.27	1	0.005	-0.875224
BDBG_07645	glutathione S-transferase	3213.5	3607.62	3725.34	3607.62	8289.05	9939.12	5693.31	8289.05	1	0.004	1.20016
BDBG_07662	inosine triphosphate pyrophosphatase	2071.94	1672.21	1743.3	1743.3	3369.19	3532.05	3583.51	3532.05	1	0.002	1.01869
BDBG_07682	conserved hypothetical protein	368.67	409.645	443.895	409.645	704.98	786.71	769.835	769.835	1	0.003	0.910175
BDBG_07701	FAD binding domain-containing protein	129.935	137.36	127.94	129.935	45.81	55.035	75.72	55.035	1	0.003	-1.23937
BDBG_07704	MBOAT family protein	6139.85	7670.05	7388.1	7388.1	3677.98	3599.53	4106.73	3677.98	1	0.003	-1.00629
BDBG_07716	flavin-containing amine oxidasedehydrogenase	1073.98	1230.8	1071.21	1073.98	2343.01	1725.12	2823.69	2343.01	1	0.005	1.12539
BDBG_07785	glycerate kinase	166.815	161.685	160.4	161.685	44.485	27.74	78.22	44.485	1	0.004	-1.86179
BDBG_07800	conserved hypothetical protein	4293.16	4324.59	3862.71	4293.16	842.355	970.21	630.085	842.355	1	0	-2.34954
BDBG_07801	dolichyl-P-Man:Man(5)GlcNAc(2)-PP-dolichyl mannosyltransferase	2627.61	2116.76	2444.51	2444.51	3950.29	4238.6	4990.27	4238.6	1	0.004	0.794047
BDBG_07802	conserved hypothetical protein	1734.94	1394.32	1403.71	1403.71	3382.19	3522.57	2476.91	3382.19	1	0.004	1.26871
BDBG_07810	predicted protein	156.46	80.385	93.775	93.775	19.72	36.74	26.03	26.03	1	0.002	-1.84903
BDBG_07823	MFS transporter	565.085	584.545	434.585	565.085	1232.88	1161.32	1266.09	1232.88	1	0.001	1.12549
BDBG_07843	conserved hypothetical protein	1605.28	1755.71	1788.73	1755.71	3994.36	3617.84	5124.59	3994.36	1	0.001	1.18591
BDBG_07858	conserved hypothetical protein	46.41	114.04	117.38	114.04	478.875	587.9	340.21	478.875	1	0.002	2.07011
BDBG_07859	C2H2 transcription factor	68.07	166.67	166.045	166.045	881.355	837	331.775	837	1	0.005	2.33365
BDBG_07871	predicted protein	2851.84	1556.29	2189.3	2189.3	5692.38	6667.88	3915.11	5692.38	1	0.006	1.37856
BDBG_07875	small G-protein GPA2	3189.19	3555.05	3875.57	3555.05	726.895	825.21	915.085	825.21	1	0	-2.10703
BDBG_07889	recombination hotspot-binding protein	1295.82	1101.5	1076.42	1101.5	2022.71	2227	1969.01	2022.71	1	0.003	0.87682
BDBG_07899	conserved hypothetical protein	31961	27188.2	30655.5	30655.5	13333.4	15395.6	14063.2	14063.2	1	0.001	-1.12422
BDBG_07901	UV-damage endonuclease	15088.8	16660.6	18563.6	16660.6	6007.6	5872.6	8946.77	6007.6	1	0.002	-1.47158
BDBG_07908	conserved hypothetical protein	138.815	76.865	67.51	76.865	20.68	19.155	28.635	20.68	1	0.002	-1.89409
BDBG_07927	alpha-ketoglutarate-dependent taurine dioxygenase	360.025	307.085	310.125	310.125	617.735	674.75	642	642	1	0.002	1.04972
BDBG_07933	Rpp14 family	282.485	274.145	303.67	282.485	560.23	527.67	795.25	560.23	1	0.003	0.987845
BDBG_07934	ATP-citrate synthase subunit 1	15077.5	19351.1	20166	19351.1	9529.69	9014.98	8750.61	9014.98	1	0.003	-1.10202
BDBG_07936	predicted protein	408.045	415.9	502.52	415.9	183.17	142.025	193.31	183.17	1	0.001	-1.18305
BDBG_07953	phthalate transporter	9747.55	9967.13	8746.5	9747.55	1814.94	1584.9	1081.84	1584.9	1	0	-2.62065
BDBG_07955	monosaccharide transporter	1272.32	1519.71	1630.73	1519.71	3819.5	2948.29	4649.79	3819.5	1	0.002	1.32959
BDBG_07970	conserved hypothetical protein	4106.48	2950.18	3038.38	3038.38	841.855	707.88	819.315	819.315	1	0	-1.89081
BDBG_07971	thioesterase	4067.38	3396.86	3379	3396.86	536.815	651.46	632.17	632.17	1	0	-2.42582
BDBG_07972	conserved hypothetical protein	2447.34	3449.9	2970.65	2970.65	1507.46	1339.76	1244.82	1339.76	1	0.002	-1.14881
BDBG_07979	conserved hypothetical protein	3940.98	3198.53	3137.23	3198.53	2121.17	1664.32	1344.19	1664.32	1	0.005	-0.942478
BDBG_07981	SAP domain-containing protein	723.19	815	816.795	815	427.42	395.44	463.255	427.42	1	0.003	-0.931146
BDBG_07984	alcohol dehydrogenase II	865.44	748.52	744.625	748.52	2209.23	2098.11	1412.82	2098.11	1	0.002	1.48698
BDBG_08000	general amino-acid permease GAP1	1726.17	1710.57	1647.27	1710.57	6108.1	5417.01	5810.59	5810.59	1	0	1.76421
BDBG_08018	peroxin-1	3964.88	5802.69	5471.21	5471.21	2600.92	1886.21	2765.69	2600.92	1	0.005	-1.07284
BDBG_08025	conserved hypothetical protein	360.895	418.5	724.045	418.5	152.435	149.46	198.17	152.435	1	0.003	-1.45703
BDBG_08033	conserved hypothetical protein	4305.44	4227.48	4847.65	4305.44	15749.2	16966.4	18096.9	16966.4	1	0	1.97845
BDBG_08034	siderophore iron transporter mirC	4035.75	4839.71	4359.34	4359.34	16778	14624.9	19631.4	16778	1	0	1.94439
BDBG_08035	conserved hypothetical protein	2384.42	2208.46	2527.8	2384.42	18231.2	18346.8	18642.2	18346.8	1	0	2.94382
BDBG_08036	conserved hypothetical protein	1793	1452.03	1573.36	1573.36	34500.4	39605.3	28096.5	34500.4	1	0	4.4547
BDBG_08050	isochorismatase family hydrolase	17900.6	15452	16484.9	16484.9	6141.35	6810.8	7160.35	6810.8	1	0	-1.27525
BDBG_08064	conserved hypothetical protein	2625.53	3049.67	2960.25	2960.25	1683.73	1715.51	1525.01	1683.73	1	0.004	-0.814058
BDBG_08068	conserved hypothetical protein	94.595	75.865	64.73	75.865	249.69	239.19	206.36	239.19	1	0.001	1.65665
BDBG_08071	conserved hypothetical protein	320.275	326.295	406.165	326.295	1529.86	1631.82	1285.07	1529.86	1	0	2.22915
BDBG_08082	acetyl-CoA carboxylase	13778.5	11429.8	11978.2	11978.2	4646.6	4379.35	4856.34	4646.6	1	0	-1.36616
[truncated: 889 more rows]

## Sheet: 48-hrs 22oC
BDBG #	Gene Annotation	WT A	WT B	WT C	Median WT	SREB KO A	SREB KO B	SREB KO C	Median SREB KO	Ebarrays (DE > 0.95)	LIMMA (DE < 0.5)	Log2 Fold Change (Median SREB KO / Median WT)
[truncated: 1,913 more rows]
