# Supplementary material for: Fungal Morphology, Iron Homeostasis, and Lipid Metabolism Regulated by a GATA Transcription Factor in Blastomyces dermatitidis
Source: PLoS Pathog. 2015 Jun 26;11(6):e1004959. doi: 10.1371/journal.ppat.1004959 (PMC4482641; doi:10.1371/journal.ppat.1004959)
Supplement: S2 Table — (XLSX) [file ppat.1004959.s002.xlsx]

## Sheet: Sheet1
S2 Table. Enriched gene ontology (GO) terms for differentially expressed genes
Iron Ion Binding	Bd Gene Name	Bd PFAM	Bd GO Term	Predicted Function	Sc name	Sc gene	tBLASTn Score	tBLASTn E-value	Reciprocal tBLASTn	Score E AL I P
BDBG_06491	sulfite reductase beta subunit	Nitrite and sulphite reductase 4Fe-4S domain | sulfite reductase (NADPH) hemoprotein, beta-component	oxidoreductase activity; oxidation reduction; FMN binding; electron carrier activity; heme binding; iron-sulfur cluster binding; catalytic activity; metabolic process; iron ion binding	AA: electron carrier	YJR137C	MET5	676.4	0	BDBG_06491.1	1198.73 0.0 1234 611 811
BDBG_06065	ferredoxin-dependent glutamate synthase 1	Conserved region in glutamate synthase | Pyridine nucleotide-disulphide oxidoreductase | Pyridine nucleotide-disulphide oxidoreductase | GXGXG motif | Glutamate synthase central domain | Glutamine amidotransferases class-II | glutamate synthase, NADH/NADPH, small subunit | Conserved region in glutamate synthase | glutamate synthase, NADH/NADPH, small subunit	nitrogen compound metabolic process; glutamate synthase activity; oxidation reduction; metabolic process; oxidoreductase activity; FAD binding; glutamate biosynthetic process; oxidoreductase activity, acting on the CH-NH2 group of donors, NAD or NADP as acceptor; electron carrier activity; iron-sulfur cluster binding; catalytic activity; iron ion binding; FMN binding; glutamate synthase activity,…	AA: electron carrier, iron binding	YDL171C	GLT1	1770.8	0	BDBG_06065.1	2575.05 0.0 2079 1263 1540
BDBG_00202	cytochrome P450 oxidoreductase	Cytochrome P450	monooxygenase activity; iron ion binding; heme binding; oxidation reduction; electron carrier activity	Electron Carrier: Iron Ion Binding	--	--	--	--	--	--
BDBG_05230	NADPH oxidase	Ferric reductase like transmembrane component | FAD-binding domain | Ferric reductase NAD binding domain	electron carrier activity; membrane; oxidoreductase activity; oxidation reduction; iron ion binding; integral to membrane; FAD binding	Electron Carrier: Iron Ion Binding	--	--	--	--	--	--
BDBG_07462	metalloreductase	Ferric reductase like transmembrane component | Ferric reductase NAD binding domain | FAD-binding domain	electron carrier activity; oxidoreductase activity; oxidation reduction; iron ion binding; integral to membrane; FAD binding	Electron Carrier: Iron Ion Binding	--	--	--	--	--	--
BDBG_05301	iron-sulfur cluster-binding protein	Rieske [2Fe-2S] domain	electron carrier activity; oxidoreductase activity; 2 iron, 2 sulfur cluster binding; oxidation reduction; iron ion binding; cellular aromatic compound metabolic process	Electron Carrier: Iron Ion Binding	--	--	--	--	--	--
BDBG_06745	NADPH oxidase isoform 2	Ferric reductase like transmembrane component | Ferric reductase NAD binding domain | FAD-binding domain	electron carrier activity; oxidoreductase activity; oxidation reduction; iron ion binding; integral to membrane; FAD binding	Electron Carrier: Iron Ion Binding	--	--	--	--	--	--
BDBG_09322	FRE family ferric-chelate reductase	Ferric reductase like transmembrane component | Ferric reductase NAD binding domain | FAD-binding domain	iron ion binding; electron carrier activity; integral to membrane; oxidoreductase activity; FAD binding	Electron Carrier: Iron Ion binding, FAD	--	--	--	--	--	--
BDBG_09398	xanthine dehydrogenase	Aldehyde oxidase and xanthine dehydrogenase, molybdopterin binding domain | CO dehydrogenase flavoprotein C-terminal domain | 2Fe-2S iron-sulfur cluster binding domain | [2Fe-2S] binding domain | Aldehyde oxidase and xanthine dehydrogenase, a/b hammerhead domain | FAD binding domain in molybdopterin dehydrogenase | xanthine dehydrogenase, small subunit | xanthine dehydrogenase, molybdopterin bind…	catalytic activity; FAD binding; oxidation reduction; electron carrier activity; oxidoreductase activity; metal ion binding; iron-sulfur cluster binding; iron ion binding	Electron Carrier: Iron Ion Binding, FAD	--	--	--	--	--	--
BDBG_08235	cytochrome P450 55A3	septum site-determining protein MinC	monooxygenase activity; iron ion binding; electron carrier activity; heme binding; oxidation reduction	Electron Carrier: Iron Ion Binding, heme	--	--	--	--	--	--
BDBG_07039	conserved hypothetical protein	--	monooxygenase activity; iron ion binding; electron carrier activity; heme binding	Electron carrier: Iron Ion Binding, heme	--	--	--	--	--	--
BDBG_09214	cytochrome P450	Cytochrome P450	monooxygenase activity; iron ion binding; heme binding; oxidation reduction; electron carrier activity	Electron Carrier: Iron Ion Binding, heme	--	--	--	--	--	--
BDBG_07037	cytochrome P450 alkane hydroxylase	Cytochrome P450	monooxygenase activity; iron ion binding; electron carrier activity; heme binding; oxidoreductase activity, acting on paired donors, with incorporation or reduction of molecular oxygen, reduced flavin or flavoprotein as one donor, and incorporation of one atom of oxygen; oxidation reduction	Electron Carrier: Iron Ion Binding, heme	--	--	--	--	--	--
BDBG_09096	conserved hypothetical protein	--	monooxygenase activity; iron ion binding; electron carrier activity; heme binding	Electron carrier: Iron Ion Binding, heme	--	--	--	--	--	--
BDBG_07411	benzoate 4-monooxygenase cytochrome P450	--	monooxygenase activity; iron ion binding; electron carrier activity; heme binding	Electron carrier: Iron Ion Binding, heme	--	--	--	--	--	--
BDBG_07026	benzoate 4-monooxygenase cytochrome P450	--	monooxygenase activity; iron ion binding; electron carrier activity; heme binding	Electron carrier: Iron Ion Binding, heme	--	--	--	--	--	--
BDBG_04609	benzoate 4-monooxygenase cytochrome P450	Cytochrome P450	monooxygenase activity; iron ion binding; electron carrier activity; heme binding; oxidation reduction	Electron Carrier: Iron Ion Binding, heme	--	--	--	--	--	--
BDBG_08035	conserved hypothetical protein	Cytochrome P450	monooxygenase activity; iron ion binding; electron carrier activity; heme binding	Electron carrier: Iron Ion Binding, heme	--	--	--	--	--	--
BDBG_01359	cytochrome P450 alkane hydroxylase	Cytochrome P450	monooxygenase activity; iron ion binding; heme binding; oxidation reduction; electron carrier activity	Electron Carrier: Iron Ion Binding, heme	--	--	--	--	--	--
BDBG_01487	cytochrome P450 monooxygenase	Cytochrome P450	monooxygenase activity; iron ion binding; heme binding; oxidation reduction; electron carrier activity	Electron Carrier: Iron Ion Binding, heme	--	--	--	--	--	--
BDBG_06069	conserved hypothetical protein	--	monooxygenase activity; iron ion binding; electron carrier activity; heme binding	Electron carrier: Iron Ion Binding, heme	--	--	--	--	--	--
BDBG_00658	trichothecene C-8 hydroxylase	Cytochrome P450	monooxygenase activity; iron ion binding; electron carrier activity; heme binding	Electron carrier: Iron Ion Binding, heme	--	--	--	--	--	--
BDBG_09084	high nitrogen upregulated cytochrome P450 monooxygenase 1	Cytochrome P450	monooxygenase activity; iron ion binding; heme binding; oxidation reduction; electron carrier activity	Electron Carrier: Iron Ion Binding, heme	--	--	--	--	--	--
BDBG_03867	cytochrome P450-DIT2	Cytochrome P450	monooxygenase activity; iron ion binding; electron carrier activity; heme binding	Electron carrier: Iron Ion Binding, heme	--	--	--	--	--	--
BDBG_05383	HIRA-interacting protein 5	Scaffold protein Nfu/NifU N terminal | NifU-like domain	iron ion binding; iron-sulfur cluster assembly; iron-sulfur cluster binding	Iron-sulfur cluster assembly	YKL040C	NFU1	149.7	1.8e-38	BDBG_05383.2	137.502 1.12391E-32 220 86 121
BDBG_04832	iron sulfur cluster assembly protein	NifU-like N terminal domain | FeS cluster assembly scaffold IscU	iron ion binding; protein binding; iron-sulfur cluster assembly; iron-sulfur cluster binding	Iron-sulfur cluster assembly	YOR226C	ISU2	169.5	3.7e-43	BDBG_17066.2	191.045 0.0 120 92 107
BDBG_02649	C-4 methylsterol oxidase	Fatty acid hydroxylase superfamily	iron ion binding; endoplasmic reticulum; fatty acid biosynthetic process; oxidoreductase activity; oxidation reduction	Lipid	--	--	--	--	--	--
BDBG_06225	fatty acid desaturase	Fatty acid desaturase | Cytochrome b5-like Heme/Steroid binding domain	heme binding; lipid metabolic process; oxidoreductase activity; oxidation reduction; iron ion binding; fatty acid biosynthetic process; oxidoreductase activity, acting on paired donors, with oxidation of a pair of donors resulting in the reduction of molecular oxygen to two molecules of water	Lipid: iron binding	--	--	--	--	--	--
BDBG_01248	fatty acid oxygenase	--	peroxidase activity; response to oxidative stress; heme binding; oxidation reduction; calcium channel activity; calcium ion transport; membrane; monooxygenase activity; iron ion binding; electron carrier activity	Lipid: electron transport, iron binding	--	--	--	--	--	--
BDBG_09174	C-4 methyl sterol oxidase Erg25	Fatty acid hydroxylase superfamily	iron ion binding; endoplasmic reticulum; fatty acid biosynthetic process; oxidoreductase activity; oxidation reduction	Lipid: Ergosterol	YGR060W	ERG25	347.9	1e-98	BDBG_09174.1	361.303 0.0 297 171 217
BDBG_09413	C-5 sterol desaturase	Fatty acid hydroxylase superfamily	iron ion binding; endoplasmic reticulum; fatty acid biosynthetic process; oxidoreductase activity; oxidation reduction	Lipid: Ergosterol	YLR056W	ERG3	315.5	5.4e-89	BDBG_09413.1	348.591 0.0 365 172 242
BDBG_06540	NADPH-cytochrome P450 reductase	Oxidoreductase NAD-binding domain | FAD binding domain | Flavodoxin	electron carrier activity; oxidoreductase activity; oxidation reduction; iron ion binding; FMN binding	Lipid: Ergosterol, electron carrier	YHR042W	NCP1	477.1	9.5e-138	BDBG_06540.1	507.679 0.0 671 271 406
BDBG_03201	cytochrome P450 61	Cytochrome P450	monooxygenase activity; iron ion binding; electron carrier activity; heme binding	Lipid: ergosterol, electron carrier	YMR015C	ERG5	528.5	3.6e-153	BDBG_03201.2	585.104 0.0 532 278 380
BDBG_01678	lanosterol 14-alpha-demethylase	Cytochrome P450	monooxygenase activity; iron ion binding; electron carrier activity; heme binding	Lipid: ergosterol, electron carrier	YHR007C	ERG11	440.5	1.1e-126	BDBG_01678	486.108 0.0 499 242 332
BDBG_04743	cytochrome P450 51	Cytochrome P450	monooxygenase activity; iron ion binding; electron carrier activity; heme binding	Lipid: sterol, electron carrier, heme	--	--	--	--	--	--
BDBG_07522	inositolphosphorylceramide-B C-26 hydroxylase	Cytochrome b5-like Heme/Steroid binding domain | Fatty acid hydroxylase superfamily	iron ion binding; endoplasmic reticulum; fatty acid biosynthetic process; oxidoreductase activity; oxidation reduction; heme binding; sphingolipid metabolic process	Lipid: FA bio	YMR272C	SCS7	375	6.6e-107	BDBG_07522.1	324.324 0.0 377 173 227
BDBG_07631	sphinganine hydroxylase Sur2	Fatty acid hydroxylase superfamily	iron ion binding; endoplasmic reticulum; fatty acid biosynthetic process; oxidoreductase activity; oxidation reduction	Lipid: FA bio	YDR297W	SUR2	185.6	4.4e-59	BDBG_07631.1	217.624 0.0 338 137 179
BDBG_00657	delta-9 fatty acid desaturase	Cytochrome b5-like Heme/Steroid binding domain | Fatty acid desaturase	lipid metabolic process; oxidoreductase activity; oxidation reduction; heme binding; stearoyl-CoA 9-desaturase activity; iron ion binding; endoplasmic reticulum; fatty acid biosynthetic process; membrane; oxidoreductase activity, acting on paired donors, with oxidation of a pair of donors resulting in the reduction of molecular oxygen to two molecules of water	Lipid: FA bio	YGL055W	OLE1	410.2	1.5e-117	BDBG_00657.1	418.698 0.0 407 194 270
BDBG_00546	C-4 methylsterol oxidase	Fatty acid hydroxylase superfamily	iron ion binding; endoplasmic reticulum; fatty acid biosynthetic process; oxidoreductase activity; oxidation reduction	Lipid: FA bio	--	--	--	--	--	--
BDBG_00254	sterol desaturase	Fatty acid hydroxylase superfamily	iron ion binding; endoplasmic reticulum; fatty acid biosynthetic process; oxidoreductase activity; oxidation reduction	Lipid: FA bio	--	--	--	--	--	--
BDBG_04145	inositol oxygenase	Family of unknown function (DUF706)	iron ion binding; cytoplasm; inositol catabolic process; inositol oxygenase activity; oxidation reduction	OR: Inositol, iron binding	--	--	--	--	--	--
BDBG_07070	inositol oxygenase	Family of unknown function (DUF706)	iron ion binding; cytoplasm; inositol catabolic process; inositol oxygenase activity; oxidation reduction	OR:Inositol	--	--	--	--	--	--
BDBG_06439	catechol dioxygenase	Dioxygenase | Catechol dioxygenase N terminus	iron ion binding; oxidoreductase activity, acting on single donors with incorporation of molecular oxygen, incorporation of two atoms of oxygen; oxidation reduction; catechol metabolic process; catechol 1,2-dioxygenase activity; catalytic activity; cellular aromatic compound metabolic process; ferric iron binding	OR/ORA: Iron Ion Binding	--	--	--	--	--	--
BDBG_00037	oxidoreductase	Oxoglutarate and iron-dependent oxygenase C-terminal degradation domain | 2OG-Fe(II) oxygenase superfamily	iron ion binding; oxidoreductase activity, acting on paired donors, with incorporation or reduction of molecular oxygen, 2-oxoglutarate as one donor, and incorporation of one atom each of oxygen into both donors; L-ascorbic acid binding; oxidation reduction; oxidoreductase activity, acting on paired donors, with incorporation or reduction of molecular oxygen; oxidoreductase activity	OR/ORA: Iron Ion Binding	YER049W	TPA1	225.8	7e-84	BDBG_00037.1	323.553 0.0 573 211 293
BDBG_08231	oxidoreductase	2OG-Fe(II) oxygenase superfamily	iron ion binding; oxidoreductase activity; oxidation reduction	OR/ORA: Iron Ion Binding	--	--	--	--	--	--
BDBG_05985	catechol dioxygenase	Dioxygenase | Catechol dioxygenase N terminus	iron ion binding; catechol metabolic process; catechol 1,2-dioxygenase activity; oxidation reduction; oxidoreductase activity, acting on single donors with incorporation of molecular oxygen, incorporation of two atoms of oxygen; catalytic activity; cellular aromatic compound metabolic process; ferric iron binding	OR/ORA: Iron Ion Binding	--	--	--	--	--	--
BDBG_06551	animal haem peroxidase	Animal haem peroxidase	peroxidase activity; response to oxidative stress; heme binding; oxidation reduction; monooxygenase activity; iron ion binding; electron carrier activity	Oxidative stress	--	--	--	--	--	--
BDBG_07107	catalase isozyme P	Catalase | Catalase-related immune-responsive	catalase activity; response to oxidative stress; oxidation reduction; iron ion binding; heme binding	Oxidative stress	YDR256C	CTA1	511.6	4.5e-148;	BDBG_07107.1	576.244 0.0 500 281 361
BDBG_05307	catalase isozyme A	Catalase | Catalase-related immune-responsive	catalase activity; response to oxidative stress; oxidation reduction; iron ion binding; heme binding	Oxidative stress	--	--	--	--	--	--
BDBG_08680	catalase B	Catalase | Catalase-related immune-responsive	catalase activity; response to oxidative stress; oxidation reduction; iron ion binding; heme binding	Oxidative stress: Heme	--	--	--	--	--	--
Catalytic Activity	Gene Name	PFAM	Bd GO Term	Predicted Function	Sc name	Sc gene	tBLASTn Score	tBLASTn E-value	Reciprocal tBLASTn	Score E AL I P
BDBG_03294	bifunctional tryptophan synthase TRPB	Tryptophan synthase alpha chain | tryptophan synthase, beta subunit	tryptophan synthase activity; tryptophan metabolic process; catalytic activity; metabolic process; pyridoxal phosphate binding	AA: PyrP binding	YGL026C	TRP5	533.8	1.5e-233	BDBG_03294.1	912.909 0.0 725 438 550
BDBG_02317	aspartate aminotransferase	Aminotransferase class I and II	catalytic activity; biosynthetic process; pyridoxal phosphate binding; transferase activity, transferring nitrogenous groups; cellular amino acid metabolic process; transaminase activity	AA	--	--	--	--	--	--
BDBG_05525	aspartate aminotransferase	Aminotransferase class I and II	catalytic activity; biosynthetic process; pyridoxal phosphate binding; cellular amino acid metabolic process; transaminase activity; transferase activity, transferring nitrogenous groups	AA	--	--	--	--	--	--
BDBG_03972	branched-chain amino acid aminotransferase	Aminotransferase class IV | branched-chain amino acid aminotransferase	catalytic activity; metabolic process; branched-chain-amino-acid transaminase activity; branched chain family amino acid metabolic process	AA	--	--	--	--	--	--
BDBG_05571	acetylornithine aminotransferase	Aminotransferase class-III | acetylornithine and succinylornithine aminotransferases	arginine metabolic process; transaminase activity; pyridoxal phosphate binding; catalytic activity	AA	YOL140W	ARG8	305.3	6.1e-86	BDBG_05571.2	358.607 0.0 420 190 266
BDBG_04430	carbamoyl-phosphate synthase large subunit	Carbamoyl-phosphate synthase L chain, ATP binding domain | carbamoyl-phosphate synthase, large subunit	carbamoyl-phosphate synthase activity; nitrogen compound metabolic process; catalytic activity; ATP binding; metabolic process	AA	YJR109C	CPA2	1327.6	0	BDBG_04430.1	1474.14 0.0 1100 724 867
BDBG_03416	3-deoxy-7-phosphoheptulonate synthase	DAHP synthetase I family | 3-deoxy-7-phosphoheptulonate synthase	3-deoxy-7-phosphoheptulonate synthase activity; aromatic amino acid family biosynthetic process; biosynthetic process; catalytic activity; metabolic process	AA	YDR035W	ARO3	422.6	3.3e-121	BDBG_03416.1	481.1 0.0 368 226 286
BDBG_05763	dihydroxy-acid dehydratase	Dehydratase family | dihydroxy-acid dehydratase	catalytic activity; metabolic process; dihydroxy-acid dehydratase activity; branched chain family amino acid biosynthetic process	AA	YJR016C	ILV3	636.6	1e-185	BDBG_05763.1	697.582 0.0 573 354 429
BDBG_04633	dihydroxyacid dehydratase Ilv3	Dehydratase family | dihydroxy-acid dehydratase	catalytic activity; metabolic process; dihydroxy-acid dehydratase activity; branched chain family amino acid biosynthetic process	AA	--	--	--	--	--	--
BDBG_03853	carbamoyl phosphate synthetase small subunit	Glutamine amidotransferase class-I | Carbamoyl-phosphate synthase small chain, CPSase domain | carbamoyl-phosphate synthase, small subunit	catalytic activity; glutamine metabolic process; carbamoyl-phosphate synthase activity; nitrogen compound metabolic process; biosynthetic process	AA	--	--	--	--	--	--
BDBG_02216	glutamine synthetase	Glutamine synthetase, catalytic domain | Glutamine synthetase, beta-Grasp domain	glutamate-ammonia ligase activity; glutamine biosynthetic process; nitrogen compound metabolic process; catalytic activity	AA	YPR035W	GLN1	472.5	3e-136	BDBG_02216.2	516.153 0.0 355 233 285
BDBG_08691	glycine dehydrogenase	Glycine cleavage system P-protein | glycine dehydrogenase	glycine dehydrogenase (decarboxylating) activity; glycine metabolic process; oxidation reduction; catalytic activity; pyridoxal phosphate binding	AA	YMR189W	GCV2	886.2	5.6e-261	BDBG_08691.1	986.867 0.0 1062 537 715
BDBG_09497	imidazole glycerol phosphate synthase hisHF	Histidine biosynthesis protein | imidazole glycerol phosphate synthase, glutamine amidotransferase subunit	histidine biosynthetic process; cytoplasm; transferase activity, transferring pentosyl groups; catalytic activity; metabolic process; imidazoleglycerol-phosphate synthase activity	AA	YBR248C	HIS7	599.6	1.4e-174	BDBG_09497.1	647.892 0.0 564 327 399
BDBG_04985	mandelate racemase/muconate lactonizing enzyme family protein	Mandelate racemase / muconate lactonizing enzyme, N-terminal domain | Mandelate racemase / muconate lactonizing enzyme, C-terminal domain	catalytic activity; metabolic process; cellular amino acid catabolic process	AA	--	--	--	--	--	--
BDBG_02390	ornithine decarboxylase	Pyridoxal-dependent decarboxylase, pyridoxal binding domain | Pyridoxal-dependent decarboxylase, C-terminal sheet domain	catalytic activity; polyamine biosynthetic process	AA	YKL184W	SPE1	340.5	1.5e-96	BDBG_02390.2	371.318 0.0 414 204 266
BDBG_07199	saccharopine dehydrogenase	Saccharopine dehydrogenase	catalytic activity; binding; metabolic process	AA	YNR050C	LYS9	486.3	2e-140	BDBG_07199.1	550.436 0.0 445 272 334
BDBG_08194	serine hydroxymethyltransferase	Serine hydroxymethyltransferase	glycine hydroxymethyltransferase activity; glycine metabolic process; L-serine metabolic process; pyridoxal phosphate binding; catalytic activity	AA	YBR263W	SHM1	505.6	2.9e-146	BDBG_08194.2	595.89 0.0 505 293 375
BDBG_07095	prephenate dehydrogenase	--	catalytic activity; binding; metabolic process; prephenate dehydrogenase (NADP+) activity; tyrosine biosynthetic process	AA	YBR166C	TYR1	416.2	2.5e-119	BDBG_07095.1	468.774 0.0 423 243 302
BDBG_05073	cystathionine gamma-synthase	--	cellular amino acid metabolic process; pyridoxal phosphate binding; catalytic activity	AA	YJR130C	STR2	246.5	1.4e-98	BDBG_05073.2	396.741 0.0 678 246 352
BDBG_08389	2-isopropylmalate synthase	LeuA allosteric (dimerisation) domain | HMGL-like | 2-isopropylmalate synthase	2-isopropylmalate synthase activity; leucine biosynthetic process; catalytic activity; carboxylic acid metabolic process; transferase activity, transferring acyl groups, acyl groups converted into alkyl on transfer; metabolic process	AA: AcylT	YNL104C	LEU4	588.7	2.6e-171	BDBG_08389.1	675.626 0.0 547 325 401
BDBG_02871	glutamate decarboxylase	Pyridoxal-dependent decarboxylase conserved domain	carboxy-lyase activity; carboxylic acid metabolic process; pyridoxal phosphate binding; catalytic activity	AA: Carboxy-lyase	--	--	--	--	--	--
BDBG_07447	acetolactate synthase	Thiamine pyrophosphate enzyme, N-terminal TPP binding domain | Thiamine pyrophosphate enzyme, central domain	magnesium ion binding; acetolactate synthase activity; branched chain family amino acid biosynthetic process; thiamin pyrophosphate binding; FAD binding; catalytic activity; transferase activity	AA: FAD	YMR108W	ILV2	752.7	1e-220	BDBG_07447.2	824.698 0.0 645 403 492
BDBG_00717	l-allo-threonine aldolase	Beta-eliminating lyase	catalytic activity; pyridoxal phosphate binding; cellular amino acid metabolic process; lyase activity	AA: lyase	--	--	--	--	--	--
BDBG_08682	aromatic-L-amino acid decarboxylase	Pyridoxal-dependent decarboxylase conserved domain	catalytic activity; pyridoxal phosphate binding; cellular amino acid and derivative metabolic process; carboxy-lyase activity; carboxylic acid metabolic process	AA: lyase	--	--	--	--	--	--
BDBG_04335	phosphoglycerate dehydrogenase	D-isomer specific 2-hydroxyacid dehydrogenase, catalytic domain | D-isomer specific 2-hydroxyacid dehydrogenase, NAD binding domain | phosphoglycerate dehydrogenase	metabolic process; oxidoreductase activity, acting on the CH-OH group of donors, NAD or NADP as acceptor; NAD or NADH binding; cofactor binding; phosphoglycerate dehydrogenase activity; L-serine biosynthetic process; oxidation reduction; catalytic activity; binding	AA: OR/ORA	--	--	--	--	--	--
BDBG_02999	3-dehydroquinate synthase	EPSP synthase (3-phosphoshikimate 1-carboxyvinyltransferase) | 3-dehydroquinate synthase | Type I 3-dehydroquinase | Shikimate kinase | Shikimate / quinate 5-dehydrogenase | 3-dehydroquinate synthase | Shikimate dehydrogenase substrate binding domain | shikimate 5-dehydrogenase | shikimate-5-dehydrogenase | 3-dehydroquinate dehydratase, type I | 3-phosphoshikimate 1-carboxyvinyltransferase | EPSP…	transferase activity, transferring alkyl or aryl (other than methyl) groups; shikimate kinase activity; ATP binding; 3-dehydroquinate dehydratase activity; 3-dehydroquinate synthase activity; aromatic amino acid family biosynthetic process; 3-phosphoshikimate 1-carboxyvinyltransferase activity; shikimate 5-dehydrogenase activity; oxidation reduction; catalytic activity; binding; metabolic process…	AA: OR/ORA	YDR127W	ARO1	1051.3	0	BDBG_02999.1	1399.42 0.0 1615 772 1031
BDBG_06271	homoserine dehydrogenase	Homoserine dehydrogenase | Homoserine dehydrogenase, NAD binding domain	cellular amino acid metabolic process; catalytic activity; binding; metabolic process; oxidoreductase activity; NADP or NADPH binding	AA: OR/ORA	YJR139C	HOM6	286.7	2.7e-80	BDBG_06271.1	288.5 0.0 287 146 195
BDBG_06860	3-hydroxyisobutyrate dehydrogenase	NAD binding domain of 6-phosphogluconate dehydrogenase	catalytic activity; binding; metabolic process; valine metabolic process; 3-hydroxyisobutyrate dehydrogenase activity; oxidation reduction; phosphogluconate dehydrogenase (decarboxylating) activity; pentose-phosphate shunt; oxidoreductase activity; coenzyme binding	AA: OR/ORA	--	--	--	--	--	--
BDBG_06544	3-hydroxyisobutyrate dehydrogenase	NAD binding domain of 6-phosphogluconate dehydrogenase | 3-hydroxyisobutyrate dehydrogenase	catalytic activity; binding; metabolic process; valine metabolic process; 3-hydroxyisobutyrate dehydrogenase activity; oxidation reduction; phosphogluconate dehydrogenase (decarboxylating) activity; pentose-phosphate shunt; oxidoreductase activity; coenzyme binding; NAD or NADH binding	AA: OR/ORA	--	--	--	--	--	--
BDBG_05669	pyrroline-5-carboxylate reductase	NADP oxidoreductase coenzyme F420-dependent | pyrroline-5-carboxylate reductase	catalytic activity; binding; metabolic process; pyrroline-5-carboxylate reductase activity; proline biosynthetic process; oxidation reduction	AA: OR/ORA	YER023W	PRO3	150.4	9.8e-39	BDBG_05669.1	158.688 3.52892E-39 313 113 161
BDBG_06491	sulfite reductase beta subunit	Nitrite and sulphite reductase 4Fe-4S domain | sulfite reductase (NADPH) hemoprotein, beta-component	oxidoreductase activity; oxidation reduction; FMN binding; electron carrier activity; heme binding; iron-sulfur cluster binding; catalytic activity; metabolic process; iron ion binding	AA: OR/ORA	YJR137C	MET5	676.4	0	BDBG_06491.1	1198.73 0.0 1234 611 811
BDBG_08554	arg-6	Semialdehyde dehydrogenase, dimerisation domain | Semialdehyde dehydrogenase, NAD binding domain | Protein of unknown function (DUF619) | acetylglutamate kinase	N-acetyl-gamma-glutamyl-phosphate reductase activity; arginine biosynthetic process; cellular amino acid biosynthetic process; catalytic activity; binding; metabolic process; acetylglutamate kinase activity; cytoplasm; cellular amino acid metabolic process; oxidoreductase activity, acting on the aldehyde or oxo group of donors, NAD or NADP as acceptor; NAD or NADH binding; protein dimerization ac…	AA: OR/ORA	YER069W	ARG5,6	465.1	2.1e-239	BDBG_08554.1	927.161 0.0 840 471 589
BDBG_06065	ferredoxin-dependent glutamate synthase 1	Conserved region in glutamate synthase | Pyridine nucleotide-disulphide oxidoreductase | Pyridine nucleotide-disulphide oxidoreductase | GXGXG motif | Glutamate synthase central domain | Glutamine amidotransferases class-II | glutamate synthase, NADH/NADPH, small subunit | Conserved region in glutamate synthase | glutamate synthase, NADH/NADPH, small subunit	nitrogen compound metabolic process; glutamate synthase activity; oxidation reduction; metabolic process; oxidoreductase activity; FAD binding; glutamate biosynthetic process; oxidoreductase activity, acting on the CH-NH2 group of donors, NAD or NADP as acceptor; electron carrier activity; iron-sulfur cluster binding; catalytic activity; iron ion binding; FMN binding; glutamate synthase activity,…	AA: OR/ORA, FAD	YDL171C	GLT1	1770.8	0	BDBG_06065.1	2575.05 0.0 2079 1263 1540
BDBG_06043	L-aminoadipate-semialdehyde dehydrogenase	thioester reductase domain | Male sterility protein | AMP-binding enzyme | L-aminoadipate-semialdehyde dehydrogenase	L-aminoadipate-semialdehyde dehydrogenase activity; lysine biosynthetic process; phosphopantetheine binding; oxidation reduction; ligase activity; catalytic activity; metabolic process; cofactor binding; binding; acyl carrier activity	AA: OR/ORA, SDR	YBR115C	LYS2	1015	7.6e-300	BDBG_06043.1	1120.15 0.0 1174 576 780
BDBG_01860	L-serine dehydratase	Pyridoxal-phosphate dependent enzyme	cellular amino acid metabolic process; pyridoxal phosphate binding; catalytic activity; metabolic process	AA: PyrP binding	YCL064C	CHA1	102.9	8e-35	BDBG_01860.1	117.472 1.18084E-26 371 98 157
BDBG_01536	cysteine synthase	Pyridoxal-phosphate dependent enzyme	cysteine biosynthetic process from serine; catalytic activity; metabolic process; pyridoxal phosphate binding	AA: PyrP binding	--	--	--	--	--	--
BDBG_06779	cysteine synthase B	Pyridoxal-phosphate dependent enzyme	catalytic activity; metabolic process; pyridoxal phosphate binding	AA: PyrP binding	--	--	--	--	--	--
BDBG_02378	aminotransferase	--	metabolic process; catalytic activity; pyridoxal phosphate binding	AA: PyrP binding	YFL030W	AGX1	263.8	3.3e-73	BDBG_02378.1	294.278 0.0 382 161 227
BDBG_02411	threonine dehydratase	C-terminal regulatory domain of Threonine dehydratase | Pyridoxal-phosphate dependent enzyme | threonine ammonia-lyase, biosynthetic	catalytic activity; metabolic process; pyridoxal phosphate binding; cellular amino acid metabolic process; L-threonine ammonia-lyase activity; isoleucine biosynthetic process	AA: PyrP Binding, lyase	YER086W	ILV1	493.3	1.4e-142	BDBG_02411.1	543.117 0.0 521 278 352
BDBG_05788	acetyl-CoA acetyltransferase	Thiolase, C-terminal domain | Thiolase, N-terminal domain | acetyl-CoA acetyltransferases	catalytic activity; metabolic process; transferase activity, transferring acyl groups other than amino-acyl groups	Acetyltransferase	--	--	--	--	--	--
BDBG_00626	3-ketoacyl-CoA thiolase	Thiolase, N-terminal domain | Thiolase, C-terminal domain | acetyl-CoA acetyltransferases	catalytic activity; metabolic process; transferase activity, transferring acyl groups other than amino-acyl groups	Acetyltransferase	--	--	--	--	--	--
BDBG_02828	nonribosomal peptide synthase SidD	AMP-binding enzyme | amino acid adenylation domain	acyl carrier activity; catalytic activity; metabolic process; ligase activity; cofactor binding	Acyl Carrier	--	--	--	--	--	--
BDBG_00200	nonribosomal peptide synthase	Phosphopantetheine attachment site | Condensation domain	acyl carrier activity; catalytic activity; metabolic process; ligase activity; cofactor binding	Acyl Carrier - siderophore	--	--	--	--	--	--
BDBG_00048	nonribosomal peptide synthetase	Phosphopantetheine attachment site | Condensation domain	acyl carrier activity; catalytic activity; metabolic process; phosphopantetheine binding; cofactor binding	Acyl Carrier - siderophore	--	--	--	--	--	--
BDBG_00734	glycolipid-anchored surface protein 5	Glycolipid anchored surface protein (GAS1)	catalytic activity; carbohydrate metabolic process; cation binding	Carbohydate: 1,3-beta-glucanosyltransferase	YOL030W	GAS5	303.6	2e-85	BDBG_00734.2	344.354 0.0 344 167 226
BDBG_01903	conserved hypothetical protein	--	catalytic activity; carbohydrate catabolic process; carbohydrate binding	Carbohydate	--	--	--	--	--	--
BDBG_08423	beta-glucosidase	Glycosyl hydrolase family 1	hydrolase activity, hydrolyzing O-glycosyl compounds; carbohydrate metabolic process; catalytic activity; cation binding	Carbohydate: hydrolase	--	--	--	--	--	--
BDBG_08853	chitobiase	Glycosyl hydrolase family 20, catalytic domain | Glycosyl hydrolase family 20, domain 2	beta-N-acetylhexosaminidase activity; carbohydrate metabolic process; hydrolase activity, hydrolyzing O-glycosyl compounds; catalytic activity; cation binding	Carbohydate: hydrolase, chitin	--	--	--	--	--	--
BDBG_00226	glycosyl hydrolase	Glycosyl hydrolases family 17	hydrolase activity, hydrolyzing O-glycosyl compounds; carbohydrate metabolic process; catalytic activity; cation binding	Carbohydate: hydrolase	YGR282C	BGL2	193.4	1.1e-51	BDBG_00226.2	229.565 0.0 297 120 176
BDBG_01320	chitinase 3	Glycosyl hydrolases family 18	hydrolase activity, hydrolyzing O-glycosyl compounds; carbohydrate metabolic process; catalytic activity; cation binding	Carbohydate: hydrolase, chitin	--	--	--	--	--	--
BDBG_01936	bacteriodes thetaiotaomicron symbiotic chitinase	Glycosyl hydrolases family 18 | Chitin recognition protein	catalytic activity; carbohydrate metabolic process; cation binding; hydrolase activity, hydrolyzing O-glycosyl compounds; chitinase activity; chitin catabolic process	Carbohydate: hydrolase, chitin	--	--	--	--	--	--
BDBG_01141	glycoside hydrolase family 2 multidomain protein	Glycosyl hydrolases family 2, sugar binding domain	hydrolase activity, hydrolyzing O-glycosyl compounds; carbohydrate metabolic process; catalytic activity; cation binding	Carbohydate: hydrolase	--	--	--	--	--	--
BDBG_00823	polysaccharide deacetylase	Polysaccharide deacetylase	catalytic activity; carbohydrate metabolic process; hydrolase activity, acting on carbon-nitrogen (but not peptide) bonds	Carbohydate: hydrolase, chitin	--	--	--	--	--	--
BDBG_02155	"exo-beta-1;3-glucanase"	--	hydrolase activity, hydrolyzing O-glycosyl compounds; carbohydrate metabolic process; catalytic activity; cation binding	Carbohydate: hydrolase	--	--	--	--	--	--
BDBG_01572	chitin deacetylase	Polysaccharide deacetylase	chitin binding; catalytic activity; carbohydrate metabolic process; hydrolase activity, acting on carbon-nitrogen (but not peptide) bonds	Carbohydate: hydrolase, Chitin deacetylase	YLR307W	CDA1	69.1	5.6e-12	BDBG_01572.2	73.559 2.86768E-13 205 58 94
BDBG_00474	"2;3-bisphosphoglycerate-independent phosphoglycerate mutase"	BPG-independent PGAM N-terminus (iPGM_N) | Metalloenzyme superfamily | 2,3-bisphosphoglycerate-independent phosphoglycerate mutase	phosphoglycerate mutase activity; glucose catabolic process; cytoplasm; manganese ion binding; catalytic activity; metabolic process; metal ion binding	Carbohydrate	--	--	--	--	--	--
BDBG_07934	ATP-citrate synthase subunit 1	CoA binding domain | CoA-ligase | succinate-CoA ligase, alpha subunit	cellular carbohydrate metabolic process; transferase activity, transferring acyl groups, acyl groups converted into alkyl on transfer; catalytic activity; binding; metabolic process; ATP citrate synthase activity; succinate-CoA ligase (ADP-forming) activity	Carbohydrate	--	--	--	--	--	--
BDBG_03408	fructose-bisphosphate aldolase	Fructose-bisphosphate aldolase class-II | ketose-bisphosphate aldolases	fructose-bisphosphate aldolase activity; glycolysis; zinc ion binding; catalytic activity; metabolic process	Carbohydrate	--	--	--	--	--	--
BDBG_08679	acid trehalase	Glycosyl hydrolase family 65, C-terminal domain | Glycosyl hydrolase family 65 central catalytic domain | Glycosyl hydrolase family 65, N-terminal domain	catalytic activity; carbohydrate metabolic process; carbohydrate binding	Carbohydrate	YPR026W	ATH1	305	4.2e-91	BDBG_08679.2	391.734 0.0 990 297 470
BDBG_04931	glycosyl hydrolase family 76 protein	Glycosyl hydrolase family 76	catalytic activity; mannan endo-1,6-alpha-mannosidase activity; carbohydrate catabolic process	Carbohydrate	--	--	--	--	--	--
BDBG_05285	mannosyl-oligosaccharide glucosidase	Mannosyl oligosaccharide glucosidase	catalytic activity; mannosyl-oligosaccharide glucosidase activity; oligosaccharide metabolic process	Carbohydrate	YGL027C	CWH41	366.2	3.7e-104	BDBG_05285.2	525.398 0.0 831 302 460
BDBG_05289	PAP2 domain-containing protein	PAP2 superfamily	catalytic activity; membrane	Carbohydrate	YGR036C	CAX4	87.1	1.4e-19	BDBG_05289.2	106.686 2.12961E-23 226 70 116
BDBG_07093	cellobiose dehydrogenase	--	catalytic activity; carbohydrate catabolic process; carbohydrate binding	Carbohydrate	--	--	--	--	--	--
BDBG_02911	phosphoketolase	D-xylulose 5-phosphate/D-fructose 6-phosphate phosphoketolase | XFP N-terminal domain | XFP C-terminal domain	carbohydrate metabolic process; aldehyde-lyase activity; catalytic activity; metabolic process	Carbohydrate MP: lyase	--	--	--	--	--	--
BDBG_04497	class V chitinase	Glycosyl hydrolases family 18	hydrolase activity, hydrolyzing O-glycosyl compounds; carbohydrate metabolic process; chitinase activity; chitin catabolic process; catalytic activity; cation binding	Carbohydrate: chitin	--	--	--	--	--	--
BDBG_04625	"glucan 1;3-beta-glucosidase"	--	hydrolase activity, hydrolyzing O-glycosyl compounds; carbohydrate metabolic process; catalytic activity; cation binding	Carbohydrate: hydrolase, beta glucanase	YLR300W	EXG1	279.6	5.6e-78	BDBG_04625.2	297.36 0.0 391 169 232
BDBG_02848	bacterial-type chitinase	Glycosyl hydrolases family 18	catalytic activity; carbohydrate metabolic process; cation binding; hydrolase activity, hydrolyzing O-glycosyl compounds; chitinase activity; chitin catabolic process	Carbohydrate: hydrolase, chitin	--	--	--	--	--	--
BDBG_08599	bacteriodes thetaiotaomicron symbiotic chitinase	Glycosyl hydrolases family 18	catalytic activity; carbohydrate metabolic process; cation binding; hydrolase activity, hydrolyzing O-glycosyl compounds; chitinase activity; chitin catabolic process	Carbohydrate: hydrolase: chitin	--	--	--	--	--	--
BDBG_05730	malate dehydrogenase	lactate/malate dehydrogenase, NAD binding domain | lactate/malate dehydrogenase, alpha/beta C-terminal domain | malate dehydrogenase, NAD-dependent	malate metabolic process; malate dehydrogenase activity; oxidation reduction; catalytic activity; carbohydrate metabolic process; binding; metabolic process; oxidoreductase activity; L-malate dehydrogenase activity; glycolysis; oxidoreductase activity, acting on the CH-OH group of donors, NAD or NADP as acceptor; cellular carbohydrate metabolic process	Carbohydrate: OR/ORA, glyoxylate cycle	YKL085W	MDH1	373.6	1.8e-106	BDBG_05730.1	423.705 0.0 325 208 254
BDBG_08907	UDP-glucose 4-epimerase	NAD dependent epimerase/dehydratase family | UDP-glucose 4-epimerase	catalytic activity; cellular metabolic process; coenzyme binding; binding; metabolic process; UDP-glucose 4-epimerase activity; galactose metabolic process	Carbohydrate: SDR	YBR019C	GAL10	372.9	2.2e-106	BDBG_08907.1	431.409 0.0 356 204 261
BDBG_09440	chloride peroxidase	alpha/beta hydrolase fold	catalytic activity	Catalytic activity	--	--	--	--	--	--
BDBG_01184	epoxide hydrolase	alpha/beta hydrolase fold	catalytic activity	Catalytic activity	--	--	--	--	--	--
BDBG_07327	phosphopantothenoylcysteine decarboxylase	Flavoprotein	catalytic activity	Catalytic activity	YKL088W	CAB3	137.8	5.8e-35	BDBG_07327.2	143.28 5.5151E-34 211 84 121
BDBG_08752	protein fluG	Glutamine synthetase, catalytic domain	catalytic activity; glutamate-ammonia ligase activity; nitrogen compound metabolic process	Catalytic activity	--	--	--	--	--	--
BDBG_00676	Bis(5'-nucleosyl)-tetraphosphatase	HIT domain	catalytic activity	Catalytic activity	YDR305C	HNT2	92.4	5e-24	BDBG_00676.2	120.553 1.07955E-27 150 65 88
BDBG_05893	HIT domain-containing protein	HIT domain	catalytic activity	Catalytic activity	--	--	--	--	--	--
BDBG_00555	PAP2 domain-containing protein	PAP2 superfamily	catalytic activity; membrane	Catalytic activity	--	--	--	--	--	--
BDBG_05911	PAP2 domain-containing protein	PAP2 superfamily	catalytic activity; membrane	Catalytic Activity	--	--	--	--	--	--
BDBG_00448	conserved hypothetical protein	Phenazine biosynthesis-like protein	catalytic activity; biosynthetic process	Catalytic activity	--	--	--	--	--	--
BDBG_09266	phenazine biosynthesis PhzC/PhzF protein	Phenazine biosynthesis-like protein | phenazine biosynthesis protein PhzF family	catalytic activity; biosynthetic process; GTP binding; microtubule; microtubule-based process	Catalytic activity	YHR029C	YHI9	69.1	3.9e-14	BDBG_09266.2	73.559 2.24589E-13 94 40 56
BDBG_07261	cell cycle control protein	Protein similar to CwfJ C-terminus 1 | Protein similar to CwfJ C-terminus 2	catalytic activity	Catalytic Activity	--	--	--	--	--	--
BDBG_06812	GMP synthase	--	catalytic activity	Catalytic Activity	YLR126C	YLR126C	105.4	4.1e-25	BDBG_06812.2	113.62 1.69799E-25 224 75 117
BDBG_07622	nuclear serine protease HtrA2/Nma111	--	protein binding; catalytic activity	Catalytic Activity	--	--	--	--	--	--
BDBG_04680	glycosyl hydrolase	--	catalytic activity	Catalytic Activity	--	--	--	--	--	--
BDBG_01131	spermine/spermidine synthase	--	catalytic activity	Catalytic activity	--	--	--	--	--	--
BDBG_03549	conserved hypothetical protein	--	catalytic activity; proteolysis; serine-type peptidase activity; serine-type endopeptidase activity	Catalytic activity	--	--	--	--	--	--
BDBG_07384	conserved hypothetical protein	Aminotransferase class I and II	biosynthetic process; transferase activity, transferring nitrogenous groups; pyridoxal phosphate binding; catalytic activity; 1-aminocyclopropane-1-carboxylate synthase activity	Catalytic Activity: aminotransferase; PyrP binding	--	--	--	--	--	--
BDBG_07214	aminotransferase	Aminotransferase class I and II	catalytic activity; pyridoxal phosphate binding; biosynthetic process; transferase activity, transferring nitrogenous groups	Catalytic Activity: aminotransferase; PyrP binding	--	--	--	--	--	--
BDBG_07625	aminotransferase	Aminotransferase class-III	transaminase activity; pyridoxal phosphate binding; catalytic activity	Catalytic Activity: aminotransferase; PyrP binding	--	--	--	--	--	--
BDBG_07475	aminotransferase	--	catalytic activity; pyridoxal phosphate binding	Catalytic Activity: aminotransferase; PyrP binding	YER152C	YER152C	106.4	3.7e-41	BDBG_07475.2	199.134 0.0 490 155 237
BDBG_05338	malate synthase A	Malate synthase | malate synthase A	malate synthase activity; glyoxylate cycle; catalytic activity	Catalytic activity: gloxylate cycle	YIR031C	DAL7	625	3.3e-182	BDBG_05338.2	699.893 0.0 518 335 408
BDBG_02303	CaaX farnesyltransferase beta subunit Ram1	Prenyltransferase and squalene oxidase repeat	catalytic activity	Catalytic Activity: Mating	--	--	--	--	--	--
BDBG_09221	ankyrin repeat-containing protein	Ankyrin repeat | Phosphorylase superfamily	catalytic activity; nucleoside metabolic process	Catalytic Activity: Nucleoside	--	--	--	--	--	--
BDBG_01785	ankyrin repeat-containing protein	Ankyrin repeat | Phosphorylase superfamily	catalytic activity; nucleoside metabolic process	Catalytic Activity: Nucleoside	--	--	--	--	--	--
BDBG_07474	pfs domain-containing protein	Phosphorylase superfamily	catalytic activity; nucleoside metabolic process	Catalytic Activity: Nucleoside	--	--	--	--	--	--
BDBG_02168	3-methyl-2-oxobutanoate hydroxymethyltransferase	Ketopantoate hydroxymethyltransferase | 3-methyl-2-oxobutanoate hydroxymethyltransferase	3-methyl-2-oxobutanoate hydroxymethyltransferase activity; pantothenate biosynthetic process; catalytic activity	Catalytic Activity: pantothenate biosynthetic process	--	--	--	--	--	--
BDBG_02571	lipoyltransferase and lipoate-protein ligase	Biotin/lipoate A/B protein ligase family | lipoyltransferase and lipoate-protein ligase	catalytic activity; protein modification process	Catalytic Activity: protein modification	--	--	--	--	--	--
BDBG_04370	alanine aminotransferase	Aminotransferase class I and II	biosynthetic process; transferase activity, transferring nitrogenous groups; pyridoxal phosphate binding; catalytic activity; 1-aminocyclopropane-1-carboxylate synthase activity	Catalytic Activity: PyrP binding	--	--	--	--	--	--
BDBG_01382	SirI	Aminotransferase class I and II	biosynthetic process; 1-aminocyclopropane-1-carboxylate synthase activity; catalytic activity; pyridoxal phosphate binding; transferase activity, transferring nitrogenous groups	Catalytic Activity: PyrP binding	--	--	--	--	--	--
BDBG_04949	beta-transaminase	Aminotransferase class-III	transaminase activity; pyridoxal phosphate binding; catalytic activity	Catalytic Activity: PyrP binding	--	--	--	--	--	--
BDBG_00662	MOSC domain-containing protein	MOSC domain	catalytic activity; molybdenum ion binding; pyridoxal phosphate binding	Catalytic Activity: PyrP binding	--	--	--	--	--	--
BDBG_07194	MOSC domain-containing protein	--	catalytic activity; molybdenum ion binding; pyridoxal phosphate binding	Catalytic Activity: PyrP binding	--	--	--	--	--	--
BDBG_03623	conserved hypothetical protein	--	transaminase activity; pyridoxal phosphate binding; catalytic activity	Catalytic Activity: PyrP binding	--	--	--	--	--	--
BDBG_00869	TdiD	--	catalytic activity; pyridoxal phosphate binding	Catalytic Activity: PyrP binding	--	--	--	--	--	--
BDBG_09033	high affinity cAMP phosphodiesterase	3'5'-cyclic nucleotide phosphodiesterase	3',5'-cyclic-nucleotide phosphodiesterase activity; signal transduction; catalytic activity	Catalytic Activity: Signaingl (PDE2)	YOR360C	PDE2	93.4	3e-25	BDBG_09033.2	131.724 1.77142E-30 394 109 169
BDBG_02614	neutral trehalase	Trehalase | Neutral trehalase Ca2+ binding domain	alpha,alpha-trehalase activity; trehalose metabolic process; calcium ion binding; cytoplasm; trehalose catabolic process; catalytic activity	Catalytic Activity: Trehalose	--	--	--	--	--	--
BDBG_01926	tRNA dihydrouridine synthase	Dihydrouridine synthase (Dus)	tRNA processing; tRNA dihydrouridine synthase activity; FAD binding; oxidation reduction; catalytic activity; metabolic process	DNA/RNA tRNA processing, FAD	YNR015W	SMM1	228.9	1.7e-62	BDBG_01926.1	263.462 0.0 318 146 195
BDBG_01273	meiosis-specific topoisomerase Spo11	Type IIB DNA topoisomerase	DNA binding; catalytic activity; ATP binding; chromosome; DNA metabolic process	DNA/RNA: DNA	--	--	--	--	--	--
BDBG_07606	GMP synthase subunit B	GMP synthase C terminal domain | GMP synthase, C-terminal domain	catalytic activity; GMP synthase (glutamine-hydrolyzing) activity; ATP binding; purine nucleotide biosynthetic process; GMP biosynthetic process; glutamine metabolic process; biosynthetic process	DNA/RNA: Purine Biosynthesis	YMR217W	GUA1	684.1	5.3e-200	BDBG_07606.2	764.222 0.0 529 381 435
BDBG_07763	phosphoribosylformylglycinamidine cyclo-ligase	Phosphoribosylglycinamide synthetase, ATP-grasp (A) domain | AIR synthase related protein, N-terminal domain | Phosphoribosylglycinamide synthetase, C domain | AIR synthase related protein, C-terminal domain | Phosphoribosylglycinamide synthetase, N domain | phosphoribosylformylglycinamidine cyclo-ligase | phosphoribosylamine--glycine ligase | Phosphoribosylglycinamide synthetase, ATP-grasp (A) d…	phosphoribosylamine-glycine ligase activity; purine base biosynthetic process; phosphoribosylformylglycinamidine cyclo-ligase activity; cytoplasm; 'de novo' IMP biosynthetic process; catalytic activity; ATP binding	DNA/RNA: Purine Biosynthesis	YGL234W	ADE5,7	656.3	1e-191	BDBG_07763.2	810.831 0.0 809 431 566
BDBG_09434	purine nucleoside phosphorylase	inosine guanosine and xanthosine phosphorylase family | Phosphorylase superfamily | purine nucleoside phosphorylase I, inosine and guanosine-specific	catalytic activity; nucleoside metabolic process; purine-nucleoside phosphorylase activity; nucleobase, nucleoside, nucleotide and nucleic acid metabolic process; transferase activity, transferring pentosyl groups	DNA/RNA: Purine, NAD	YLR209C	PNP1	226.1	1.5e-61	BDBG_09434.2	248.054 0.0 267 130 177
BDBG_09012	cytosine deaminase	Cytidine and deoxycytidylate deaminase zinc-binding region	catalytic activity; zinc ion binding; hydrolase activity	DNA/RNA: Pyrimidine	YPR062W	FCY1	155.4	5.8e-40	BDBG_09012.2	167.933 2.985E-42 144 81 102
BDBG_09496	deoxycytidylate deaminase	Cytidine and deoxycytidylate deaminase zinc-binding region	catalytic activity; zinc ion binding; hydrolase activity	DNA/RNA: Pyrimidine, Hydrolase	YHR144C	DCD1	219.1	1.9e-59	BDBG_09496.2	246.514 0.0 279 130 177
BDBG_06876	methyl-CpG-binding domain-containing protein 4	HhH-GPD superfamily base excision DNA repair protein	base-excision repair; catalytic activity; DNA repair	DNA/RNA: Repair	--	--	--	--	--	--
BDBG_00701	DNA repair protein Ntg1	HhH-GPD superfamily base excision DNA repair protein | Helix-hairpin-helix motif	endonuclease activity; DNA repair; base-excision repair; DNA binding; intracellular; catalytic activity	DNA/RNA: Repair	YOL043C	NTG2	130.4	2.1e-40	BDBG_00701.2	147.132 2.17675E-35 143 66 87
BDBG_05091	exonuclease	XPG I-region | XPG N-terminal domain	nuclease activity; DNA repair; DNA binding; catalytic activity	DNA/RNA: Repair	YOR033C	EXO1	243.7	3.3e-67	BDBG_05091.2	276.559 0.0 413 155 231
BDBG_06759	DNA-repair protein rad2	XPG I-region | XPG N-terminal domain	nuclease activity; DNA repair; DNA binding; catalytic activity	DNA/RNA: Repair	YKL113C	RAD27	379.6	2.8e-108	BDBG_06759.2	421.009 0.0 368 216 265
BDBG_07470	DUF455 domain-containing protein	Endonuclease/Exonuclease/phosphatase family | Protein of unknown function (DUF504)	RNA binding; nucleotidyltransferase activity; RNA 3'-end processing; polynucleotide adenylyltransferase activity; transcription; catalytic activity; intracellular; RNA metabolic process	DNA/RNA: RNA	--	--	--	--	--	--
BDBG_04264	18S rRNA biogenesis protein RCL1	18S rRNA biogenesis protein RCL1 | RNA 3'-terminal phosphate cyclase (RTC), insert domain | RNA 3'-terminal phosphate cyclase	catalytic activity	DNA/RNA: RNA processing	--	--	--	--	--	--
BDBG_05633	serine/threonine-protein kinase RIO1	RIO1 family	catalytic activity; ATP binding; protein serine/threonine kinase activity	DNA/RNA: RNA processing	YOR119C	RIO1	277.5	3.2e-77	BDBG_05633.2	291.967 0.0 354 157 220
BDBG_04417	serine/threonine-protein kinase RIO2	RIO1 family	protein serine/threonine kinase activity; ATP binding; protein amino acid phosphorylation; catalytic activity	DNA/RNA: RNA processing	YNL207W	RIO2	251.8	2.1e-81	BDBG_04417.2	326.25 0.0 368 172 239
BDBG_04082	RNA 3'-terminal phosphate cyclase	RNA 3'-terminal phosphate cyclase	catalytic activity	DNA/RNA: RNA processing	--	--	--	--	--	--
BDBG_00081	polymerase II polypeptide D	RNA polymerase Rpb4	nucleotide binding; catalytic activity; cellular metabolic process; DNA-directed RNA polymerase activity; transcription	DNA/RNA: RNA processing	YJL140W	RPB4	59.3	5.2e-16	BDBG_00081.2	75.8702 3.42709E-14 78 41 56
BDBG_08418	tRNA-dihydrouridine synthase 3	Dihydrouridine synthase (Dus)	tRNA processing; tRNA dihydrouridine synthase activity; FAD binding; oxidation reduction; catalytic activity; metabolic process	DNA/RNA: tRNA processing, FAD	YLR401C	DUS3	294.4	1.2e-118	BDBG_08418.1	433.721 0.0 703 257 379
BDBG_08741	cytochrome b2	FMN-dependent dehydrogenase | Cytochrome b5-like Heme/Steroid binding domain	heme binding; oxidoreductase activity; electron carrier activity; oxidation reduction; catalytic activity; metabolic process	Electron Carrier	YML054C	CYB2	475	4.4e-137	BDBG_08741.1	529.635 0.0 490 267 349
BDBG_04109	NAD binding Rossmann fold oxidoreductase	Oxidoreductase family, NAD-binding Rossmann fold | Oxidoreductase family, C-terminal alpha/beta domain	oxidoreductase activity; metabolic process; electron carrier activity; oxidation reduction; catalytic activity; binding	Electron Carrier	YMR315W	YMR315W	66.7	4.8e-11	BDBG_03295.2	94.3597 1.92164E-19 349 100 164
BDBG_09398	xanthine dehydrogenase	Aldehyde oxidase and xanthine dehydrogenase, molybdopterin binding domain | CO dehydrogenase flavoprotein C-terminal domain | 2Fe-2S iron-sulfur cluster binding domain | [2Fe-2S] binding domain | Aldehyde oxidase and xanthine dehydrogenase, a/b hammerhead domain | FAD binding domain in molybdopterin dehydrogenase | xanthine dehydrogenase, small subunit | xanthine dehydrogenase, molybdopterin bind…	catalytic activity; FAD binding; oxidation reduction; electron carrier activity; oxidoreductase activity; metal ion binding; iron-sulfur cluster binding; iron ion binding	Electron Carrier: Iron Ion Binding - FAD	--	--	--	--	--	--
BDBG_01056	FAD dependent oxidoreductase	FAD binding domain	catalytic activity; FAD binding; oxidoreductase activity	FAD: ORA	--	--	--	--	--	--
BDBG_07701	FAD binding domain-containing protein	FAD binding domain	catalytic activity; FAD binding; oxidoreductase activity	FAD: ORA	--	--	--	--	--	--
BDBG_07895	FAD binding domain-containing protein	FAD binding domain	catalytic activity; FAD binding; oxidoreductase activity	FAD: ORA	--	--	--	--	--	--
BDBG_08563	conserved hypothetical protein	FAD binding domain	catalytic activity; FAD binding; oxidoreductase activity	FAD: ORA	--	--	--	--	--	--
BDBG_06228	FAD binding domain-containing protein	FAD binding domain	catalytic activity; FAD binding; oxidoreductase activity	FAD: ORA	--	--	--	--	--	--
BDBG_03595	FAD binding domain-containing protein	FAD binding domain | Berberine and berberine like	catalytic activity; FAD binding; oxidoreductase activity	FAD: ORA	--	--	--	--	--	--
BDBG_03847	FAD binding domain-containing protein	FAD binding domain | Berberine and berberine like	catalytic activity; FAD binding; oxidoreductase activity	FAD: ORA	--	--	--	--	--	--
BDBG_06621	FAD binding domain-containing protein	FAD binding domain | Berberine and berberine like	catalytic activity; FAD binding; oxidoreductase activity	FAD: ORA	--	--	--	--	--	--
BDBG_00774	oxidoreductase	FAD linked oxidases, C-terminal domain | FAD binding domain | glycolate oxidase, subunit GlcD	catalytic activity; FAD binding; oxidoreductase activity	FAD: ORA	--	--	--	--	--	--
BDBG_00867	TdiA	AMP-binding enzyme | Thioesterase domain | Phosphopantetheine attachment site	acyl carrier activity; catalytic activity; metabolic process; cofactor binding; biosynthetic process; hydrolase activity, acting on ester bonds	Hydrolase	--	--	--	--	--	--
BDBG_06134	conserved hypothetical protein	--	catalytic activity; zinc ion binding; hydrolase activity	Hydrolase	YLR316C	TAD3	45.5	1.1e-09	BDBG_06134.2	51.6026 1.24889E-6 65 25 37
BDBG_02813	epoxide hydrolase	alpha/beta hydrolase fold	catalytic activity	Hydrolase: Alpha/beta hydrolase family & fold	YNR064C	YNR064C	48	8.4e-06	BDBG_02813.2	53.5286 2.87711E-7 104 32 48
BDBG_05030	epoxide hydrolase hyl1-Aspergillus niger	Epoxide hydrolase N terminus | alpha/beta hydrolase fold	catalytic activity; epoxide hydrolase activity; response to toxin; membrane	Hydrolase: alpha/beta hydrolase fold, epoxide hydrolase	--	--	--	--	--	--
BDBG_02906	calcium-translocating P-type ATPase	calcium-translocating P-type ATPase, PMCA-type | Cation transporter/ATPase, N-terminus | E1-E2 ATPase | Cation transporting ATPase, C-terminus	ATP binding; ATP biosynthetic process; ATPase activity, coupled to transmembrane movement of ions, phosphorylative mechanism; membrane; cation transport; hydrolase activity, acting on acid anhydrides, catalyzing transmembrane movement of substances; calcium-transporting ATPase activity; calcium ion transport; calcium ion transmembrane transporter activity; catalytic activity; metabolic process	Hydrolase: Haloacid dehalogenase-like hydrolase	YGL006W	PMC1	332.8	6.1e-164	BDBG_02906.2	687.567 0.0 1138 448 625
BDBG_00747	potassium/sodium efflux P-type ATPase	Cation transporting ATPase, C-terminus | ATPase, P-type (transporting), HAD superfamily, subfamily IC | Cation transporter/ATPase, N-terminus | potassium/sodium efflux P-type ATPase, fungal-type	ATP binding; ATP biosynthetic process; ATPase activity, coupled to transmembrane movement of ions, phosphorylative mechanism; membrane; cation transport; catalytic activity; metabolic process; integral to membrane; hydrolase activity, acting on acid anhydrides, catalyzing transmembrane movement of substances	Hydrolase: Haloacid dehalogenase-like hydrolase	--	--	--	--	--	--
BDBG_01301	H/K ATPase alpha subunit	E1-E2 ATPase | ATPase, P-type (transporting), HAD superfamily, subfamily IC	ATP binding; ATP biosynthetic process; ATPase activity, coupled to transmembrane movement of ions, phosphorylative mechanism; membrane; cation transport; hydrolase activity, acting on acid anhydrides, catalyzing transmembrane movement of substances; catalytic activity; metabolic process	Hydrolase: Haloacid dehalogenase-like hydrolase	--	--	--	--	--	--
BDBG_06508	p-type copper ATPase	E1-E2 ATPase | ATPase, P-type (transporting), HAD superfamily, subfamily IC	metabolic process; hydrolase activity; ATP binding; ATP biosynthetic process; ATPase activity, coupled to transmembrane movement of ions, phosphorylative mechanism; membrane; catalytic activity; metal ion transport; metal ion binding; hydrolase activity, acting on acid anhydrides, catalyzing transmembrane movement of substances; integral to membrane	Hydrolase: Haloacid dehalogenase-like hydrolase	YBR295W	PCA1	228.6	7e-96	BDBG_06508.2	439.884 0.0 880 298 469
BDBG_02293	potassium/sodium efflux P-type ATPase	E1-E2 ATPase | potassium/sodium efflux P-type ATPase, fungal-type	ATP binding; ATP biosynthetic process; ATPase activity, coupled to transmembrane movement of ions, phosphorylative mechanism; membrane; catalytic activity; metabolic process; cation transport; integral to membrane; hydrolase activity, acting on acid anhydrides, catalyzing transmembrane movement of substances	Hydrolase: Haloacid dehalogenase-like hydrolase	--	--	--	--	--	--
BDBG_01921	4-nitrophenylphosphatase	HAD-superfamily hydrolase, subfamily IIA | haloacid dehalogenase-like hydrolase | phosphoglycolate/pyridoxal phosphate phosphatase family	catalytic activity; metabolic process; phosphatase activity; hydrolase activity	Hydrolase: Haloacid dehalogenase-like hydrolase	YDL236W	PHO13	187.4	6.7e-50	BDBG_01921.1	209.92 0.0 295 127 171
BDBG_06168	phospholipid-transporting ATPase	haloacid dehalogenase-like hydrolase | phospholipid-translocating P-type ATPase, flippase	ATP binding; ATP biosynthetic process; ATPase activity, coupled to transmembrane movement of ions, phosphorylative mechanism; membrane; magnesium ion binding; phospholipid-translocating ATPase activity; phospholipid transport; integral to membrane; hydrolase activity, acting on acid anhydrides, catalyzing transmembrane movement of substances; catalytic activity; metabolic process	Hydrolase: Haloacid dehalogenase-like hydrolase	YMR162C	DNF3	472.2	4.7e-286	BDBG_06168.1	1072.38 0.0 1445 610 860
BDBG_02940	copper-sulfate regulated protein 1	Heavy-metal-associated domain | ATPase, P-type (transporting), HAD superfamily, subfamily IC | E1-E2 ATPase | heavy metal translocating P-type ATPase	copper-exporting ATPase activity; ATP binding; ATP biosynthetic process; membrane; metal ion transport; metal ion transmembrane transporter activity; metal ion binding; metabolic process; hydrolase activity; ATPase activity, coupled to transmembrane movement of ions, phosphorylative mechanism; catalytic activity; hydrolase activity, acting on acid anhydrides, catalyzing transmembrane movement of …	Hydrolase: Haloacid dehalogenase-like hydrolase	--	--	--	--	--	--
BDBG_08050	isochorismatase family hydrolase	--	catalytic activity; metabolic process	Hydrolase: Isochorismatase family	--	--	--	--	--	--
BDBG_05163	conserved hypothetical protein	Glutathione S-transferase, N-terminal domain	catalytic activity; metabolic process	Hydrolase: Isochorismatase family / Glutathione S-transferase, N-terminal domain	--	--	--	--	--	--
BDBG_05919	TdiA	AMP-binding enzyme | Thioesterase domain	acyl carrier activity; catalytic activity; metabolic process; biosynthetic process; hydrolase activity, acting on ester bonds	Hydrolase: Thioesterase domain	--	--	--	--	--	--
BDBG_04166	acetyl-CoA hydrolase	Acetyl-CoA hydrolase/transferase N-terminal domain	catalytic activity; acetyl-CoA metabolic process	Hydrolase:Acetyl-CoA hydrolase/transferase	--	--	--	--	--	--
BDBG_03035	acetoacetyl-CoA synthase	AMP-binding enzyme | acetoacetate-CoA ligase	lipid metabolic process; acetoacetate-CoA ligase activity; catalytic activity; metabolic process	Lipid	--	--	--	--	--	--
BDBG_01430	acetoacetyl-CoA synthase	AMP-binding enzyme | acetoacetate-CoA ligase	lipid metabolic process; acetoacetate-CoA ligase activity; catalytic activity; metabolic process	Lipid	--	--	--	--	--	--
BDBG_09522	acetoacetyl-CoA synthase	AMP-binding enzyme | acetoacetate-CoA ligase	lipid metabolic process; acetoacetate-CoA ligase activity; catalytic activity; metabolic process	Lipid	--	--	--	--	--	--
BDBG_06244	hydroxymethylglutaryl-CoA synthase	Hydroxymethylglutaryl-coenzyme A synthase N terminal | Hydroxymethylglutaryl-coenzyme A synthase C terminal | hydroxymethylglutaryl-CoA synthase	hydroxymethylglutaryl-CoA synthase activity; isoprenoid biosynthetic process; catalytic activity; metabolic process	Lipid	YML126C	ERG13	327.2	3.4e-147	BDBG_06244.1	569.696 0.0 473 280 351
BDBG_03699	CDP-diacylglycerol-glycerol-3-phosphate 3-phosphatidyltransferase	Phospholipase D Active site motif	catalytic activity; metabolic process; phospholipid biosynthetic process; phosphotransferase activity, for other substituted phosphate groups	Lipid	YCL004W	PGS1	371.5	6.7e-106	BDBG_03699.2	404.445 0.0 491 214 315
BDBG_09525	serine palmitoyltransferase 2	--	biosynthetic process; transferase activity, transferring nitrogenous groups; pyridoxal phosphate binding; catalytic activity	Lipid	YDR062W	LCB2	365.5	4.1e-104	BDBG_09525.2	380.563 0.0 334 178 233
BDBG_08082	acetyl-CoA carboxylase	Carbamoyl-phosphate synthase L chain, N-terminal domain | Biotin carboxylase C-terminal domain | Acetyl-CoA carboxylase, central region | Carbamoyl-phosphate synthase L chain, ATP binding domain	catalytic activity; ATP binding; biotin binding; transporter activity; transport; membrane; transmembrane transport; metabolic process; ligase activity; acetyl-CoA carboxylase activity; fatty acid biosynthetic process	Lipid (FA)	YNR016C	ACC1	1422.6	0	BDBG_08082.1	2837.75 0.0 2267 1394 1692
BDBG_05266	"peroxisomal D3;D2-enoyl-CoA isomerase"	Enoyl-CoA hydratase/isomerase family	catalytic activity; metabolic process	Lipid: B-ox	YLR284C	ECI1	129	2.9e-32	BDBG_05266.1	156.377 1.75272E-38 265 92 150
BDBG_03473	3-ketoacyl-coA thiolase peroxisomal A	Thiolase, C-terminal domain | Thiolase, N-terminal domain | acetyl-CoA acetyltransferases	catalytic activity; metabolic process; transferase activity, transferring acyl groups other than amino-acyl groups	Lipid: B-ox, Acetyltransferase	YIL160C	POT1	339.5	3.2e-96	BDBG_03473.1	391.734 0.0 429 212 281
BDBG_01380	fatty acid transporter	AMP-binding enzyme	catalytic activity; metabolic process	Lipid: FA	--	--	--	--	--	--
BDBG_09190	fatty acid synthase alpha subunit FasA	phosphopantethiene--protein transferase domain | 4'-phosphopantetheinyl transferase superfamily | holo-(acyl-carrier-protein) synthase	magnesium ion binding; fatty acid biosynthetic process; holo-[acyl-carrier-protein] synthase activity; catalytic activity; binding; metabolic process; biosynthetic process; macromolecule biosynthetic process	Lipid: FA, SDR	YPL231W	FAS2	1840.8	0	BDBG_09190.1	2127.83 0.0 1747 1036 1314
BDBG_00631	3-ketoacyl-CoA reductase	short chain dehydrogenase	metabolic process; oxidoreductase activity; catalytic activity; binding; oxidation reduction	Lipid: FA, SDR	YBR159W	IFA38	227.9	3.9e-62	BDBG_00631.1	258.84 0.0 306 130 190
BDBG_04122	sporulation protein SPS19	short chain dehydrogenase	catalytic activity; binding; metabolic process; oxidoreductase activity; oxidation reduction	Lipid: OR/ORA, B-ox, SDR	YNL202W	SPS19	205	3.6e-55	BDBG_04122.1	248.44 0.0 294 135 187
BDBG_07137	acetoacetyl-CoA reductase	short chain dehydrogenase | MaoC like domain	catalytic activity; binding; metabolic process; oxidoreductase activity; oxidation reduction	Lipid: OR/ORA, B-ox, SDR	YKR009C	FOX2	688.3	2.2e-201	BDBG_07137.1	781.941 0.0 918 434 565
BDBG_06981	enoyl-(acyl-carrier-protein) reductase II	2-nitropropane dioxygenase	2-nitropropane dioxygenase activity; oxidation reduction; catalytic activity; metabolic process	Lipid: OR/ORA, FA	--	--	--	--	--	--
BDBG_09268	3-hydroxybutyryl-CoA dehydrogenase	3-hydroxyacyl-CoA dehydrogenase, NAD binding domain | 3-hydroxyacyl-CoA dehydrogenase, C-terminal domain	catalytic activity; binding; metabolic process; oxidoreductase activity; coenzyme binding; fatty acid metabolic process	Lipid: OR/ORA, FA	--	--	--	--	--	--
BDBG_00201	mitochondrial enoyl reductase	Alcohol dehydrogenase GroES-like domain | Carboxymuconolactone decarboxylase family	catalytic activity; binding; metabolic process; zinc ion binding; oxidoreductase activity; oxidation reduction	Lipid: OR/ORA, FA	--	--	--	--	--	--
BDBG_09292	short chain dehydrogenase/reductase	short chain dehydrogenase	metabolic process; oxidoreductase activity; catalytic activity; binding; oxidation reduction	Lipid: TAG biosynthesis, SDR	YIL124W	AYR1	127.2	9.3e-32	BDBG_09292.1	157.532 9.59262E-39 241 96 137
BDBG_06840	citrate lyase subunit beta	HpcH/HpaI aldolase/citrate lyase family	catalytic activity; cellular aromatic compound metabolic process; carbon-carbon lyase activity; citrate (pro-3S)-lyase activity; citrate lyase complex	Lyase	--	--	--	--	--	--
BDBG_08232	pyruvate decarboxylase	Thiamine pyrophosphate enzyme, C-terminal TPP binding domain | Thiamine pyrophosphate enzyme, N-terminal TPP binding domain | Thiamine pyrophosphate enzyme, central domain	catalytic activity; thiamin pyrophosphate binding; magnesium ion binding; carboxy-lyase activity	Lyase	--	--	--	--	--	--
BDBG_05504	tyrosine decarboxylase	--	carboxy-lyase activity; carboxylic acid metabolic process; pyridoxal phosphate binding; catalytic activity	Lyase	--	--	--	--	--	--
BDBG_06718	deoxyribose-phosphate aldolase	DeoC/LacD family aldolase | deoxyribose-phosphate aldolase	deoxyribose-phosphate aldolase activity; cytoplasm; deoxyribonucleotide catabolic process; catalytic activity; metabolic process; lyase activity	Lyase: DeoC/LacD family aldolase, deoC deoxyribose-phosphate aldolase	--	--	--	--	--	--
BDBG_03560	dihydrodipicolinate synthetase	Dihydrodipicolinate synthetase family	metabolic process; lyase activity; catalytic activity	Lyase: Dihydrodipicolinate synthetase family	--	--	--	--	--	--
BDBG_02384	dihydrodipicolinate synthetase	Dihydrodipicolinate synthetase family	metabolic process; lyase activity; catalytic activity	Lyase: Dihydrodipicolinate synthetase family	--	--	--	--	--	--
BDBG_03842	fumarate hydratase class II	fumarate hydratase, class II | Lyase | Fumarase C C-terminus	catalytic activity; fumarate hydratase activity; fumarate metabolic process; tricarboxylic acid cycle enzyme complex; tricarboxylic acid cycle; lyase activity	Lyase: Fumarase C, Lyase, fumC_II: fumarate hydratase, class II	--	--	--	--	--	--
BDBG_04918	isocitrate lyase	Isocitrate lyase family | isocitrate lyase	isocitrate lyase activity; carboxylic acid metabolic process; catalytic activity; metabolic process	lyase: Phosphoenolpyruvate phosphomutase & isocit_lyase: isocitrate lyase	YER065C	ICL1	561.2	5e-163	BDBG_04918.1	672.929 0.0 526 315 402
BDBG_07693	diaminopropionate ammonia-lyase	Pyridoxal-phosphate dependent enzyme | diaminopropionate ammonia-lyase family	catalytic activity; metabolic process; pyridoxal phosphate binding	Lyase: Pyridoxal-phosphate dependent enzyme, diampropi_NH3ly diaminopropionate ammonia-lyase	--	--	--	--	--	--
BDBG_03162	pyruvate decarboxylase	Thiamine pyrophosphate enzyme, C-terminal TPP binding domain | Thiamine pyrophosphate enzyme, N-terminal TPP binding domain | Thiamine pyrophosphate enzyme, central domain	catalytic activity; thiamin pyrophosphate binding; magnesium ion binding; carboxy-lyase activity	Lyase: Thiamine pyrophosphate enzyme	--	--	--	--	--	--
BDBG_03628	oxidoreductase	Zinc-binding dehydrogenase | Alcohol dehydrogenase GroES-like domain	zinc ion binding; oxidoreductase activity; oxidation reduction; catalytic activity; binding; metabolic process	MDR	YNL134C	YNL134C	75.8	4e-14	BDBG_03628.1	95.9005 3.71581E-20 238 73 114
BDBG_02345	NADP-dependent alcohol dehydrogenase	Alcohol dehydrogenase GroES-like domain | Zinc-binding dehydrogenase	catalytic activity; binding; metabolic process; zinc ion binding; oxidoreductase activity; oxidation reduction	MDR: ADH	YCR105W	ADH7	136.7	1.1e-34	BDBG_02345.2	119.398 4.8701E-27 341 92 145
BDBG_07984	alcohol dehydrogenase II	Alcohol dehydrogenase GroES-like domain | Zinc-binding dehydrogenase	zinc ion binding; oxidoreductase activity; oxidation reduction; catalytic activity; binding; metabolic process	MDR: ADH	--	--	--	--	--	--
BDBG_06386	zinc-dependent alcohol dehydrogenase	Alcohol dehydrogenase GroES-like domain | Zinc-binding dehydrogenase	catalytic activity; binding; metabolic process; zinc ion binding; oxidoreductase activity; oxidation reduction	MDR: ADH	--	--	--	--	--	--
BDBG_09529	zinc-binding dehydrogenase	Alcohol dehydrogenase GroES-like domain | Zinc-binding dehydrogenase	catalytic activity; binding; metabolic process; zinc ion binding; oxidoreductase activity; oxidation reduction	MDR: ADH	--	--	--	--	--	--
BDBG_01312	alcohol dehydrogenase	Alcohol dehydrogenase GroES-like domain | Zinc-binding dehydrogenase	catalytic activity; binding; metabolic process; zinc ion binding; oxidoreductase activity; oxidation reduction	MDR: ADH	--	--	--	--	--	--
BDBG_04962	alcohol dehydrogenase	Alcohol dehydrogenase GroES-like domain | Zinc-binding dehydrogenase	catalytic activity; binding; metabolic process; zinc ion binding; oxidoreductase activity; oxidation reduction	MDR: ADH	--	--	--	--	--	--
BDBG_02114	zinc alcohol dehydrogenase	Zinc-binding dehydrogenase | Alcohol dehydrogenase GroES-like domain	catalytic activity; binding; metabolic process; zinc ion binding; oxidoreductase activity; oxidation reduction	MDR: ADH	YBL069W	AST1	52.6	4.6e-08	BDBG_02114.1	53.9138 1.95678E-7 260 63 110
BDBG_02023	alcohol dehydrogenase	Zinc-binding dehydrogenase | Alcohol dehydrogenase GroES-like domain	catalytic activity; binding; metabolic process; zinc ion binding; oxidoreductase activity; oxidation reduction	MDR: ADH	--	--	--	--	--	--
BDBG_02783	alcohol dehydrogenase	Zinc-binding dehydrogenase | Alcohol dehydrogenase GroES-like domain	zinc ion binding; oxidoreductase activity; oxidation reduction; catalytic activity; binding; metabolic process	MDR: ADH	--	--	--	--	--	--
BDBG_03292	alcohol dehydrogenase	Zinc-binding dehydrogenase | Alcohol dehydrogenase GroES-like domain	catalytic activity; binding; metabolic process; zinc ion binding; oxidoreductase activity; oxidation reduction	MDR: ADH	--	--	--	--	--	--
BDBG_08446	zinc-containing alcohol dehydrogenase	Zinc-binding dehydrogenase | Alcohol dehydrogenase GroES-like domain	zinc ion binding; oxidoreductase activity; oxidation reduction; catalytic activity; binding; metabolic process	MDR: ADH	--	--	--	--	--	--
BDBG_09489	quinone oxidoreductase	putative NAD(P)H quinone oxidoreductase, PIG3 family | Zinc-binding dehydrogenase | Alcohol dehydrogenase GroES-like domain	catalytic activity; binding; metabolic process; oxidoreductase activity; zinc ion binding; oxidation reduction	MDR: quinone	--	--	--	--	--	--
BDBG_01035	quinone oxidoreductase	Zinc-binding dehydrogenase | Alcohol dehydrogenase GroES-like domain	catalytic activity; binding; metabolic process; zinc ion binding; oxidoreductase activity; oxidation reduction	MDR: quinone	YBR046C	ZTA1	271.5	9.9e-76	BDBG_01035.1	299.671 0.0 334 151 225
BDBG_02009	xylitol dehydrogenase	Zinc-binding dehydrogenase | Alcohol dehydrogenase GroES-like domain | UbiD family decarboxylases	zinc ion binding; oxidoreductase activity; oxidation reduction; catalytic activity; binding; metabolic process	MDR: xylitol	YJR159W	SOR1	285.6	5.6e-80	BDBG_02009.1	308.531 0.0 354 179 230
BDBG_06719	siroheme synthase	Tetrapyrrole (Corrin/Porphyrin) Methylases | siroheme synthase, N-terminal domain	porphyrin biosynthetic process; methyltransferase activity; catalytic activity; binding; metabolic process; uroporphyrin-III C-methyltransferase activity; siroheme biosynthetic process	Methyltransferase	YKR069W	MET1	245.5	7.3e-103	BDBG_06719.1	406.371 0.0 585 241 326
BDBG_07530	polyketide synthase	Acyl transferase domain	metabolic process; catalytic activity; biosynthetic process; transferase activity	MP	--	--	--	--	--	--
BDBG_08230	uracil-5-carboxylate decarboxylase	Amidohydrolase	catalytic activity; metabolic process	MP	--	--	--	--	--	--
BDBG_00054	long-chain-fatty-acid-CoA ligase	AMP-binding enzyme	catalytic activity; metabolic process	MP	--	--	--	--	--	--
BDBG_05055	AMP-binding domain-containing protein	AMP-binding enzyme	catalytic activity; metabolic process	MP	--	--	--	--	--	--
BDBG_04120	AMP-binding enzyme	AMP-binding enzyme	catalytic activity; metabolic process	MP	--	--	--	--	--	--
BDBG_01341	lysergyl peptide synthetase LpsB	AMP-binding enzyme	catalytic activity; metabolic process	MP	--	--	--	--	--	--
BDBG_04128	AMP dependent CoA ligase	AMP-binding enzyme	catalytic activity; metabolic process	MP	--	--	--	--	--	--
BDBG_06856	coenzyme A synthetase	AMP-binding enzyme	catalytic activity; metabolic process	MP	YBR222C	PCS60	385.6	1.9e-125	BDBG_06856.1	454.521 0.0 538 248 326
BDBG_09219	AMP-binding enzyme	AMP-binding enzyme	catalytic activity; metabolic process	MP	--	--	--	--	--	--
BDBG_08198	acyl-CoA synthetase	AMP-binding enzyme	catalytic activity; metabolic process	MP	--	--	--	--	--	--
BDBG_05328	AMP dependent ligase	AMP-binding enzyme	catalytic activity; metabolic process	MP	--	--	--	--	--	--
BDBG_01126	AMP-binding enzyme	AMP-binding enzyme	catalytic activity; metabolic process	MP	--	--	--	--	--	--
BDBG_00627	solute carrier family 27	AMP-binding enzyme	catalytic activity; metabolic process	MP	--	--	--	--	--	--
BDBG_08015	phenylacetyl-CoA ligase	AMP-binding enzyme	catalytic activity; metabolic process	MP	--	--	--	--	--	--
BDBG_06785	phenylacetyl-CoA ligase	AMP-binding enzyme	catalytic activity; metabolic process	MP	--	--	--	--	--	--
BDBG_03483	acetate-CoA ligase	AMP-binding enzyme | acetate--CoA ligase	catalytic activity; metabolic process; acetate-CoA ligase activity; AMP binding	MP	YLR153C	ACS2	767.9	2.8e-225	BDBG_03483.1	845.884 0.0 676 405 512
BDBG_07996	lysergyl peptide synthetase LpsB	AMP-binding enzyme | amino acid adenylation domain	catalytic activity; metabolic process	MP	--	--	--	--	--	--
BDBG_00232	succinyl-CoA ligase alpha-chain	CoA binding domain | succinate-CoA ligase, alpha subunit	catalytic activity; binding; metabolic process	MP	--	--	--	--	--	--
BDBG_01326	alpha-methylacyl-CoA racemase	CoA-transferase family III	catalytic activity; metabolic process	MP	--	--	--	--	--	--
BDBG_01600	dermal papilla derived protein 13	CoA-transferase family III	catalytic activity; metabolic process	MP	--	--	--	--	--	--
BDBG_06322	CAIB/BAIF family enzyme	CoA-transferase family III	catalytic activity; metabolic process	MP	--	--	--	--	--	--
BDBG_07115	enoyl-CoA hydratase	Enoyl-CoA hydratase/isomerase family	catalytic activity; metabolic process	MP	--	--	--	--	--	--
BDBG_01555	enoyl-CoA hydratase	Enoyl-CoA hydratase/isomerase family	catalytic activity; metabolic process	MP	--	--	--	--	--	--
BDBG_01502	enoyl-CoA hydratase	Enoyl-CoA hydratase/isomerase family	catalytic activity; metabolic process	MP	--	--	--	--	--	--
BDBG_02226	enoyl-CoA hydratase	Enoyl-CoA hydratase/isomerase family	catalytic activity; metabolic process	MP	--	--	--	--	--	--
BDBG_02142	enoyl-CoA hydratase	Enoyl-CoA hydratase/isomerase family	catalytic activity; metabolic process	MP	--	--	--	--	--	--
BDBG_07548	enoyl-CoA hydratase/isomerase	Enoyl-CoA hydratase/isomerase family	catalytic activity; metabolic process	MP	--	--	--	--	--	--
BDBG_09362	enoyl-CoA hydratase/isomerase	Enoyl-CoA hydratase/isomerase family	catalytic activity; metabolic process	MP	--	--	--	--	--	--
BDBG_01888	fumarylacetoacetate hydrolase	Fumarylacetoacetate (FAA) hydrolase family	catalytic activity; metabolic process	MP	YNL168C	FMP41	139.5	9.5e-51	BDBG_01888.1	204.527 0.0 218 103 141
BDBG_01728	fumarylacetoacetate hydrolase	Fumarylacetoacetate (FAA) hydrolase family	catalytic activity; metabolic process	MP	--	--	--	--	--	--
BDBG_00960	haloacid dehalogenase	haloacid dehalogenase-like hydrolase | haloacid dehalogenase, type II	catalytic activity; metabolic process	MP	--	--	--	--	--	--
BDBG_04741	isochorismatase family hydrolase	Isochorismatase family	catalytic activity; metabolic process	MP	YGL037C	PNC1	106.8	1.8e-25	BDBG_04741.1	120.553 6.83636E-28 225 76 123
BDBG_00558	molybdenum cofactor sulfurase	MOSC N-terminal beta barrel domain | MOSC domain	catalytic activity; molybdenum ion binding; pyridoxal phosphate binding; metabolic process	MP	--	--	--	--	--	--
BDBG_01868	conserved hypothetical protein	Phospholipase D Active site motif	catalytic activity; metabolic process	MP	--	--	--	--	--	--
BDBG_03212	IQ calmodulin-binding domain-containing protein	Phospholipase D Active site motif	catalytic activity; metabolic process	MP	--	--	--	--	--	--
BDBG_02812	saccharopine dehydrogenase	Saccharopine dehydrogenase	catalytic activity; binding; metabolic process	MP	--	--	--	--	--	--
BDBG_08501	pyridoxal biosynthesis lyase pdxS	SOR/SNZ family | pyridoxine biosynthesis protein	catalytic activity; metabolic process	MP	YNL333W	SNZ2	307.8	1.2e-86	BDBG_08501.1	358.221 0.0 304 185 217
BDBG_04050	conserved hypothetical protein	--	catalytic activity; binding; metabolic process	MP	--	--	--	--	--	--
BDBG_01538	protein fmp52-2	--	catalytic activity; binding; metabolic process	MP	YER004W	FMP52	75.8	3.5e-16	BDBG_01538.1	78.5666 3.16144E-15 157 60 76
BDBG_09428	transferase	--	catalytic activity; metabolic process	MP	YJL062W	LAS21	244.8	4.4e-93	BDBG_09428.1	361.688 0.0 871 270 416
BDBG_02288	AMP-binding enzyme	--	catalytic activity; metabolic process	MP	--	--	--	--	--	--
BDBG_03431	conserved hypothetical protein	--	catalytic activity; binding; metabolic process	MP	--	--	--	--	--	--
BDBG_03763	predicted protein	--	catalytic activity; ATP binding; metabolic process	MP	--	--	--	--	--	--
BDBG_04837	nonspecific lipid-transfer protein	--	catalytic activity; metabolic process	MP	--	--	--	--	--	--
BDBG_05622	conserved hypothetical protein	--	catalytic activity; binding; metabolic process	MP	--	--	--	--	--	--
BDBG_05957	4-coumarate:coenzyme A ligase	--	catalytic activity; metabolic process	MP	--	--	--	--	--	--
BDBG_01617	conserved hypothetical protein	--	catalytic activity; ATP binding; metabolic process	MP	--	--	--	--	--	--
BDBG_02032	biotin synthase	Radical SAM superfamily | Biotin and Thiamin Synthesis associated domain | biotin synthase	catalytic activity; metabolic process; biotin synthase activity; biotin biosynthetic process; iron-sulfur cluster binding	MP: Biotin	YGR286C	BIO2	396.2	2.9e-113	BDBG_02032.1	454.907 0.0 372 204 277
BDBG_05192	enoyl-CoA hydratase/isomerase	Enoyl-CoA hydratase/isomerase family	catalytic activity; metabolic process	MP: enoyl-CoA hydratase/isomerase	--	--	--	--	--	--
BDBG_08932	extracellular phytase	Alkaline phosphatase	catalytic activity; metabolic process; phosphatase activity	MP: phosphatase	--	--	--	--	--	--
BDBG_02191	HAD superfamily hydrolase	HAD-superfamily hydrolase, subfamily IA, variant 1 | haloacid dehalogenase-like hydrolase | HAD-superfamily hydrolase, subfamily IA, variant 3	metabolic process; phosphoglycolate phosphatase activity; catalytic activity	MP: phosphatase	YOR131C	YOR131C	147.3	1.2e-37	BDBG_02191.1	155.992 1.33933E-38 202 88 127
BDBG_00044	type I phosphodiesterase/nucleotide pyrophosphatase	Type I phosphodiesterase / nucleotide pyrophosphatase	catalytic activity; metabolic process	MP: phosphatase	YEL016C	NPP2	173	9.4e-46	BDBG_00044.1	188.348 0.0 447 140 216
BDBG_07944	ubiquitin-like activating enzyme UbaB	Ubiquitin-activating enzyme active site | ThiF family | Repeat in ubiquitin-activating (UBA) protein	catalytic activity; binding; metabolic process; ATP binding; protein modification process; small protein activating enzyme activity	MP: Protein Modification	YDR390C	UBA2	303.2	1.2e-88	BDBG_07944.1	343.969 0.0 515 204 298
BDBG_06982	cysteine desulfurase	Aminotransferase class-V	catalytic activity; pyridoxal phosphate binding; metabolic process	MP: PyrP Binding	--	--	--	--	--	--
BDBG_05189	pyridoxal-phosphate dependent enzyme	Pyridoxal-phosphate dependent enzyme	catalytic activity; metabolic process; pyridoxal phosphate binding	MP: PyrP Binding	YKL218C	SRY1	106.4	2.5e-31	BDBG_05189.1	175.252 4.5E-44 346 116 173
BDBG_03805	epoxide hydrolase	haloacid dehalogenase-like hydrolase | Epoxide hydrolase N-terminal domain-like phosphatase	catalytic activity; metabolic process; structural constituent of ribosome; intracellular; ribosome; translation	MP: Ribosome	--	--	--	--	--	--
BDBG_07381	sulfatase domain-containing protein	--	metabolic process; sulfuric ester hydrolase activity; catalytic activity	MP: sulfur	--	--	--	--	--	--
BDBG_07281	triosephosphate isomerase	Triosephosphate isomerase	triose-phosphate isomerase activity; metabolic process; catalytic activity	MP: Triose-phosphate	--	--	--	--	--	--
BDBG_00808	FLU1-I	Glutamine synthetase, catalytic domain | Amidohydrolase	catalytic activity; metabolic process; glutamate-ammonia ligase activity; nitrogen compound metabolic process	Nitrogen	--	--	--	--	--	--
BDBG_08666	conserved hypothetical protein	NmrA-like family	catalytic activity; binding; metabolic process; regulation of nitrogen utilization; transcription repressor activity	Nitrogen	--	--	--	--	--	--
BDBG_04219	isoflavone reductase	--	regulation of nitrogen utilization; transcription repressor activity; catalytic activity; binding; metabolic process	Nitrogen	--	--	--	--	--	--
BDBG_08236	conserved hypothetical protein	--	regulation of nitrogen utilization; transcription repressor activity; catalytic activity; binding; metabolic process	Nitrogen	--	--	--	--	--	--
BDBG_05415	NmrA family protein	NmrA-like family	regulation of nitrogen utilization; transcription repressor activity; catalytic activity; binding; metabolic process	Nitrogen: SDR	YMR090W	YMR090W	39.6	0.016	BDBG_05415.1	43.5134 1.34731E-4 131 35 58
BDBG_07054	conserved hypothetical protein	NmrA-like family	regulation of nitrogen utilization; transcription repressor activity; catalytic activity; binding; metabolic process	Nitrogen: SDR	--	--	--	--	--	--
BDBG_08707	NmrA family transcriptional regulator	NmrA-like family	regulation of nitrogen utilization; transcription repressor activity; catalytic activity; binding; metabolic process	Nitrogen: SDR	--	--	--	--	--	--
BDBG_01292	2-nitropropane dioxygenase	2-nitropropane dioxygenase	2-nitropropane dioxygenase activity; oxidation reduction; catalytic activity; metabolic process	OR: 2 nitropropane	--	--	--	--	--	--
BDBG_01869	oxidoreductase	2-nitropropane dioxygenase	catalytic activity; metabolic process; 2-nitropropane dioxygenase activity; oxidation reduction	OR: 2 nitropropane	--	--	--	--	--	--
BDBG_02678	oxidoreductase	2-nitropropane dioxygenase	2-nitropropane dioxygenase activity; oxidation reduction; catalytic activity; metabolic process	OR: 2 nitropropane	--	--	--	--	--	--
BDBG_00911	FMN-dependent alpha-hydroxy acid dehydrogenase	FMN-dependent dehydrogenase	oxidoreductase activity; catalytic activity; metabolic process; oxidation reduction	OR/ORA	--	--	--	--	--	--
BDBG_09232	mannitol-1-phosphate dehydrogenase	Mannitol dehydrogenase C-terminal domain | Mannitol dehydrogenase Rossmann domain	catalytic activity; binding; metabolic process; oxidoreductase activity; coenzyme binding; oxidation reduction	OR/ORA	YEL070W	DSF1	74.4	3.7e-13	BDBG_09232.1	78.5666 1.01493E-14 202 54 89
BDBG_09399	NADH:flavin oxidoreductase/NADH oxidase	NADH:flavin oxidoreductase / NADH oxidase family	FMN binding; oxidoreductase activity; catalytic activity; metabolic process	OR/ORA	--	--	--	--	--	--
BDBG_06077	mitochondrial cytochrome b2	FMN-dependent dehydrogenase | Cytochrome b5-like Heme/Steroid binding domain	oxidoreductase activity; heme binding; oxidation reduction; catalytic activity; metabolic process	OR/ORA: Heme	--	--	--	--	--	--
BDBG_06439	catechol dioxygenase	Dioxygenase | Catechol dioxygenase N terminus	iron ion binding; oxidoreductase activity, acting on single donors with incorporation of molecular oxygen, incorporation of two atoms of oxygen; oxidation reduction; catechol metabolic process; catechol 1,2-dioxygenase activity; catalytic activity; cellular aromatic compound metabolic process; ferric iron binding	OR/ORA: Iron ion binding	--	--	--	--	--	--
BDBG_05985	catechol dioxygenase	Dioxygenase | Catechol dioxygenase N terminus	iron ion binding; catechol metabolic process; catechol 1,2-dioxygenase activity; oxidation reduction; oxidoreductase activity, acting on single donors with incorporation of molecular oxygen, incorporation of two atoms of oxygen; catalytic activity; cellular aromatic compound metabolic process; ferric iron binding	OR/ORA: Iron ion binding	--	--	--	--	--	--
BDBG_08049	thiamine-phosphate pyrophosphorylase	Hydroxyethylthiazole kinase family | Thiamine monophosphate synthase/TENI	oxidoreductase activity; metal ion binding; oxidation reduction; GTP binding; microtubule; microtubule-based process; G-protein coupled receptor protein signaling pathway; integral to membrane; thiamin-phosphate diphosphorylase activity; thiamin biosynthetic process; hydroxyethylthiazole kinase activity; catalytic activity; metabolic process	OR/ORA: Thiamine	YPL214C	THI6	212.0,	1.5e-57	BDBG_08049.1	251.521 0.0 541 191 275
BDBG_02383	dehydrogenase	D-isomer specific 2-hydroxyacid dehydrogenase, NAD binding domain	catalytic activity; binding; metabolic process; oxidoreductase activity, acting on the CH-OH group of donors, NAD or NADP as acceptor; cofactor binding	ORA	--	--	--	--	--	--
BDBG_07262	glyoxylate reductase	D-isomer specific 2-hydroxyacid dehydrogenase, NAD binding domain | D-isomer specific 2-hydroxyacid dehydrogenase, catalytic domain	oxidoreductase activity, acting on the CH-OH group of donors, NAD or NADP as acceptor; cofactor binding; catalytic activity; binding; metabolic process; NAD or NADH binding	ORA	YNL274C	GOR1	236.7	8.7e-65	BDBG_07262.1	259.225 0.0 346 151 197
BDBG_07692	formate dehydrogenase	D-isomer specific 2-hydroxyacid dehydrogenase, NAD binding domain | D-isomer specific 2-hydroxyacid dehydrogenase, catalytic domain	catalytic activity; binding; metabolic process; oxidoreductase activity, acting on the CH-OH group of donors, NAD or NADP as acceptor; cofactor binding; NAD or NADH binding	ORA	YOR388C	FDH1	215.2	2.5e-96	BDBG_07692.1	394.045 0.0 376 206 257
BDBG_06387	hydroxyacid dehydrogenase	D-isomer specific 2-hydroxyacid dehydrogenase, NAD binding domain | D-isomer specific 2-hydroxyacid dehydrogenase, catalytic domain	catalytic activity; binding; metabolic process; oxidoreductase activity, acting on the CH-OH group of donors, NAD or NADP as acceptor; cofactor binding; NAD or NADH binding	ORA	--	--	--	--	--	--
BDBG_09073	D-lactate dehydrogenase	D-isomer specific 2-hydroxyacid dehydrogenase, NAD binding domain | D-isomer specific 2-hydroxyacid dehydrogenase, catalytic domain	catalytic activity; binding; metabolic process; oxidoreductase activity, acting on the CH-OH group of donors, NAD or NADP as acceptor; cofactor binding; NAD or NADH binding	ORA	--	--	--	--	--	--
BDBG_01055	D-amino-acid oxidase	FAD dependent oxidoreductase	catalytic activity; binding; metabolic process; oxidoreductase activity	ORA	--	--	--	--	--	--
BDBG_02195	NADPH dehydrogenase	NADH:flavin oxidoreductase / NADH oxidase family	FMN binding; oxidoreductase activity; catalytic activity; metabolic process	ORA	YPL171C	OYE3	250.8	4.4e-69	BDBG_02195.1	271.937 0.0 375 161 224
BDBG_06049	dimeric dihydrodiol dehydrogenase	Oxidoreductase family, NAD-binding Rossmann fold	oxidoreductase activity; catalytic activity; binding; metabolic process	ORA	--	--	--	--	--	--
BDBG_02904	NAD binding Rossmann fold oxidoreductase	Oxidoreductase family, NAD-binding Rossmann fold	catalytic activity; binding; metabolic process; oxidoreductase activity	ORA	--	--	--	--	--	--
BDBG_06247	NAD binding Rossmann fold oxidoreductase	Oxidoreductase family, NAD-binding Rossmann fold	catalytic activity; binding; metabolic process; oxidoreductase activity	ORA	--	--	--	--	--	--
BDBG_06749	malate dehydrogenase	--	catalytic activity; binding; metabolic process; oxidoreductase activity, acting on the CH-OH group of donors, NAD or NADP as acceptor; NAD or NADH binding	ORA	--	--	--	--	--	--
BDBG_04185	oxidoreductase	--	catalytic activity; binding; metabolic process; oxidoreductase activity	ORA	--	--	--	--	--	--
BDBG_04688	short chain dehydrogenase	--	catalytic activity; binding; metabolic process; oxidoreductase activity	ORA	--	--	--	--	--	--
BDBG_07448	iterative type I polyketide synthase	Beta-ketoacyl synthase, N-terminal domain | short chain dehydrogenase | Acyl transferase domain | Zinc-binding dehydrogenase | Alcohol dehydrogenase GroES-like domain | Beta-ketoacyl synthase, C-terminal domain | KR domain | Methyltransferase domain | Methyltransferase domain | Beta-ketoacyl synthase, N-terminal domain | Methyltransferase domain	acyl carrier activity; catalytic activity; biosynthetic process; binding; metabolic process; transferase activity; oxidoreductase activity; zinc ion binding; oxidation reduction	ORA/ORA: Polyketide synthase, SDR	--	--	--	--	--	--
BDBG_08665	antibiotic synthetase	AMP-binding enzyme | amino acid adenylation domain	acyl carrier activity; catalytic activity; metabolic process; L-aminoadipate-semialdehyde dehydrogenase activity; cofactor binding; binding	SDR: MP/CA	--	--	--	--	--	--
BDBG_00303	NADH:ubiquinone oxidoreductase 40kD subunit	NAD dependent epimerase/dehydratase family	catalytic activity; binding; metabolic process; cellular metabolic process; coenzyme binding	SDR: MP/CA	--	--	--	--	--	--
BDBG_06391	aldehyde reductase II	--	catalytic activity; binding; metabolic process; cellular metabolic process; coenzyme binding	SDR: MP/CA	--	--	--	--	--	--
BDBG_04715	NAD dependent epimerase/dehydratase	--	catalytic activity; binding; metabolic process; cellular metabolic process; coenzyme binding	SDR: MP/CA	--	--	--	--	--	--
BDBG_01254	sorbitol utilization protein SOU1	short chain dehydrogenase	metabolic process; oxidoreductase activity; oxidation reduction; catalytic activity; binding	SDR: OR/ORA	--	--	--	--	--	--
BDBG_00524	short chain dehydrogenase	short chain dehydrogenase	metabolic process; oxidoreductase activity; oxidation reduction; catalytic activity; binding	SDR: OR/ORA	--	--	--	--	--	--
BDBG_04297	short chain dehydrogenase	short chain dehydrogenase	metabolic process; oxidoreductase activity; oxidation reduction; catalytic activity; binding	SDR: OR/ORA	--	--	--	--	--	--
BDBG_01322	oxidoreductase	short chain dehydrogenase	metabolic process; oxidoreductase activity; catalytic activity; binding; oxidation reduction	SDR: OR/ORA	--	--	--	--	--	--
BDBG_02600	short chain dehydrogenase	short chain dehydrogenase	catalytic activity; binding; metabolic process; oxidoreductase activity; oxidation reduction	SDR: OR/ORA	--	--	--	--	--	--
BDBG_03951	short-chain dehydrogenase/reductase	short chain dehydrogenase	catalytic activity; binding; metabolic process; oxidoreductase activity; oxidation reduction	SDR: OR/ORA	YIR035C	YIR035C	127.6	8.5e-32	BDBG_03951.1	164.081 6.9175E-41 263 100 153
BDBG_04493	short chain dehydrogenase/reductase	short chain dehydrogenase	metabolic process; oxidoreductase activity; catalytic activity; binding; oxidation reduction	SDR: OR/ORA	--	--	--	--	--	--
BDBG_03974	short chain oxidoreductase/dehydrogenase	short chain dehydrogenase	metabolic process; oxidoreductase activity; catalytic activity; binding; oxidation reduction	SDR: OR/ORA	--	--	--	--	--	--
BDBG_06887	3-oxoacyl-acyl-carrier-protein reductase	short chain dehydrogenase	metabolic process; oxidoreductase activity; catalytic activity; binding; oxidation reduction	SDR: OR/ORA	--	--	--	--	--	--
BDBG_08168	short chain dehydrogenase/reductase	short chain dehydrogenase	metabolic process; oxidoreductase activity; oxidation reduction; catalytic activity; binding	SDR: OR/ORA	--	--	--	--	--	--
BDBG_06763	short-chain dehydrogenase/reductase SDR	short chain dehydrogenase	metabolic process; oxidoreductase activity; oxidation reduction; catalytic activity; binding	SDR: OR/ORA	--	--	--	--	--	--
BDBG_09213	short-chain dehydrogenase/reductase 2	short chain dehydrogenase	metabolic process; oxidoreductase activity; catalytic activity; binding; oxidation reduction	SDR: OR/ORA	--	--	--	--	--	--
BDBG_02197	short-chain dehydrogenase/reductase SDR	short chain dehydrogenase	metabolic process; oxidoreductase activity; catalytic activity; binding; oxidation reduction	SDR: OR/ORA	--	--	--	--	--	--
BDBG_01192	D-arabinitol dehydrogenase	short chain dehydrogenase	metabolic process; oxidoreductase activity; oxidation reduction; catalytic activity; binding	SDR: OR/ORA	--	--	--	--	--	--
BDBG_04921	short chain dehydrogenase/reductase	short chain dehydrogenase	metabolic process; oxidoreductase activity; oxidation reduction; catalytic activity; binding	SDR: OR/ORA	--	--	--	--	--	--
BDBG_02367	short chain dehydrogenase	short chain dehydrogenase	metabolic process; oxidoreductase activity; catalytic activity; binding; oxidation reduction	SDR: OR/ORA	--	--	--	--	--	--
BDBG_00915	short-chain dehydrogenase	short chain dehydrogenase	metabolic process; oxidoreductase activity; catalytic activity; binding; oxidation reduction	SDR: OR/ORA	--	--	--	--	--	--
BDBG_07433	3-oxoacyl-(acyl-carrier-protein) reductase	short chain dehydrogenase	metabolic process; oxidoreductase activity; catalytic activity; binding; oxidation reduction	SDR: OR/ORA	--	--	--	--	--	--
BDBG_01063	oxidoreductase	short chain dehydrogenase	catalytic activity; binding; metabolic process; oxidoreductase activity; oxidation reduction	SDR: OR/ORA	--	--	--	--	--	--
BDBG_07717	short chain dehydrogenase/reductase	short chain dehydrogenase	regulation of nitrogen utilization; transcription repressor activity; catalytic activity; binding; metabolic process; oxidoreductase activity; oxidation reduction	SDR: OR/ORA	--	--	--	--	--	--
BDBG_04731	conserved hypothetical protein	short chain dehydrogenase	metabolic process; oxidoreductase activity; catalytic activity; binding; oxidation reduction	SDR: OR/ORA	--	--	--	--	--	--
BDBG_06464	amyloid beta-peptide binding protein	short chain dehydrogenase	catalytic activity; binding; metabolic process; oxidoreductase activity; oxidation reduction	SDR: OR/ORA	--	--	--	--	--	--
BDBG_08842	2-deoxy-D-gluconate 3-dehydrogenase	short chain dehydrogenase | 2-deoxy-D-gluconate 3-dehydrogenase	catalytic activity; binding; metabolic process; oxidoreductase activity; oxidation reduction	SDR: OR/ORA	--	--	--	--	--	--
BDBG_08908	oxidoreductase	--	catalytic activity; binding; metabolic process; oxidoreductase activity; oxidation reduction	SDR: OR/ORA	YNL181W	YNL181W	130.7	2e-42	BDBG_08908.1	177.178 1.5E-44 416 134 201
BDBG_02105	short-chain dehydrogenase/reductase	--	catalytic activity; binding; metabolic process; oxidoreductase activity; oxidation reduction	SDR: OR/ORA	--	--	--	--	--	--
BDBG_02532	short-chain dehydrogenase	--	catalytic activity; binding; metabolic process; oxidoreductase activity; oxidation reduction	SDR: OR/ORA	--	--	--	--	--	--
BDBG_01522	short-chain dehydrogenase	--	metabolic process; oxidoreductase activity; catalytic activity; binding; oxidation reduction	SDR: OR/ORA	--	--	--	--	--	--
BDBG_07030	short-chain dehydrogenase	--	catalytic activity; binding; metabolic process; oxidoreductase activity; oxidation reduction	SDR: OR/ORA	--	--	--	--	--	--
BDBG_06165	short chain dehydrogenase/reductase	--	catalytic activity; binding; metabolic process; oxidoreductase activity	SDR: OR/ORA	--	--	--	--	--	--
BDBG_04502	short-chain dehydrogenase/reductase	--	catalytic activity; binding; metabolic process; oxidoreductase activity; oxidation reduction	SDR: OR/ORA	--	--	--	--	--	--
BDBG_03369	toxin biosynthesis ketoreductase	--	catalytic activity; binding; metabolic process; oxidoreductase activity	SDR: ORA	YKL071W	YKL071W	81.1	8.2e-18	BDBG_03369.1	85.5001 3.49712E-17 270 76 122
BDBG_01484	oxidoreductase	--	catalytic activity; binding; metabolic process; oxidoreductase activity	SDR: ORA	--	--	--	--	--	--
Oxidoreductase Activity	Gene Name	PFAM	Bd GO Term	Predicted Function	Sc name	Sc gene	tBLASTn Score	tBLASTn E-value	Reciprocal tBLASTn	Score E AL I P
BDBG_05190	acetohydroxy acid isomeroreductase	Acetohydroxy acid isomeroreductase, catalytic domain	oxidoreductase activity; branched chain family amino acid biosynthetic process; oxidation reduction; ketol-acid reductoisomerase activity; coenzyme binding	AA	YLR355C	ILV5	182.1	3e-53	BDBG_05190.1	205.682 0.0 130 93 110
BDBG_00148	predicted protein	--	cellular amino acid metabolic process; oxidoreductase activity; oxidation reduction	AA	--	--	--	--	--	--
BDBG_01661	1-pyrroline-5-carboxylate dehydrogenase	Aldehyde dehydrogenase family | 1-pyrroline-5-carboxylate dehydrogenase	1-pyrroline-5-carboxylate dehydrogenase activity; mitochondrial matrix; proline biosynthetic process; oxidation reduction; metabolic process; oxidoreductase activity	AA: OR/ORA	YHR037W	PUT2	526.7	1.2e-152	BDBG_01661.1	577.785 0.0 563 297 370
BDBG_06463	histidinol dehydrogenase	Histidinol dehydrogenase | phosphoribosyl-ATP diphosphatase	histidine biosynthetic process; histidinol dehydrogenase activity; zinc ion binding; NAD or NADH binding; phosphoribosyl-AMP cyclohydrolase activity; metabolic process; oxidoreductase activity; oxidation reduction; phosphoribosyl-ATP diphosphatase activity	AA: OR/ORA	YCL030C	HIS4	472.9	1.6e-136	BDBG_06463.1	746.888 0.0 690 380 490
BDBG_06271	homoserine dehydrogenase	Homoserine dehydrogenase | Homoserine dehydrogenase, NAD binding domain	cellular amino acid metabolic process; catalytic activity; binding; metabolic process; oxidoreductase activity; NADP or NADPH binding	AA: OR/ORA	YJR139C	HOM6	286.7	2.7e-80	BDBG_06271.1	288.5 0.0 287 146 195
BDBG_06860	3-hydroxyisobutyrate dehydrogenase	NAD binding domain of 6-phosphogluconate dehydrogenase	catalytic activity; binding; metabolic process; valine metabolic process; 3-hydroxyisobutyrate dehydrogenase activity; oxidation reduction; phosphogluconate dehydrogenase (decarboxylating) activity; pentose-phosphate shunt; oxidoreductase activity; coenzyme binding	AA: OR/ORA	--	--	--	--	--	--
BDBG_06544	3-hydroxyisobutyrate dehydrogenase	NAD binding domain of 6-phosphogluconate dehydrogenase | 3-hydroxyisobutyrate dehydrogenase	catalytic activity; binding; metabolic process; valine metabolic process; 3-hydroxyisobutyrate dehydrogenase activity; oxidation reduction; phosphogluconate dehydrogenase (decarboxylating) activity; pentose-phosphate shunt; oxidoreductase activity; coenzyme binding; NAD or NADH binding	AA: OR/ORA	--	--	--	--	--	--
BDBG_06491	sulfite reductase beta subunit	Nitrite and sulphite reductase 4Fe-4S domain | sulfite reductase (NADPH) hemoprotein, beta-component	oxidoreductase activity; oxidation reduction; FMN binding; electron carrier activity; heme binding; iron-sulfur cluster binding; catalytic activity; metabolic process; iron ion binding	AA: OR/ORA, electron carrier	YJR137C	MET5	676.4	0	BDBG_06491.1	1198.73 0.0 1234 611 811
BDBG_05913	aldehyde reductase	Aldo/keto reductase family	oxidoreductase activity; oxidation reduction	Aldo-keto reductase	YOR121C	YOR121C	213.5	3.9e-58	BDBG_05913.1	233.417 0.0 294 128 188
BDBG_06029	ketoreductase	Aldo/keto reductase family	oxidoreductase activity; oxidation reduction	Aldo-keto reductase	YDL124W	YDL124W	185.6	2.3e-49	BDBG_06029.1	197.593 0.0 293 110 175
BDBG_07254	glycerol dehydrogenase	Aldo/keto reductase family	oxidoreductase activity; oxidation reduction	Aldo-keto reductase	--	--	--	--	--	--
BDBG_00706	aldehyde reductase I	Aldo/keto reductase family	oxidoreductase activity; oxidation reduction	Aldo-keto reductase	--	--	--	--	--	--
BDBG_07584	alcohol dehydrogenase	Aldo/keto reductase family	oxidoreductase activity; oxidation reduction	Aldo-keto reductase	--	--	--	--	--	--
BDBG_01777	aldo-keto reductase	--	oxidoreductase activity; oxidation reduction	Aldo-keto reductase	--	--	--	--	--	--
BDBG_02172	acyl-CoA dehydrogenase	Acyl-CoA dehydrogenase, C-terminal domain | Acyl-CoA dehydrogenase, middle domain	acyl-CoA dehydrogenase activity; oxidation reduction; heme binding; metabolic process; oxidoreductase activity, acting on the CH-CH group of donors; electron carrier activity; oxidoreductase activity	Electron carrer: ACoA DH	--	--	--	--	--	--
BDBG_03564	acyl-CoA dehydrogenase	Acyl-CoA dehydrogenase, middle domain | Acyl-CoA dehydrogenase, C-terminal domain | Acyl-CoA dehydrogenase, C-terminal domain	acyl-CoA dehydrogenase activity; oxidation reduction; oxidoreductase activity, acting on the CH-CH group of donors; metabolic process; electron carrier activity; oxidoreductase activity	Electron carrer: ACoA DH	--	--	--	--	--	--
BDBG_06160	FAD binding domain-containing protein	FAD binding domain | Oxidoreductase NAD-binding domain	electron carrier activity; oxidoreductase activity; oxidation reduction	Electron Carrier	--	--	--	--	--	--
BDBG_08741	cytochrome b2	FMN-dependent dehydrogenase | Cytochrome b5-like Heme/Steroid binding domain	heme binding; oxidoreductase activity; electron carrier activity; oxidation reduction; catalytic activity; metabolic process	Electron Carrier	YML054C	CYB2	475	4.4e-137	BDBG_08741.1	529.635 0.0 490 267 349
BDBG_05636	NADH-cytochrome b5 reductase 1	Oxidoreductase FAD-binding domain | Oxidoreductase NAD-binding domain	electron carrier activity; oxidoreductase activity; oxidation reduction	Electron Carrier	YIL043C	CBR1	230.4	6.5e-63	BDBG_05636.2	248.825 0.0 268 130 187
BDBG_04109	NAD binding Rossmann fold oxidoreductase	Oxidoreductase family, NAD-binding Rossmann fold | Oxidoreductase family, C-terminal alpha/beta domain	oxidoreductase activity; metabolic process; electron carrier activity; oxidation reduction; catalytic activity; binding	Electron Carrier	YMR315W	YMR315W	66.7	4.8e-11	BDBG_03295.2	94.3597 1.92164E-19 349 100 164
BDBG_00461	prenylcysteine lyase	Prenylcysteine lyase	electron carrier activity; oxidoreductase activity; oxidoreductase activity, acting on sulfur group of donors, oxygen as acceptor; oxidation reduction; prenylcysteine catabolic process	Electron Carrier	--	--	--	--	--	--
BDBG_07927	alpha-ketoglutarate-dependent taurine dioxygenase	Taurine catabolism dioxygenase TauD, TfdA family	electron carrier activity; oxidoreductase activity; oxidation reduction	Electron Carrier	YLL057C	JLP1	175.8	1.6e-46	BDBG_07927.1	187.193 0.0 310 110 171
BDBG_02438	acyl-CoA dehydrogenase	Acyl-CoA dehydrogenase, C-terminal domain | Acyl-CoA dehydrogenase, C-terminal domain	metabolic process; oxidoreductase activity, acting on the CH-CH group of donors; oxidation reduction; heme binding; acyl-CoA dehydrogenase activity; FAD binding; electron carrier activity; oxidoreductase activity	Electron carrier: ACoA DH, FAD	--	--	--	--	--	--
BDBG_01601	acyl-CoA dehydrogenase	Acyl-CoA dehydrogenase, C-terminal domain | Acyl-CoA dehydrogenase, N-terminal domain	metabolic process; oxidoreductase activity, acting on the CH-CH group of donors; FAD binding; oxidation reduction; acyl-CoA dehydrogenase activity; electron carrier activity; oxidoreductase activity	Electron carrier: ACoA DH, FAD	--	--	--	--	--	--
BDBG_00452	conserved hypothetical protein	Acyl-CoA dehydrogenase, C-terminal domain | Acyl-CoA dehydrogenase, N-terminal domain | Acyl-CoA dehydrogenase, middle domain	metabolic process; oxidoreductase activity, acting on the CH-CH group of donors; FAD binding; oxidation reduction; acyl-CoA dehydrogenase activity; electron carrier activity; oxidoreductase activity	Electron carrier: ACoA DH, FAD	--	--	--	--	--	--
BDBG_03959	glutaryl-CoA dehydrogenase	Acyl-CoA dehydrogenase, N-terminal domain | Acyl-CoA dehydrogenase, C-terminal domain	metabolic process; oxidoreductase activity, acting on the CH-CH group of donors; FAD binding; oxidation reduction; acyl-CoA dehydrogenase activity; electron carrier activity; oxidoreductase activity	Electron carrier: ACoA DH, FAD	--	--	--	--	--	--
BDBG_05230	NADPH oxidase	Ferric reductase like transmembrane component | FAD-binding domain | Ferric reductase NAD binding domain	electron carrier activity; membrane; oxidoreductase activity; oxidation reduction; iron ion binding; integral to membrane; FAD binding	Electron Carrier: Iron Ion Binding	--	--	--	--	--	--
BDBG_09322	FRE family ferric-chelate reductase	Ferric reductase like transmembrane component | Ferric reductase NAD binding domain | FAD-binding domain	iron ion binding; electron carrier activity; integral to membrane; oxidoreductase activity; FAD binding	Electron Carrier: Iron Ion Binding	--	--	--	--	--	--
BDBG_07462	metalloreductase	Ferric reductase like transmembrane component | Ferric reductase NAD binding domain | FAD-binding domain	electron carrier activity; oxidoreductase activity; oxidation reduction; iron ion binding; integral to membrane; FAD binding	Electron Carrier: Iron Ion Binding	--	--	--	--	--	--
BDBG_06745	NADPH oxidase isoform 2	Ferric reductase like transmembrane component | Ferric reductase NAD binding domain | FAD-binding domain	electron carrier activity; oxidoreductase activity; oxidation reduction; iron ion binding; integral to membrane; FAD binding	Electron Carrier: Iron Ion Binding	--	--	--	--	--	--
BDBG_05301	iron-sulfur cluster-binding protein	Rieske [2Fe-2S] domain	electron carrier activity; oxidoreductase activity; 2 iron, 2 sulfur cluster binding; oxidation reduction; iron ion binding; cellular aromatic compound metabolic process	Electron Carrier: Iron Ion Binding	--	--	--	--	--	--
BDBG_09398	xanthine dehydrogenase	Aldehyde oxidase and xanthine dehydrogenase, molybdopterin binding domain | CO dehydrogenase flavoprotein C-terminal domain | 2Fe-2S iron-sulfur cluster binding domain | [2Fe-2S] binding domain | Aldehyde oxidase and xanthine dehydrogenase, a/b hammerhead domain | FAD binding domain in molybdopterin dehydrogenase | xanthine dehydrogenase, small subunit | xanthine dehydrogenase, molybdopterin bind…	catalytic activity; FAD binding; oxidation reduction; electron carrier activity; oxidoreductase activity; metal ion binding; iron-sulfur cluster binding; iron ion binding	Electron Carrier: Iron Ion Binding, FAD	--	--	--	--	--	--
BDBG_06360	electron transfer flavoprotein-ubiquinone oxidoreductase	Electron transfer flavoprotein-ubiquinone oxidoreductase	oxidoreductase activity; oxidation reduction; electron-transferring-flavoprotein dehydrogenase activity	Electron Transfer	YOR356W	YOR356W	414.8	5.7e-119	BDBG_06360.1	630.172 0.0 627 326 419
BDBG_08668	phenol monooxygenase	FAD binding domain	monooxygenase activity; oxidation reduction; metabolic process; oxidoreductase activity	FAD: OR/ORA	--	--	--	--	--	--
BDBG_01942	FAD binding domain-containing protein	FAD binding domain	metabolic process; oxidoreductase activity; monooxygenase activity; oxidation reduction	FAD: OR/ORA	--	--	--	--	--	--
BDBG_06800	alternative NADH-dehydrogenase	Pyridine nucleotide-disulphide oxidoreductase | Pyridine nucleotide-disulphide oxidoreductase	oxidoreductase activity; FAD binding; oxidation reduction	FAD: OR/ORA	YMR145C	NDE1	396.9	1.5e-113	BDBG_06800.1	419.853 0.0 505 240 319
BDBG_07483	pyridine nucleotide-disulphide oxidoreductase	Pyridine nucleotide-disulphide oxidoreductase | Pyridine nucleotide-disulphide oxidoreductase	oxidoreductase activity; FAD binding; oxidation reduction	FAD: OR/ORA	--	--	--	--	--	--
BDBG_00046	conserved hypothetical protein	Pyridine nucleotide-disulphide oxidoreductase | Pyridine nucleotide-disulphide oxidoreductase	oxidoreductase activity; FAD binding; oxidation reduction	FAD: OR/ORA	--	--	--	--	--	--
BDBG_01473	conserved hypothetical protein	Pyridine nucleotide-disulphide oxidoreductase | Pyridine nucleotide-disulphide oxidoreductase	oxidoreductase activity; FAD binding; oxidation reduction	FAD: OR/ORA	--	--	--	--	--	--
BDBG_08919	NADH-ubiquinone oxidoreductase 64 kDa subunit	Pyridine nucleotide-disulphide oxidoreductase | Pyridine nucleotide-disulphide oxidoreductase | EF hand	oxidoreductase activity; FAD binding; oxidation reduction	FAD: OR/ORA	--	--	--	--	--	--
BDBG_07014	extracellular salicylate hydroxylase/monooxygenase	--	monooxygenase activity; oxidation reduction; metabolic process; oxidoreductase activity	FAD: OR/ORA	--	--	--	--	--	--
BDBG_03438	salicylate hydroxylase	--	monooxygenase activity; oxidation reduction; metabolic process; oxidoreductase activity	FAD: OR/ORA	--	--	--	--	--	--
BDBG_05944	FAD binding domain-containing protein	Berberine and berberine like	oxidoreductase activity; FAD binding	FAD: ORA	--	--	--	--	--	--
BDBG_01056	FAD dependent oxidoreductase	FAD binding domain	catalytic activity; FAD binding; oxidoreductase activity	FAD: ORA	--	--	--	--	--	--
BDBG_07701	FAD binding domain-containing protein	FAD binding domain	catalytic activity; FAD binding; oxidoreductase activity	FAD: ORA	--	--	--	--	--	--
BDBG_06228	FAD binding domain-containing protein	FAD binding domain	catalytic activity; FAD binding; oxidoreductase activity	FAD: ORA	--	--	--	--	--	--
BDBG_03595	FAD binding domain-containing protein	FAD binding domain | Berberine and berberine like	catalytic activity; FAD binding; oxidoreductase activity	FAD: ORA	--	--	--	--	--	--
BDBG_03847	FAD binding domain-containing protein	FAD binding domain | Berberine and berberine like	catalytic activity; FAD binding; oxidoreductase activity	FAD: ORA	--	--	--	--	--	--
BDBG_06621	FAD binding domain-containing protein	FAD binding domain | Berberine and berberine like	catalytic activity; FAD binding; oxidoreductase activity	FAD: ORA	--	--	--	--	--	--
BDBG_05279	FAD dependent oxidoreductase	FAD dependent oxidoreductase	oxidoreductase activity	FAD: ORA	YHR009C	YHR009C	177.2	4.7e-47	BDBG_05279.1	192.586 0.0 307 108 162
BDBG_00774	oxidoreductase	FAD linked oxidases, C-terminal domain | FAD binding domain | glycolate oxidase, subunit GlcD	catalytic activity; FAD binding; oxidoreductase activity	FAD: ORA	--	--	--	--	--	--
BDBG_06521	conserved hypothetical protein	Fatty acid desaturase	lipid metabolic process; oxidoreductase activity; oxidation reduction	Lipid	--	--	--	--	--	--
BDBG_02649	C-4 methylsterol oxidase	Fatty acid hydroxylase superfamily	iron ion binding; endoplasmic reticulum; fatty acid biosynthetic process; oxidoreductase activity; oxidation reduction	Lipid	--	--	--	--	--	--
BDBG_02355	acyl-CoA oxidase	Acyl-CoA oxidase | Acyl-CoA dehydrogenase, middle domain	acyl-CoA dehydrogenase activity; oxidation reduction; acyl-CoA oxidase activity; peroxisome; fatty acid beta-oxidation; metabolic process; oxidoreductase activity, acting on the CH-CH group of donors; fatty acid metabolic process; FAD binding; electron carrier activity; oxidoreductase activity	Lipid: B-ox	YGL205W	POX1	216.6	4.5e-59	BDBG_02355.1	259.61 0.0 569 180 280
BDBG_00463	acyl-CoA oxidase	Acyl-CoA oxidase | Acyl-CoA dehydrogenase, middle domain	metabolic process; oxidoreductase activity, acting on the CH-CH group of donors; FAD binding; oxidation reduction; acyl-CoA oxidase activity; peroxisome; fatty acid beta-oxidation; acyl-CoA dehydrogenase activity; fatty acid metabolic process; electron carrier activity; oxidoreductase activity	Lipid: B-ox	--	--	--	--	--	--
BDBG_04122	sporulation protein SPS19	short chain dehydrogenase	catalytic activity; binding; metabolic process; oxidoreductase activity; oxidation reduction	Lipid: B-ox, SDR	YNL202W	SPS19	205	3.6e-55	BDBG_04122.1	248.44 0.0 294 135 187
BDBG_07137	acetoacetyl-CoA reductase	short chain dehydrogenase | MaoC like domain	catalytic activity; binding; metabolic process; oxidoreductase activity; oxidation reduction	Lipid: B-ox, SDR	YKR009C	FOX2	688.3	2.2e-201	BDBG_07137.1	781.941 0.0 918 434 565
BDBG_09413	C-5 sterol desaturase	Fatty acid hydroxylase superfamily	iron ion binding; endoplasmic reticulum; fatty acid biosynthetic process; oxidoreductase activity; oxidation reduction	Lipid: Ergosterol	YLR056W	ERG3	315.5	5.4e-89	BDBG_09413.1	348.591 0.0 365 172 242
BDBG_09174	C-4 methyl sterol oxidase Erg25	Fatty acid hydroxylase superfamily	iron ion binding; endoplasmic reticulum; fatty acid biosynthetic process; oxidoreductase activity; oxidation reduction	Lipid: Ergosterol	YGR060W	ERG25	347.9	1e-98	BDBG_09174.1	361.303 0.0 297 171 217
BDBG_08449	squalene epoxidase	Squalene epoxidase	squalene monooxygenase activity; integral to membrane; FAD binding; oxidation reduction; oxidoreductase activity; metabolic process	Lipid: Ergostersol, FAD	YGR175C	ERG1	242.3	1.6e-86	BDBG_08449.2	331.257 0.0 484 194 275
BDBG_00657	delta-9 fatty acid desaturase	Cytochrome b5-like Heme/Steroid binding domain | Fatty acid desaturase	lipid metabolic process; oxidoreductase activity; oxidation reduction; heme binding; stearoyl-CoA 9-desaturase activity; iron ion binding; endoplasmic reticulum; fatty acid biosynthetic process; membrane; oxidoreductase activity, acting on paired donors, with oxidation of a pair of donors resulting in the reduction of molecular oxygen to two molecules of water	Lipid: FA Bio	YGL055W	OLE1	410.2	1.5e-117	BDBG_00657.1	418.698 0.0 407 194 270
BDBG_07522	inositolphosphorylceramide-B C-26 hydroxylase	Cytochrome b5-like Heme/Steroid binding domain | Fatty acid hydroxylase superfamily	iron ion binding; endoplasmic reticulum; fatty acid biosynthetic process; oxidoreductase activity; oxidation reduction; heme binding; sphingolipid metabolic process	Lipid: FA Bio	YMR272C	SCS7	375	6.6e-107	BDBG_07522.1	324.324 0.0 377 173 227
BDBG_09189	fatty acid synthase beta subunit dehydratase	Domain of unknown function (DUF1729) | Acyl transferase domain | MaoC like domain	metabolic process; transferase activity; fatty-acid synthase activity; fatty acid synthase complex; fatty acid biosynthetic process; oxidation reduction; oxidoreductase activity	Lipid: FA Bio	YKL182W	FAS1	1637	0	BDBG_09189.1	2355.1 0.0 2069 1141 1487
BDBG_07631	sphinganine hydroxylase Sur2	Fatty acid hydroxylase superfamily	iron ion binding; endoplasmic reticulum; fatty acid biosynthetic process; oxidoreductase activity; oxidation reduction	Lipid: FA Bio	YDR297W	SUR2	185.6	4.4e-59	BDBG_07631.1	217.624 0.0 338 137 179
BDBG_00546	C-4 methylsterol oxidase	Fatty acid hydroxylase superfamily	iron ion binding; endoplasmic reticulum; fatty acid biosynthetic process; oxidoreductase activity; oxidation reduction	Lipid: FA Bio	--	--	--	--	--	--
BDBG_00254	sterol desaturase	Fatty acid hydroxylase superfamily	iron ion binding; endoplasmic reticulum; fatty acid biosynthetic process; oxidoreductase activity; oxidation reduction	Lipid: FA Bio	--	--	--	--	--	--
BDBG_06830	sphingolipid desaturase	Sphingolipid Delta4-desaturase (DES)	fatty acid biosynthetic process; integral to membrane; oxidoreductase activity, acting on paired donors, with incorporation or reduction of molecular oxygen; oxidation reduction; lipid metabolic process; oxidoreductase activity	Lipid: FA Bio	--	--	--	--	--	--
BDBG_00201	mitochondrial enoyl reductase	Alcohol dehydrogenase GroES-like domain | Carboxymuconolactone decarboxylase family	catalytic activity; binding; metabolic process; zinc ion binding; oxidoreductase activity; oxidation reduction	Lipid: FA Bio, MDR	--	--	--	--	--	--
BDBG_09268	3-hydroxybutyryl-CoA dehydrogenase	3-hydroxyacyl-CoA dehydrogenase, NAD binding domain | 3-hydroxyacyl-CoA dehydrogenase, C-terminal domain	catalytic activity; binding; metabolic process; oxidoreductase activity; coenzyme binding; fatty acid metabolic process	Lipid: FA	--	--	--	--	--	--
BDBG_00631	3-ketoacyl-CoA reductase	short chain dehydrogenase	metabolic process; oxidoreductase activity; catalytic activity; binding; oxidation reduction	Lipid: SDR	YBR159W	IFA38	227.9	3.9e-62	BDBG_00631.1	258.84 0.0 306 130 190
BDBG_09292	short chain dehydrogenase/reductase	short chain dehydrogenase	metabolic process; oxidoreductase activity; catalytic activity; binding; oxidation reduction	Lipid: SDR	YIL124W	AYR1	127.2	9.3e-32	BDBG_09292.1	157.532 9.59262E-39 241 96 137
BDBG_07608	conserved hypothetical protein	Alcohol dehydrogenase GroES-like domain	zinc ion binding; oxidoreductase activity; oxidation reduction	MDR	--	--	--	--	--	--
BDBG_09489	quinone oxidoreductase	putative NAD(P)H quinone oxidoreductase, PIG3 family | Zinc-binding dehydrogenase | Alcohol dehydrogenase GroES-like domain	catalytic activity; binding; metabolic process; oxidoreductase activity; zinc ion binding; oxidation reduction	MDR	--	--	--	--	--	--
BDBG_01035	quinone oxidoreductase	Zinc-binding dehydrogenase | Alcohol dehydrogenase GroES-like domain	catalytic activity; binding; metabolic process; zinc ion binding; oxidoreductase activity; oxidation reduction	MDR	YBR046C	ZTA1	271.5	9.9e-76	BDBG_01035.1	299.671 0.0 334 151 225
BDBG_03628	oxidoreductase	Zinc-binding dehydrogenase | Alcohol dehydrogenase GroES-like domain	zinc ion binding; oxidoreductase activity; oxidation reduction; catalytic activity; binding; metabolic process	MDR	YNL134C	YNL134C	75.8	4e-14	BDBG_03628.1	95.9005 3.71581E-20 238 73 114
BDBG_02009	xylitol dehydrogenase	Zinc-binding dehydrogenase | Alcohol dehydrogenase GroES-like domain | UbiD family decarboxylases	zinc ion binding; oxidoreductase activity; oxidation reduction; catalytic activity; binding; metabolic process	MDR	YJR159W	SOR1	285.6	5.6e-80	BDBG_02009.1	308.531 0.0 354 179 230
BDBG_02345	NADP-dependent alcohol dehydrogenase	Alcohol dehydrogenase GroES-like domain | Zinc-binding dehydrogenase	catalytic activity; binding; metabolic process; zinc ion binding; oxidoreductase activity; oxidation reduction	MDR: ADH	YCR105W	ADH7	136.7	1.1e-34	BDBG_02345.2	119.398 4.8701E-27 341 92 145
BDBG_07984	alcohol dehydrogenase II	Alcohol dehydrogenase GroES-like domain | Zinc-binding dehydrogenase	zinc ion binding; oxidoreductase activity; oxidation reduction; catalytic activity; binding; metabolic process	MDR: ADH	--	--	--	--	--	--
BDBG_09529	zinc-binding dehydrogenase	Alcohol dehydrogenase GroES-like domain | Zinc-binding dehydrogenase	catalytic activity; binding; metabolic process; zinc ion binding; oxidoreductase activity; oxidation reduction	MDR: ADH	--	--	--	--	--	--
BDBG_01312	alcohol dehydrogenase	Alcohol dehydrogenase GroES-like domain | Zinc-binding dehydrogenase	catalytic activity; binding; metabolic process; zinc ion binding; oxidoreductase activity; oxidation reduction	MDR: ADH	--	--	--	--	--	--
BDBG_04962	alcohol dehydrogenase	Alcohol dehydrogenase GroES-like domain | Zinc-binding dehydrogenase	catalytic activity; binding; metabolic process; zinc ion binding; oxidoreductase activity; oxidation reduction	MDR: ADH	--	--	--	--	--	--
BDBG_02114	zinc alcohol dehydrogenase	Zinc-binding dehydrogenase | Alcohol dehydrogenase GroES-like domain	catalytic activity; binding; metabolic process; zinc ion binding; oxidoreductase activity; oxidation reduction	MDR: ADH	YBL069W	AST1	52.6	4.6e-08	BDBG_02114.1	53.9138 1.95678E-7 260 63 110
BDBG_02023	alcohol dehydrogenase	Zinc-binding dehydrogenase | Alcohol dehydrogenase GroES-like domain	catalytic activity; binding; metabolic process; zinc ion binding; oxidoreductase activity; oxidation reduction	MDR: ADH	--	--	--	--	--	--
BDBG_02783	alcohol dehydrogenase	Zinc-binding dehydrogenase | Alcohol dehydrogenase GroES-like domain	zinc ion binding; oxidoreductase activity; oxidation reduction; catalytic activity; binding; metabolic process	MDR: ADH	--	--	--	--	--	--
BDBG_03292	alcohol dehydrogenase	Zinc-binding dehydrogenase | Alcohol dehydrogenase GroES-like domain	catalytic activity; binding; metabolic process; zinc ion binding; oxidoreductase activity; oxidation reduction	MDR: ADH	--	--	--	--	--	--
BDBG_02423	succinate-semialdehyde dehydrogenase	Aldehyde dehydrogenase family | succinate-semialdehyde dehydrogenase	metabolic process; oxidoreductase activity; oxidation reduction; oxidoreductase activity, acting on the aldehyde or oxo group of donors, NAD or NADP as acceptor	Nitrogen	YBR006W	UGA2	488	5.8e-141	BDBG_02423.1	541.191 0.0 490 260 349
BDBG_00809	succinate-semialdehyde dehydrogenase	Aldehyde dehydrogenase family | succinate-semialdehyde dehydrogenase	metabolic process; oxidoreductase activity; oxidation reduction	Nitrogen	--	--	--	--	--	--
BDBG_01644	aldehyde dehydrogenase	Aldehyde dehydrogenase family	metabolic process; oxidoreductase activity; oxidation reduction	OR/ORA	--	--	--	--	--	--
BDBG_04829	succinate-semialdehyde dehydrogenase	Aldehyde dehydrogenase family | succinate-semialdehyde dehydrogenase	metabolic process; oxidoreductase activity; oxidation reduction	OR/ORA	--	--	--	--	--	--
BDBG_00227	myosin class II heavy chain	Ataxin-2 C-terminal region	zinc ion binding; oxidoreductase activity; oxidation reduction	OR/ORA	--	--	--	--	--	--
BDBG_00911	FMN-dependent alpha-hydroxy acid dehydrogenase	FMN-dependent dehydrogenase	oxidoreductase activity; catalytic activity; metabolic process; oxidation reduction	OR/ORA	--	--	--	--	--	--
BDBG_04336	Fe-containing alcohol dehydrogenase	Iron-containing alcohol dehydrogenase	oxidoreductase activity; metal ion binding; oxidation reduction	OR/ORA	YGL256W	ADH4	71.6	1.9e-18	BDBG_04336.1	85.8853 4.13855E-17 436 103 170
BDBG_09232	mannitol-1-phosphate dehydrogenase	Mannitol dehydrogenase C-terminal domain | Mannitol dehydrogenase Rossmann domain	catalytic activity; binding; metabolic process; oxidoreductase activity; coenzyme binding; oxidation reduction	OR/ORA	YEL070W	DSF1	74.4	3.7e-13	BDBG_09232.1	78.5666 1.01493E-14 202 54 89
BDBG_00052	peroxisomal dehydratase	MaoC like domain	metabolic process; oxidoreductase activity	OR/ORA	--	--	--	--	--	--
BDBG_00614	conidial pigment biosynthesis oxidase Arb2/brown2	Multicopper oxidase | Multicopper oxidase | Multicopper oxidase	copper ion binding; oxidation reduction; oxidoreductase activity	OR/ORA	--	--	--	--	--	--
BDBG_09399	NADH:flavin oxidoreductase/NADH oxidase	NADH:flavin oxidoreductase / NADH oxidase family	FMN binding; oxidoreductase activity; catalytic activity; metabolic process	OR/ORA	--	--	--	--	--	--
BDBG_00060	nitrite reductase-I	nitrite reductase, copper-containing	copper ion binding; nitrite reductase (NO-forming) activity; oxidation reduction; nitrogen compound metabolic process; oxidoreductase activity	OR/ORA	--	--	--	--	--	--
BDBG_06106	nitroreductase	Nitroreductase family	oxidoreductase activity	OR/ORA	YCL026C-B	HBN1	104.3	1.1e-24	BDBG_06106.1	95.9005 1.49621E-20 197 64 93
BDBG_03190	alcohol dehydrogenase IV	--	oxidoreductase activity; metal ion binding; oxidation reduction	OR/ORA	--	--	--	--	--	--
BDBG_05459	conserved hypothetical protein	--	oxidoreductase activity; transition metal ion binding; oxidation reduction	OR/ORA	--	--	--	--	--	--
BDBG_08693	conserved hypothetical protein	--	monooxygenase activity; oxidation reduction; metabolic process; oxidoreductase activity	OR/ORA	--	--	--	--	--	--
BDBG_05342	aromatic ring-opening dioxygenase LigB subunit	Catalytic LigB subunit of aromatic ring-opening dioxygenase	cellular aromatic compound metabolic process; ferrous iron binding; oxidoreductase activity; zinc ion binding; oxidoreductase activity, acting on single donors with incorporation of molecular oxygen; oxidation reduction	OR/ORA	--	--	--	--	--	--
BDBG_06775	ferro-O2-oxidoreductase	Multicopper oxidase | Multicopper oxidase | Multicopper oxidase	copper ion binding; oxidation reduction; oxidoreductase activity	OR/ORA	YFL041W	FET5	103.3	1.5e-44	BDBG_06775.1	192.586 0.0 548 148 238
BDBG_08049	thiamine-phosphate pyrophosphorylase	Hydroxyethylthiazole kinase family | Thiamine monophosphate synthase/TENI	oxidoreductase activity; metal ion binding; oxidation reduction; GTP binding; microtubule; microtubule-based process; G-protein coupled receptor protein signaling pathway; integral to membrane; thiamin-phosphate diphosphorylase activity; thiamin biosynthetic process; hydroxyethylthiazole kinase activity; catalytic activity; metabolic process	OR/ORA - Thiamine	YPL214C	THI6	212	1.5e-57	BDBG_08049.1	251.521 0.0 541 191 275
BDBG_00506	thiol-specific antioxidant	AhpC/TSA family | Redoxin | C-terminal domain of 1-Cys peroxiredoxin	cell redox homeostasis; antioxidant activity; oxidoreductase activity	OR/ORA: Cell Redox	--	--	--	--	--	--
BDBG_05730	malate dehydrogenase	lactate/malate dehydrogenase, NAD binding domain | lactate/malate dehydrogenase, alpha/beta C-terminal domain | malate dehydrogenase, NAD-dependent	malate metabolic process; malate dehydrogenase activity; oxidation reduction; catalytic activity; carbohydrate metabolic process; binding; metabolic process; oxidoreductase activity; L-malate dehydrogenase activity; glycolysis; oxidoreductase activity, acting on the CH-OH group of donors, NAD or NADP as acceptor; cellular carbohydrate metabolic process	OR/ORA: glycoxylate cycle	YKL085W	MDH1	373.6	1.8e-106	BDBG_05730.1	423.705 0.0 325 208 254
BDBG_08231	oxidoreductase	2OG-Fe(II) oxygenase superfamily	iron ion binding; oxidoreductase activity; oxidation reduction	OR/ORA: Iron Ion Binding	--	--	--	--	--	--
BDBG_00037	oxidoreductase	Oxoglutarate and iron-dependent oxygenase C-terminal degradation domain | 2OG-Fe(II) oxygenase superfamily	iron ion binding; oxidoreductase activity, acting on paired donors, with incorporation or reduction of molecular oxygen, 2-oxoglutarate as one donor, and incorporation of one atom each of oxygen into both donors; L-ascorbic acid binding; oxidation reduction; oxidoreductase activity, acting on paired donors, with incorporation or reduction of molecular oxygen; oxidoreductase activity	OR/ORA: Iron Ion Binding	YER049W	TPA1	225.8	7e-84	BDBG_00037.1	323.553 0.0 573 211 293
BDBG_07571	2OG-Fe(II) oxygenase	2OG-Fe(II) oxygenase superfamily	oxidoreductase activity	ORA	--	--	--	--	--	--
BDBG_08706	oxidoreductase	2OG-Fe(II) oxygenase superfamily	oxidoreductase activity	ORA	--	--	--	--	--	--
BDBG_01177	conserved hypothetical protein	Common central domain of tyrosinase	metabolic process; oxidoreductase activity	ORA	--	--	--	--	--	--
BDBG_02780	tyrosinase	Common central domain of tyrosinase	metabolic process; oxidoreductase activity	ORA	--	--	--	--	--	--
BDBG_01880	polyphenol oxidase	Common central domain of tyrosinase	metabolic process; oxidoreductase activity	ORA	--	--	--	--	--	--
BDBG_05434	tyrosinase	Common central domain of tyrosinase	metabolic process; oxidoreductase activity	ORA	--	--	--	--	--	--
BDBG_03625	tyrosinase	Common central domain of tyrosinase	metabolic process; oxidoreductase activity	ORA	--	--	--	--	--	--
BDBG_04958	sarcosine oxidase	FAD dependent oxidoreductase	oxidoreductase activity	ORA	--	--	--	--	--	--
BDBG_06356	fructosyl amino acid oxidasesarcosine oxidase	FAD dependent oxidoreductase	oxidoreductase activity	ORA	--	--	--	--	--	--
BDBG_04491	NAD(P)H:quinone oxidoreductase	Flavodoxin | quinone oxidoreductase, type IV	FMN binding; oxidoreductase activity; negative regulation of transcription	ORA	YDR032C	PST2	240.6	2.4e-66	BDBG_04491.1	226.868 0.0 197 109 135
BDBG_02195	NADPH dehydrogenase	NADH:flavin oxidoreductase / NADH oxidase family	FMN binding; oxidoreductase activity; catalytic activity; metabolic process	ORA	YPL171C	OYE3	250.8	4.4e-69	BDBG_02195.1	271.937 0.0 375 161 224
BDBG_06049	dimeric dihydrodiol dehydrogenase	Oxidoreductase family, NAD-binding Rossmann fold	oxidoreductase activity; catalytic activity; binding; metabolic process	ORA	--	--	--	--	--	--
BDBG_06247	NAD binding Rossmann fold oxidoreductase	Oxidoreductase family, NAD-binding Rossmann fold	catalytic activity; binding; metabolic process; oxidoreductase activity	ORA	--	--	--	--	--	--
BDBG_02310	conserved hypothetical protein	--	metabolic process; oxidoreductase activity	ORA	--	--	--	--	--	--
BDBG_04185	oxidoreductase	--	catalytic activity; binding; metabolic process; oxidoreductase activity	ORA	--	--	--	--	--	--
BDBG_04405	periplasmic nitrate reductase	--	binding; oxidoreductase activity; molybdenum ion binding	ORA	--	--	--	--	--	--
BDBG_01055	D-amino-acid oxidase	FAD dependent oxidoreductase	catalytic activity; binding; metabolic process; oxidoreductase activity	ORA	--	--	--	--	--	--
BDBG_07448	iterative type I polyketide synthase	Beta-ketoacyl synthase, N-terminal domain | short chain dehydrogenase | Acyl transferase domain | Zinc-binding dehydrogenase | Alcohol dehydrogenase GroES-like domain | Beta-ketoacyl synthase, C-terminal domain | KR domain | Methyltransferase domain | Methyltransferase domain | Beta-ketoacyl synthase, N-terminal domain | Methyltransferase domain	acyl carrier activity; catalytic activity; biosynthetic process; binding; metabolic process; transferase activity; oxidoreductase activity; zinc ion binding; oxidation reduction	ORA: Polyketide synthase, SDR	--	--	--	--	--	--
BDBG_01254	sorbitol utilization protein SOU1	short chain dehydrogenase	metabolic process; oxidoreductase activity; oxidation reduction; catalytic activity; binding	SDR: OR/ORA	--	--	--	--	--	--
BDBG_00524	short chain dehydrogenase	short chain dehydrogenase	metabolic process; oxidoreductase activity; oxidation reduction; catalytic activity; binding	SDR: OR/ORA	--	--	--	--	--	--
BDBG_04297	short chain dehydrogenase	short chain dehydrogenase	metabolic process; oxidoreductase activity; oxidation reduction; catalytic activity; binding	SDR: OR/ORA	--	--	--	--	--	--
BDBG_01322	oxidoreductase	short chain dehydrogenase	metabolic process; oxidoreductase activity; catalytic activity; binding; oxidation reduction	SDR: OR/ORA	--	--	--	--	--	--
BDBG_02600	short chain dehydrogenase	short chain dehydrogenase	catalytic activity; binding; metabolic process; oxidoreductase activity; oxidation reduction	SDR: OR/ORA	--	--	--	--	--	--
BDBG_03951	short-chain dehydrogenase/reductase	short chain dehydrogenase	catalytic activity; binding; metabolic process; oxidoreductase activity; oxidation reduction	SDR: OR/ORA	YIR035C	YIR035C	127.6	8.5e-32	BDBG_03951.1	164.081 6.9175E-41 263 100 153
BDBG_04493	short chain dehydrogenase/reductase	short chain dehydrogenase	metabolic process; oxidoreductase activity; catalytic activity; binding; oxidation reduction	SDR: OR/ORA	--	--	--	--	--	--
BDBG_03974	short chain oxidoreductase/dehydrogenase	short chain dehydrogenase	metabolic process; oxidoreductase activity; catalytic activity; binding; oxidation reduction	SDR: OR/ORA	--	--	--	--	--	--
BDBG_06887	3-oxoacyl-acyl-carrier-protein reductase	short chain dehydrogenase	metabolic process; oxidoreductase activity; catalytic activity; binding; oxidation reduction	SDR: OR/ORA	--	--	--	--	--	--
BDBG_08168	short chain dehydrogenase/reductase	short chain dehydrogenase	metabolic process; oxidoreductase activity; oxidation reduction; catalytic activity; binding	SDR: OR/ORA	--	--	--	--	--	--
BDBG_06763	short-chain dehydrogenase/reductase SDR	short chain dehydrogenase	metabolic process; oxidoreductase activity; oxidation reduction; catalytic activity; binding	SDR: OR/ORA	--	--	--	--	--	--
BDBG_09213	short-chain dehydrogenase/reductase 2	short chain dehydrogenase	metabolic process; oxidoreductase activity; catalytic activity; binding; oxidation reduction	SDR: OR/ORA	--	--	--	--	--	--
BDBG_02197	short-chain dehydrogenase/reductase SDR	short chain dehydrogenase	metabolic process; oxidoreductase activity; catalytic activity; binding; oxidation reduction	SDR: OR/ORA	--	--	--	--	--	--
BDBG_01192	D-arabinitol dehydrogenase	short chain dehydrogenase	metabolic process; oxidoreductase activity; oxidation reduction; catalytic activity; binding	SDR: OR/ORA	--	--	--	--	--	--
BDBG_04921	short chain dehydrogenase/reductase	short chain dehydrogenase	metabolic process; oxidoreductase activity; oxidation reduction; catalytic activity; binding	SDR: OR/ORA	--	--	--	--	--	--
BDBG_02367	short chain dehydrogenase	short chain dehydrogenase	metabolic process; oxidoreductase activity; catalytic activity; binding; oxidation reduction	SDR: OR/ORA	--	--	--	--	--	--
BDBG_00915	short-chain dehydrogenase	short chain dehydrogenase	metabolic process; oxidoreductase activity; catalytic activity; binding; oxidation reduction	SDR: OR/ORA	--	--	--	--	--	--
BDBG_07433	3-oxoacyl-(acyl-carrier-protein) reductase	short chain dehydrogenase	metabolic process; oxidoreductase activity; catalytic activity; binding; oxidation reduction	SDR: OR/ORA	--	--	--	--	--	--
BDBG_01063	oxidoreductase	short chain dehydrogenase	catalytic activity; binding; metabolic process; oxidoreductase activity; oxidation reduction	SDR: OR/ORA	--	--	--	--	--	--
BDBG_06464	amyloid beta-peptide binding protein	short chain dehydrogenase	catalytic activity; binding; metabolic process; oxidoreductase activity; oxidation reduction	SDR: OR/ORA	--	--	--	--	--	--
BDBG_08842	2-deoxy-D-gluconate 3-dehydrogenase	short chain dehydrogenase | 2-deoxy-D-gluconate 3-dehydrogenase	catalytic activity; binding; metabolic process; oxidoreductase activity; oxidation reduction	SDR: OR/ORA	--	--	--	--	--	--
BDBG_08908	oxidoreductase	--	catalytic activity; binding; metabolic process; oxidoreductase activity; oxidation reduction	SDR: OR/ORA	YNL181W	YNL181W	130.7	2e-42	BDBG_08908.1	177.178 1.5E-44 416 134 201
BDBG_02105	short-chain dehydrogenase/reductase	--	catalytic activity; binding; metabolic process; oxidoreductase activity; oxidation reduction	SDR: OR/ORA	--	--	--	--	--	--
BDBG_02532	short-chain dehydrogenase	--	catalytic activity; binding; metabolic process; oxidoreductase activity; oxidation reduction	SDR: OR/ORA	--	--	--	--	--	--
BDBG_01522	short-chain dehydrogenase	--	metabolic process; oxidoreductase activity; catalytic activity; binding; oxidation reduction	SDR: OR/ORA	--	--	--	--	--	--
BDBG_07030	short-chain dehydrogenase	--	catalytic activity; binding; metabolic process; oxidoreductase activity; oxidation reduction	SDR: OR/ORA	--	--	--	--	--	--
BDBG_06165	short chain dehydrogenase/reductase	--	catalytic activity; binding; metabolic process; oxidoreductase activity	SDR: OR/ORA	--	--	--	--	--	--
BDBG_09438	short chain dehydrogenase/reductase	--	metabolic process; oxidoreductase activity	SDR: OR/ORA	--	--	--	--	--	--
BDBG_04502	short-chain dehydrogenase/reductase	--	catalytic activity; binding; metabolic process; oxidoreductase activity; oxidation reduction	SDR: OR/ORA	--	--	--	--	--	--
BDBG_03369	toxin biosynthesis ketoreductase	--	catalytic activity; binding; metabolic process; oxidoreductase activity	SDR: ORA	YKL071W	YKL071W	81.1	8.2e-18	BDBG_03369.1	85.5001 3.49712E-17 270 76 122
BDBG_01484	oxidoreductase	--	catalytic activity; binding; metabolic process; oxidoreductase activity	SDR: ORA	--	--	--	--	--	--
FAD Binding	Gene Name	PFAM	Bd GO Term	Predicted Function	Sc name	Sc gene	tBLASTn Score	tBLASTn E-value	Reciprocal tBLASTn	Score E AL I P
BDBG_07447	acetolactate synthase	Thiamine pyrophosphate enzyme, N-terminal TPP binding domain | Thiamine pyrophosphate enzyme, central domain	magnesium ion binding; acetolactate synthase activity; branched chain family amino acid biosynthetic process; thiamin pyrophosphate binding; FAD binding; catalytic activity; transferase activity	AA: FAD	YMR108W	ILV2	752.7	1e-220	BDBG_07447.2	824.698 0.0 645 403 492
BDBG_06065	ferredoxin-dependent glutamate synthase 1	Conserved region in glutamate synthase | Pyridine nucleotide-disulphide oxidoreductase | Pyridine nucleotide-disulphide oxidoreductase | GXGXG motif | Glutamate synthase central domain | Glutamine amidotransferases class-II | glutamate synthase, NADH/NADPH, small subunit | Conserved region in glutamate synthase | glutamate synthase, NADH/NADPH, small subunit	nitrogen compound metabolic process; glutamate synthase activity; oxidation reduction; metabolic process; oxidoreductase activity; FAD binding; glutamate biosynthetic process; oxidoreductase activity, acting on the CH-NH2 group of donors, NAD or NADP as acceptor; electron carrier activity; iron-sulfur cluster binding; catalytic activity; iron ion binding; FMN binding; glutamate synthase activity,…	AA: OR/ORA, FAD	YDL171C	GLT1	1770.8	0	BDBG_06065.1	2575.05 0.0 2079 1263 1540
BDBG_00215	acyl-CoA dehydrogenase	Acyl-CoA dehydrogenase, C-terminal domain | Acyl-CoA dehydrogenase, N-terminal domain | Acyl-CoA dehydrogenase, middle domain	metabolic process; oxidoreductase activity, acting on the CH-CH group of donors; oxidation reduction; acyl-CoA dehydrogenase activity; FAD binding; electron carrier activity; oxidoreductase activity	Electron carrier: ACoA DH, FAD	--	--	--	--	--	--
BDBG_00452	conserved hypothetical protein	Acyl-CoA dehydrogenase, C-terminal domain | Acyl-CoA dehydrogenase, N-terminal domain | Acyl-CoA dehydrogenase, middle domain	metabolic process; oxidoreductase activity, acting on the CH-CH group of donors; FAD binding; oxidation reduction; acyl-CoA dehydrogenase activity; electron carrier activity; oxidoreductase activity	Electron carrier: ACoA DH, FAD	--	--	--	--	--	--
BDBG_03959	glutaryl-CoA dehydrogenase	Acyl-CoA dehydrogenase, N-terminal domain | Acyl-CoA dehydrogenase, C-terminal domain	metabolic process; oxidoreductase activity, acting on the CH-CH group of donors; FAD binding; oxidation reduction; acyl-CoA dehydrogenase activity; electron carrier activity; oxidoreductase activity	Electron carrier: ACoA DH, FAD	--	--	--	--	--	--
BDBG_02227	acyl-CoA dehydrogenase	Acyl-CoA dehydrogenase, middle domain | Acyl-CoA dehydrogenase, C-terminal domain | Acyl-CoA dehydrogenase, N-terminal domain	metabolic process; oxidoreductase activity, acting on the CH-CH group of donors; FAD binding; oxidation reduction; acyl-CoA dehydrogenase activity; electron carrier activity; oxidoreductase activity	Electron carrier: ACoA DH, FAD	--	--	--	--	--	--
BDBG_01601	acyl-CoA dehydrogenase	Acyl-CoA dehydrogenase, C-terminal domain | Acyl-CoA dehydrogenase, N-terminal domain	metabolic process; oxidoreductase activity, acting on the CH-CH group of donors; FAD binding; oxidation reduction; acyl-CoA dehydrogenase activity; electron carrier activity; oxidoreductase activity	Electron carrier: ACoA DH, FAD	--	--	--	--	--	--
BDBG_02438	acyl-CoA dehydrogenase	Acyl-CoA dehydrogenase, C-terminal domain | Acyl-CoA dehydrogenase, C-terminal domain	metabolic process; oxidoreductase activity, acting on the CH-CH group of donors; oxidation reduction; heme binding; acyl-CoA dehydrogenase activity; FAD binding; electron carrier activity; oxidoreductase activity	Electron carrier: ACoA DH, FAD	--	--	--	--	--	--
BDBG_07462	metalloreductase	Ferric reductase like transmembrane component | Ferric reductase NAD binding domain | FAD-binding domain	electron carrier activity; oxidoreductase activity; oxidation reduction; iron ion binding; integral to membrane; FAD binding	Electron Carrier: Iron Ion Binding	--	--	--	--	--	--
BDBG_06745	NADPH oxidase isoform 2	Ferric reductase like transmembrane component | Ferric reductase NAD binding domain | FAD-binding domain	electron carrier activity; oxidoreductase activity; oxidation reduction; iron ion binding; integral to membrane; FAD binding	Electron Carrier: Iron Ion Binding	--	--	--	--	--	--
BDBG_09322	FRE family ferric-chelate reductase	Ferric reductase like transmembrane component | Ferric reductase NAD binding domain | FAD-binding domain	iron ion binding; electron carrier activity; integral to membrane; oxidoreductase activity; FAD binding	Electron Carrier: Iron Ion Binding	--	--	--	--	--	--
BDBG_05230	NADPH oxidase	Ferric reductase like transmembrane component | FAD-binding domain | Ferric reductase NAD binding domain	electron carrier activity; membrane; oxidoreductase activity; oxidation reduction; iron ion binding; integral to membrane; FAD binding	Electron Carrier: Iron Ion Binding	--	--	--	--	--	--
BDBG_09398	xanthine dehydrogenase	Aldehyde oxidase and xanthine dehydrogenase, molybdopterin binding domain | CO dehydrogenase flavoprotein C-terminal domain | 2Fe-2S iron-sulfur cluster binding domain | [2Fe-2S] binding domain | Aldehyde oxidase and xanthine dehydrogenase, a/b hammerhead domain | FAD binding domain in molybdopterin dehydrogenase | xanthine dehydrogenase, small subunit | xanthine dehydrogenase, molybdopterin bind…	catalytic activity; FAD binding; oxidation reduction; electron carrier activity; oxidoreductase activity; metal ion binding; iron-sulfur cluster binding; iron ion binding	Electron Carrier: Iron Ion Binding - FAD	--	--	--	--	--	--
BDBG_04204	oxidoreductin	Endoplasmic Reticulum Oxidoreductin 1 (ERO1)	protein binding; endoplasmic reticulum membrane; protein thiol-disulfide exchange; electron carrier activity; oxidoreductase activity, acting on sulfur group of donors, disulfide as acceptor; FAD binding; oxidation reduction	Electronic carrier: FAD	YML130C	ERO1	184.9	3e-74	BDBG_04204.1	274.248 0.0 588 185 296
BDBG_01375	flavin dependent monooxygenase	--	flavin-containing monooxygenase activity; intrinsic to endoplasmic reticulum membrane; FAD binding; NADP or NADPH binding; oxidation reduction	FAD: OR	YHR176W	FMO1	133.9	7.1e-43	BDBG_01375.1	140.969 1.45143E-33 355 109 181
BDBG_00046	conserved hypothetical protein	Pyridine nucleotide-disulphide oxidoreductase | Pyridine nucleotide-disulphide oxidoreductase	oxidoreductase activity; FAD binding; oxidation reduction	FAD: OR/ORA	--	--	--	--	--	--
BDBG_08919	NADH-ubiquinone oxidoreductase 64 kDa subunit	Pyridine nucleotide-disulphide oxidoreductase | Pyridine nucleotide-disulphide oxidoreductase | EF hand	oxidoreductase activity; FAD binding; oxidation reduction	FAD: OR/ORA	--	--	--	--	--	--
BDBG_07483	pyridine nucleotide-disulphide oxidoreductase	Pyridine nucleotide-disulphide oxidoreductase | Pyridine nucleotide-disulphide oxidoreductase	oxidoreductase activity; FAD binding; oxidation reduction	FAD: OR/ORA	--	--	--	--	--	--
BDBG_06800	alternative NADH-dehydrogenase	Pyridine nucleotide-disulphide oxidoreductase | Pyridine nucleotide-disulphide oxidoreductase	oxidoreductase activity; FAD binding; oxidation reduction	FAD: OR/ORA	YMR145C	NDE1	396.9	1.5e-113	BDBG_06800.1	419.853 0.0 505 240 319
BDBG_01473	conserved hypothetical protein	Pyridine nucleotide-disulphide oxidoreductase | Pyridine nucleotide-disulphide oxidoreductase	oxidoreductase activity; FAD binding; oxidation reduction	FAD: OR/ORA	--	--	--	--	--	--
BDBG_03595	FAD binding domain-containing protein	FAD binding domain | Berberine and berberine like	catalytic activity; FAD binding; oxidoreductase activity	FAD: ORA	--	--	--	--	--	--
BDBG_05944	FAD binding domain-containing protein	Berberine and berberine like	oxidoreductase activity; FAD binding	FAD: ORA	--	--	--	--	--	--
BDBG_07701	FAD binding domain-containing protein	FAD binding domain	catalytic activity; FAD binding; oxidoreductase activity	FAD: ORA	--	--	--	--	--	--
BDBG_07895	FAD binding domain-containing protein	FAD binding domain	catalytic activity; FAD binding; oxidoreductase activity	FAD: ORA	--	--	--	--	--	--
BDBG_08563	conserved hypothetical protein	FAD binding domain	catalytic activity; FAD binding; oxidoreductase activity	FAD: ORA	--	--	--	--	--	--
BDBG_01056	FAD dependent oxidoreductase	FAD binding domain	catalytic activity; FAD binding; oxidoreductase activity	FAD: ORA	--	--	--	--	--	--
BDBG_00774	oxidoreductase	FAD linked oxidases, C-terminal domain | FAD binding domain | glycolate oxidase, subunit GlcD	catalytic activity; FAD binding; oxidoreductase activity	FAD: ORA	--	--	--	--	--	--
BDBG_06228	FAD binding domain-containing protein	FAD binding domain	catalytic activity; FAD binding; oxidoreductase activity	FAD: ORA	--	--	--	--	--	--
BDBG_06621	FAD binding domain-containing protein	FAD binding domain | Berberine and berberine like	catalytic activity; FAD binding; oxidoreductase activity	FAD: ORA	--	--	--	--	--	--
BDBG_03847	FAD binding domain-containing protein	FAD binding domain | Berberine and berberine like	catalytic activity; FAD binding; oxidoreductase activity	FAD: ORA	--	--	--	--	--	--
BDBG_00464	acyl-Coenzyme A oxidase subunit 2	Acyl-CoA dehydrogenase, middle domain	metabolic process; oxidoreductase activity, acting on the CH-CH group of donors; FAD binding; oxidation reduction; acyl-CoA dehydrogenase activity; acyl-CoA oxidase activity; peroxisome; fatty acid metabolic process; electron carrier activity; oxidoreductase activity	Lipid: Electron carrier, ACoA DH	--	--	--	--	--	--
BDBG_00463	acyl-CoA oxidase	Acyl-CoA oxidase | Acyl-CoA dehydrogenase, middle domain	metabolic process; oxidoreductase activity, acting on the CH-CH group of donors; FAD binding; oxidation reduction; acyl-CoA oxidase activity; peroxisome; fatty acid beta-oxidation; acyl-CoA dehydrogenase activity; fatty acid metabolic process; electron carrier activity; oxidoreductase activity	Lipid: OR/ORA, B-ox	--	--	--	--	--	--
BDBG_02355	acyl-CoA oxidase	Acyl-CoA oxidase | Acyl-CoA dehydrogenase, middle domain	acyl-CoA dehydrogenase activity; oxidation reduction; acyl-CoA oxidase activity; peroxisome; fatty acid beta-oxidation; metabolic process; oxidoreductase activity, acting on the CH-CH group of donors; fatty acid metabolic process; FAD binding; electron carrier activity; oxidoreductase activity	Lipid: OR/ORA, B-ox	YGL205W	POX1	216.6	4.5e-59	BDBG_02355.1	259.61 0.0 569 180 280
BDBG_08449	squalene epoxidase	Squalene epoxidase	squalene monooxygenase activity; integral to membrane; FAD binding; oxidation reduction; oxidoreductase activity; metabolic process	Lipid: OR/ORA, Ergosterol	YGR175C	ERG1	242.3	1.6e-86	BDBG_08449.2	331.257 0.0 484 194 275
BDBG_06767	choline dehydrogenase	GMC oxidoreductase | GMC oxidoreductase	alcohol metabolic process; oxidoreductase activity, acting on CH-OH group of donors; FAD binding	ORA: Alcohol MP, GMC oxidoreductase	--	--	--	--	--	--
BDBG_06282	alcohol oxidase	GMC oxidoreductase | GMC oxidoreductase	oxidoreductase activity, acting on CH-OH group of donors; FAD binding; alcohol metabolic process	ORA: Alcohol MP, GMC oxidoreductase	--	--	--	--	--	--
BDBG_07198	glucose-methanol-choline oxidoreductase:GMC oxidoreductase	GMC oxidoreductase | GMC oxidoreductase	alcohol metabolic process; oxidoreductase activity, acting on CH-OH group of donors; FAD binding	ORA: Alcohol MP, GMC oxidoreductase	--	--	--	--	--	--
BDBG_04261	choline dehydrogenase	GMC oxidoreductase | GMC oxidoreductase	oxidoreductase activity, acting on CH-OH group of donors; FAD binding; alcohol metabolic process	ORA: Alcohol MP, GMC oxidoreductase	--	--	--	--	--	--
BDBG_08418	tRNA-dihydrouridine synthase 3	Dihydrouridine synthase (Dus)	tRNA processing; tRNA dihydrouridine synthase activity; FAD binding; oxidation reduction; catalytic activity; metabolic process	tRNA processing	YLR401C	DUS3	294.4	1.2e-118	BDBG_08418.1	433.721 0.0 703 257 379
BDBG_01926	tRNA dihydrouridine synthase	Dihydrouridine synthase (Dus)	tRNA processing; tRNA dihydrouridine synthase activity; FAD binding; oxidation reduction; catalytic activity; metabolic process	tRNA processing	YNR015W	SMM1	228.9	1.7e-62	BDBG_01926.1	263.462 0.0 318 146 195
Amino Acid Transmembrane Transporter Activity	Gene Name	PFAM	Bd GO Term	Predicted Function	Sc name	Sc gene	tBLASTn Score	tBLASTn E-value	Reciprocal tBLASTn	Score E AL I P
BDBG_00074	high affinity methionine permease	--	transport; membrane; transmembrane transport; amino acid transport; amino acid transmembrane transporter activity	AA: transport	--	--	--	--	--	--
BDBG_00367	amino acid permease	Amino acid permease	transport; membrane; transmembrane transport; amino acid transport; amino acid transmembrane transporter activity	AA: transport	--	--	--	--	--	--
BDBG_00563	high affinity methionine permease	Amino acid permease	transport; membrane; transmembrane transport; amino acid transport; amino acid transmembrane transporter activity	AA: transport	--	--	--	--	--	--
BDBG_00811	choline transporter	Amino acid permease	amino acid transport; integral to membrane; transmembrane transport; transport; membrane; amino acid transmembrane transporter activity	AA: transport	--	--	--	--	--	--
BDBG_01269	amino acid permease Dip5	Amino acid permease | amino acid permease (yeast)	amino acid transport; integral to membrane; transmembrane transport; transport; membrane; amino acid transmembrane transporter activity	AA: transport	YPL265W	DIP5	445.1	4.4e-128	BDBG_01269.2	465.307 0.0 544 253 333
BDBG_02461	amino acid permease	--	amino acid transport; integral to membrane; transmembrane transport; amino acid transmembrane transporter activity; membrane	AA: transport	--	--	--	--	--	--
BDBG_03404	GABA permease	--	transport; membrane; transmembrane transport; amino acid transport; amino acid transmembrane transporter activity	AA: transport	YDL210W	UGA4	400.4	1.3e-114	BDBG_03404.2	389.808 0.0 494 214 298
BDBG_03572	high affinity methionine permease	--	transport; membrane; transmembrane transport; amino acid transport; amino acid transmembrane transporter activity	AA: transport	YGR055W	MUP1	479.9	1.5e-138	BDBG_03572.2	517.309 0.0 521 261 355
BDBG_03769	general amino acid permease	Amino acid permease	transport; membrane; transmembrane transport; amino acid transport; amino acid transmembrane transporter activity	AA: transport	--	--	--	--	--	--
BDBG_03808	general amino acid permease 1	Amino acid permease	amino acid transport; integral to membrane; transmembrane transport; amino acid transmembrane transporter activity; membrane; transport	AA: transport	--	--	--	--	--	--
BDBG_04825	proline permease PrnB	Amino acid permease	transport; membrane; transmembrane transport; amino acid transport; amino acid transmembrane transporter activity	AA: transport	--	--	--	--	--	--
BDBG_05336	choline transporter	amino acid permease | Amino acid permease	amino acid transport; amino acid transmembrane transporter activity; membrane; transmembrane transport; transport	AA: transport	YGL077C	HNM1	441.6	5.3e-127	BDBG_05336.2	476.093 0.0 527 250 336
BDBG_06532	amino acid permease	Amino acid permease	amino acid transport; integral to membrane; transmembrane transport; amino acid transmembrane transporter activity; membrane; transport	AA: transport	--	--	--	--	--	--
BDBG_06705	GABA permease	--	transport; membrane; transmembrane transport; amino acid transport; amino acid transmembrane transporter activity	AA: transport	--	--	--	--	--	--
BDBG_07277	amino acid permease	Amino acid permease	amino acid transport; amino acid transmembrane transporter activity; membrane; transmembrane transport; transport	AA: transport	--	--	--	--	--	--
BDBG_08000	general amino-acid permease GAP1	Amino acid permease | amino acid permease (yeast)	amino acid transport; integral to membrane; transmembrane transport; transport; membrane; amino acid transmembrane transporter activity	AA: transport	YKR039W	GAP1	481.3	5.4e-139	BDBG_08000.2	499.204 0.0 601 273 378
BDBG_08628	arginine transporter	Amino acid permease | amino acid permease (yeast)	amino acid transport; integral to membrane; transmembrane transport; transport; membrane; amino acid transmembrane transporter activity	AA: transport	YEL063C	CAN1	413.4	1.6e-118	BDBG_08628.2	473.396 0.0 507 232 338
BDBG_09387	amino acid transporter	Amino acid permease	transport; membrane; transmembrane transport; amino acid transport; amino acid transmembrane transporter activity	AA: transport	--	--	--	--	--	--
Amino Acid Transport	Gene Name	PFAM	Bd GO Term	Predicted Function	Sc name	Sc gene	tBLASTn Score	tBLASTn E-value	Reciprocal tBLASTn	Score E AL I P
BDBG_00074	high affinity methionine permease	#N/A		AA: transport	--	--	--	--	--	--
BDBG_00367	amino acid permease	Amino acid permease		AA: transport	--	--	--	--	--	--
BDBG_00563	high affinity methionine permease	Amino acid permease		AA: transport	--	--	--	--	--	--
BDBG_00811	choline transporter	Amino acid permease		AA: transport	--	--	--	--	--	--
BDBG_01269	amino acid permease Dip5	Amino acid permease | amino acid permease (yeast)		AA: transport	YPL265W	DIP5	445.1	4.4e-128	BDBG_01269.2	465.307 0.0 544 253 333
BDBG_02461	amino acid permease	#N/A		AA: transport	--	--	--	--	--	--
BDBG_03404	GABA permease	--	transport; membrane; transmembrane transport; amino acid transport; amino acid transmembrane transporter activity	AA: transport	YDL210W	UGA4	400.4	1.3e-114	BDBG_03404.2	389.808 0.0 494 214 298
BDBG_03572	high affinity methionine permease	#N/A		AA: transport	YGR055W	MUP1	479.9	1.5e-138	BDBG_03572.2	517.309 0.0 521 261 355
BDBG_03769	general amino acid permease	Amino acid permease		AA: transport	--	--	--	--	--	--
BDBG_03808	general amino acid permease 1	Amino acid permease		AA: transport	--	--	--	--	--	--
BDBG_04825	proline permease PrnB	Amino acid permease		AA: transport	--	--	--	--	--	--
BDBG_05336	choline transporter	amino acid permease | Amino acid permease		AA: transport	YGL077C	HNM1	441.6	5.3e-127	BDBG_05336.2	476.093 0.0 527 250 336
BDBG_06532	amino acid permease	Amino acid permease		AA: transport	--	--	--	--	--	--
BDBG_06705	GABA permease	--	transport; membrane; transmembrane transport; amino acid transport; amino acid transmembrane transporter activity	AA: transport	--	--	--	--	--	--
BDBG_07277	amino acid permease	Amino acid permease		AA: transport	--	--	--	--	--	--
BDBG_08000	general amino-acid permease GAP1	Amino acid permease | amino acid permease (yeast)		AA: transport	YKR039W	GAP1	481.3	5.4e-139	BDBG_08000.2	499.204 0.0 601 273 378
BDBG_08628	arginine transporter	Amino acid permease | amino acid permease (yeast)	amino acid transport; integral to membrane; transmembrane transport; transport; membrane; amino acid transmembrane transporter activity	AA: transport	YEL063C	CAN1	413.4	1.6e-118	BDBG_08628.2	473.396 0.0 507 232 338
BDBG_09387	amino acid transporter	Amino acid permease		AA: transport	--	--	--	--	--	--
Hydrolase Activity, hydrolyzing O-glycosyl compounds	Gene Name	PFAM	Bd GO Term	Predicted Function	Sc name	Sc gene	tBLASTn Score	tBLASTn E-value	Reciprocal tBLASTn	Score E AL I P
BDBG_01147	glycosyl hydrolase family 43 protein	--	hydrolase activity, hydrolyzing O-glycosyl compounds; carbohydrate metabolic process	Hydrolase	--	--	--	--	--	--
BDBG_01737	"arabinan endo-1;5-alpha-L-arabinosidase A"	--	hydrolase activity, hydrolyzing O-glycosyl compounds; carbohydrate metabolic process	Hydrolase	--	--	--	--	--	--
BDBG_01790	conserved hypothetical protein	Carbohydrate binding domain	hydrolase activity, hydrolyzing O-glycosyl compounds; extracellular region; carbohydrate metabolic process; carbohydrate binding	Hydrolase	--	--	--	--	--	--
BDBG_08423	beta-glucosidase	Glycosyl hydrolase family 1	hydrolase activity, hydrolyzing O-glycosyl compounds; carbohydrate metabolic process; catalytic activity; cation binding	Hydrolase	--	--	--	--	--	--
BDBG_08853	chitobiase	Glycosyl hydrolase family 20, catalytic domain | Glycosyl hydrolase family 20, domain 2	beta-N-acetylhexosaminidase activity; carbohydrate metabolic process; hydrolase activity, hydrolyzing O-glycosyl compounds; catalytic activity; cation binding	Hydrolase: chitin	--	--	--	--	--	--
BDBG_07029	beta-N-acetylglucosaminidase	Glycosyl hydrolase family 3 N terminal domain	hydrolase activity, hydrolyzing O-glycosyl compounds; carbohydrate metabolic process	Hydrolase: chitin	--	--	--	--	--	--
BDBG_02083	beta-glucosidase	Glycosyl hydrolase family 3 N terminal domain | Glycosyl hydrolase family 3 C terminal domain	hydrolase activity, hydrolyzing O-glycosyl compounds; carbohydrate metabolic process	Hydrolase: glucan	--	--	--	--	--	--
BDBG_05018	H antigen	Glycosyl hydrolase family 3 N terminal domain | Glycosyl hydrolase family 3 C terminal domain	hydrolase activity, hydrolyzing O-glycosyl compounds; carbohydrate metabolic process	Hydrolase: glucan	--	--	--	--	--	--
BDBG_01141	glycoside hydrolase family 2 multidomain protein	Glycosyl hydrolases family 2, sugar binding domain	hydrolase activity, hydrolyzing O-glycosyl compounds; carbohydrate metabolic process; catalytic activity; cation binding	Hydrolase	--	--	--	--	--	--
BDBG_09195	xylosidase/arabinosidase	Glycosyl hydrolases family 43	hydrolase activity, hydrolyzing O-glycosyl compounds; carbohydrate metabolic process	Hydrolase	--	--	--	--	--	--
BDBG_07558	alpha-glucosidase	Glycosyl hydrolases family 31	hydrolase activity, hydrolyzing O-glycosyl compounds; carbohydrate metabolic process	Hydrolase	--	--	--	--	--	--
BDBG_02170	cell wall glucanase	Glycosyl hydrolases family 16	hydrolase activity, hydrolyzing O-glycosyl compounds; carbohydrate metabolic process	Hydrolase: glucan	--	--	--	--	--	--
BDBG_01936	bacteriodes thetaiotaomicron symbiotic chitinase	Glycosyl hydrolases family 18 | Chitin recognition protein	catalytic activity; carbohydrate metabolic process; cation binding; hydrolase activity, hydrolyzing O-glycosyl compounds; chitinase activity; chitin catabolic process	Hydrolase: chitin	--	--	--	--	--	--
BDBG_00016	predicted protein	--	hydrolase activity, hydrolyzing O-glycosyl compounds; carbohydrate metabolic process	Hydrolase	--	--	--	--	--	--
BDBG_03905	predicted protein	--	hydrolase activity, hydrolyzing O-glycosyl compounds; carbohydrate metabolic process	Hydrolase	--	--	--	--	--	--
BDBG_06556	alpha-glucosidase	Glycosyl hydrolases family 31	hydrolase activity, hydrolyzing O-glycosyl compounds; carbohydrate metabolic process	Hydrolase	--	--	--	--	--	--
BDBG_00063	endo-arabinase	Glycosyl hydrolases family 43	hydrolase activity, hydrolyzing O-glycosyl compounds; carbohydrate metabolic process	Hydrolase	--	--	--	--	--	--
BDBG_09044	"endo-1;3(4)-beta-glucanase"	--	hydrolase activity, hydrolyzing O-glycosyl compounds; carbohydrate metabolic process	Hydrolase: glucan	--	--	--	--	--	--
BDBG_01320	chitinase 3	Glycosyl hydrolases family 18	hydrolase activity, hydrolyzing O-glycosyl compounds; carbohydrate metabolic process; catalytic activity; cation binding	Hydrolase, chitin	--	--	--	--	--	--
BDBG_00226	glycosyl hydrolase	Glycosyl hydrolases family 17	hydrolase activity, hydrolyzing O-glycosyl compounds; carbohydrate metabolic process; catalytic activity; cation binding	Hydrolase: glucan	YGR282C	BGL2	193.4	1.1e-51	BDBG_00226.2	229.565 0.0 297 120 176
BDBG_04625	"glucan 1;3-beta-glucosidase"	--	hydrolase activity, hydrolyzing O-glycosyl compounds; carbohydrate metabolic process; catalytic activity; cation binding	Hydrolase: glucan	YLR300W	EXG1	279.6	5.6e-78	BDBG_04625.2	297.36 0.0 391 169 232
BDBG_02155	"exo-beta-1;3-glucanase"	--	hydrolase activity, hydrolyzing O-glycosyl compounds; carbohydrate metabolic process; catalytic activity; cation binding	Hydrolase: glucan	--	--	--	--	--	--
BDBG_03329	cell wall glucanase	Glycosyl hydrolases family 16	hydrolase activity, hydrolyzing O-glycosyl compounds; carbohydrate metabolic process	Hydrolase: glucan	--	--	--	--	--	--
BDBG_04660	cell wall glucanase	Glycosyl hydrolases family 16	chitin binding; hydrolase activity, hydrolyzing O-glycosyl compounds; carbohydrate metabolic process	Hydrolase: glucan (chitin transglycosylase)	YEL040W	UTR2	280.7	3.3e-78	BDBG_04660.2	305.834 0.0 338 150 213
BDBG_08265	cell wall glucanase	Glycosyl hydrolases family 16	hydrolase activity, hydrolyzing O-glycosyl compounds; carbohydrate metabolic process	Hydrolase: glucan (chitin transglycosylase)	YGR189C	CRH1	225.4	1.5e-61	BDBG_08265.2	240.736 0.0 248 117 161
BDBG_06743	endochitinase 1	Glycosyl hydrolases family 18 | LysM domain	cell wall macromolecule catabolic process; chitinase activity; chitin catabolic process; hydrolase activity, hydrolyzing O-glycosyl compounds; carbohydrate metabolic process; catalytic activity; cation binding	Hydrolase: chitin	YDR371W	CTS2	122.3	3e-30	BDBG_06743.2	chitinase 202.986 0.0 405 124 203
BDBG_02848	bacterial-type chitinase	Glycosyl hydrolases family 18	catalytic activity; carbohydrate metabolic process; cation binding; hydrolase activity, hydrolyzing O-glycosyl compounds; chitinase activity; chitin catabolic process	Hydrolase: chitin	--	--	--	--	--	--
BDBG_04497	class V chitinase	Glycosyl hydrolases family 18	hydrolase activity, hydrolyzing O-glycosyl compounds; carbohydrate metabolic process; chitinase activity; chitin catabolic process; catalytic activity; cation binding	Hydrolase: chitin	--	--	--	--	--	--
BDBG_08599	bacteriodes thetaiotaomicron symbiotic chitinase	Glycosyl hydrolases family 18	catalytic activity; carbohydrate metabolic process; cation binding; hydrolase activity, hydrolyzing O-glycosyl compounds; chitinase activity; chitin catabolic process	Hydrolase: chitin	--	--	--	--	--	--
Transporter Activity	Gene Name	PFAM	Bd GO Term	Predicted Function	Sc name	Sc gene	tBLASTn Score	tBLASTn E-value	Reciprocal tBLASTn	Score E AL I P
BDBG_05901	mitochondrial 2-oxodicarboxylate carrier protein	Mitochondrial carrier protein	transporter activity; mitochondrial inner membrane; transport; transmembrane transport; binding; membrane	AA Transport (Mitochondria)	YOR222W	ODC2	317.7	1.3e-89	BDBG_05901.1	352.829 0.0 301 168 216
BDBG_04548	mitochondrial carrier protein	Mitochondrial carrier protein | EF hand	binding; transport; membrane; transmembrane transport; calcium ion binding; mitochondrial inner membrane; transporter activity	AA Transport (Mitochondria)	YPR021C	AGC1	325.7	4.4e-100	BDBG_04548.1	373.629 0.0 346 188 240
BDBG_02522	mitochondrial carrier protein	Mitochondrial carrier protein	transporter activity; mitochondrial inner membrane; transport; transmembrane transport; binding; membrane	Lipid (mitochondrial transporter)	YPR058W	YMC1	252.5	5.4e-70	BDBG_02522.1	279.256 0.0 292 147 196
BDBG_08082	acetyl-CoA carboxylase	Carbamoyl-phosphate synthase L chain, N-terminal domain | Biotin carboxylase C-terminal domain | Acetyl-CoA carboxylase, central region | Carbamoyl-phosphate synthase L chain, ATP binding domain	catalytic activity; ATP binding; biotin binding; transporter activity; transport; membrane; transmembrane transport; metabolic process; ligase activity; acetyl-CoA carboxylase activity; fatty acid biosynthetic process	Lipid (TMT)	YNR016C	ACC1	1422.6	0	BDBG_08082.1	2837.75 0.0 2267 1394 1692
BDBG_08669	MFS multidrug transporter	Major Facilitator Superfamily	transmembrane transport; transporter activity; transport; membrane	MFS	--	--	--	--	--	--
BDBG_02513	MFS multidrug transporter	Major Facilitator Superfamily | Multidrug resistance protein	transporter activity; transport; membrane; transmembrane transport	MFS: Fungal trichothecene efflux pump (TRI12), drug, sugar, polyamine	YOR273C	TPO4	175.1	2.3e-73;	BDBG_02513.2	267.7 0.0 478 161 264
BDBG_01853	sugar transporter	Major Facilitator Superfamily | Sugar (and other) transporter | MFS transporter, sugar porter (SP) family	membrane; substrate-specific transmembrane transporter activity; transmembrane transport; transporter activity; transport; integral to membrane	MFS: Glycerol	YDR536W	STL1	301.5	1.7e-84	BDBG_01853.2	313.538 0.0 541 177 280
BDBG_02845	MFS peptide transporter Ptr2	POT family | Major Facilitator Superfamily	transporter activity; oligopeptide transport; membrane	MFS: peptide	YKR093W	PTR2	430.3	1.3e-123	BDBG_02845.2	478.404 0.0 501 240 318
BDBG_01436	MFS peptide transporter	POT family | Major Facilitator Superfamily	transporter activity; oligopeptide transport; membrane	MFS: peptide	--	--	--	--	--	--
BDBG_00693	MFS phosphate transporter	--	transporter activity; transport; integral to membrane; transmembrane transport	MFS: phosphate	YML123C	PHO84	84.3	4.6e-19	BDBG_00693.2	120.939 3.37987E-27 452 120 185
BDBG_05718	MFS sugar transporter	Major Facilitator Superfamily | Sugar (and other) transporter | MFS transporter, sugar porter (SP) family	membrane; substrate-specific transmembrane transporter activity; transmembrane transport; transporter activity; transport; integral to membrane	MFS: Sugar	--	--	--	--	--	--
BDBG_02691	MFS monosaccharide transporter	--	transporter activity; transport; integral to membrane; transmembrane transport	MFS: Sugar	--	--	--	--	--	--
BDBG_06570	MFS glucose transporter	Major Facilitator Superfamily | Sugar (and other) transporter | MFS transporter, sugar porter (SP) family	membrane; substrate-specific transmembrane transporter activity; transmembrane transport; transporter activity; transport; integral to membrane	MFS: Sugar	YBR241C				BDBG_06570.2	249.595 0.0 483 151 235
BDBG_07903	MFS monosaccharide transporter	Major Facilitator Superfamily | Sugar (and other) transporter | MFS transporter, sugar porter (SP) family	transporter activity; transport; membrane; transmembrane transport; substrate-specific transmembrane transporter activity; integral to membrane	MFS: Sugar	YDL138W	RGT2	359.2	5.3e-102	BDBG_07903.2	381.719 0.0 491 205 302
BDBG_07955	monosaccharide transporter	MFS transporter, sugar porter (SP) family | Sugar (and other) transporter | Major Facilitator Superfamily	membrane; substrate-specific transmembrane transporter activity; transmembrane transport; transporter activity; transport; integral to membrane	MFS: Sugar	--	--	--	--	--	--
BDBG_02217	maltose permease	Sugar (and other) transporter | Major Facilitator Superfamily	transporter activity; transport; membrane; transmembrane transport; integral to membrane	MFS: Sugar	--	--	--	--	--	--
BDBG_08343	sugar transporter	Major Facilitator Superfamily | Sugar (and other) transporter | MFS transporter, sugar porter (SP) family	membrane; substrate-specific transmembrane transporter activity; transmembrane transport; transporter activity; transport; integral to membrane	MFS: Sugar	--	--	--	--	--	--
BDBG_05766	MFS quinate transporter	Major Facilitator Superfamily | Sugar (and other) transporter | MFS transporter, sugar porter (SP) family	membrane; substrate-specific transmembrane transporter activity; transmembrane transport; transporter activity; transport; integral to membrane	MFS: Sugar	--	--	--	--	--	--
BDBG_01474	MFS sugar transporter	Major Facilitator Superfamily | Sugar (and other) transporter | MFS transporter, sugar porter (SP) family	membrane; substrate-specific transmembrane transporter activity; transmembrane transport; transporter activity; transport; integral to membrane	MFS: Sugar	--	--	--	--	--	--
BDBG_07106	sugar transporter	MFS transporter, sugar porter (SP) family | Sugar (and other) transporter | Major Facilitator Superfamily	transporter activity; transport; membrane; transmembrane transport; substrate-specific transmembrane transporter activity; integral to membrane	MFS: Sugar	--	--	--	--	--	--
BDBG_07369	MFS sugar transporter	Sugar (and other) transporter	transporter activity; transport; membrane; transmembrane transport; integral to membrane	MFS: Sugar	--	--	--	--	--	--
BDBG_00712	MFS alpha-glucoside transporter	Sugar (and other) transporter | MFS transporter, sugar porter (SP) family | Major Facilitator Superfamily	transporter activity; transport; membrane; transmembrane transport; integral to membrane; substrate-specific transmembrane transporter activity	MFS: Sugar (maltose)	YGR289C	MAL11	380.7	1.1e-108	BDBG_00712.2	397.897 0.0 550 212 313
BDBG_08220	mitochondrial oxaloacetate transporter	Mitochondrial carrier protein	binding; transport; membrane; transmembrane transport; transporter activity; mitochondrial inner membrane	Mitochondrial transporter	YKL120W	OAC1	255.7	5.9e-71	BDBG_08220.1	286.96 0.0 279 144 189
BDBG_00656	purine permease	Permease family | uracil-xanthine permease	transporter activity; transport; membrane; transmembrane transport	N/NA Transporter	--	--	--	--	--	--
BDBG_06231	nucleoside transporter	Tat (twin-arginine translocation) pathway signal sequence | Permease family	transporter activity; transport; membrane; transmembrane transport	N/NA Transporter	--	--	--	--	--	--
BDBG_09008	sulfate permease II	STAS domain | Sulfate transporter family | sulfate permease	transporter activity; transport; integral to membrane; transmembrane transport; secondary active sulfate transmembrane transporter activity; sulfate transport; membrane	Sulfate Transporter	YBR294W	SUL1	235.3	2.7e-136	BDBG_09008.2	551.977 0.0 700 296 417
BDBG_06256	RTA1 domain-containing protein	RTA1 like protein	transporter activity; binding; transport	TMT	--	--	--	--	--	--
BDBG_06519	conserved hypothetical protein	--	transporter activity; transport; membrane	TMT	--	--	--	--	--	--
BDBG_05433	MFS transporter	Major Facilitator Superfamily | Multidrug resistance protein	transmembrane transport; transporter activity; transport; membrane	TMT: Fungal trichothecene efflux pump (TRI12)	YHR048W	YHK8	275.4	1.3e-76	BDBG_05433.2	338.191 0.0 460 182 271
BDBG_06688	aquaglyceroporin	Major intrinsic protein | MIP family channel proteins	transporter activity; transport; membrane; integral to membrane; transmembrane transport	TMT: Major intrensic protein	--	--	--	--	--	--
BDBG_06777	lactose permease	--	transporter activity; transport; integral to membrane; transmembrane transport	TMT: Sugar	--	--	--	--	--	--
BDBG_05084	hexose carrier protein	--	transporter activity; transport; integral to membrane; transmembrane transport	TMT: Sugar	--	--	--	--	--	--
BDBG_03764	sugar transporter	MFS transporter, sugar porter (SP) family | Sugar (and other) transporter | Major Facilitator Superfamily	membrane; substrate-specific transmembrane transporter activity; transmembrane transport; transporter activity; transport; integral to membrane	TMT: sugar	--	--	--	--	--	--
Transmembrane Transport	Gene Name	PFAM	Bd GO Term	Predicted Function	Sc name	Sc gene	tBLASTn Score	tBLASTn E-value	Reciprocal tBLASTn	Score E AL I P
BDBG_05901	mitochondrial 2-oxodicarboxylate carrier protein	Mitochondrial carrier protein	transporter activity; mitochondrial inner membrane; transport; transmembrane transport; binding; membrane	AA Transport (Mitochondria)	YOR222W	ODC2	317.7	1.3e-89	BDBG_05901.1	352.829 0.0 301 168 216
BDBG_04548	mitochondrial carrier protein	Mitochondrial carrier protein | EF hand	binding; transport; membrane; transmembrane transport; calcium ion binding; mitochondrial inner membrane; transporter activity	AA Transport (Mitochondria)	YPR021C	AGC1	325.7	4.4e-100	BDBG_04548.1	373.629 E 0.0 AL 346 ID 188 P 240
BDBG_02461	amino acid permease	--	amino acid transport; integral to membrane; transmembrane transport; amino acid transmembrane transporter activity; membrane	AA: transport	--	--	--	--	--	--
BDBG_06705	GABA permease	--	transport; membrane; transmembrane transport; amino acid transport; amino acid transmembrane transporter activity	AA: transport	--	--	--	--	--	--
BDBG_04825	proline permease PrnB	Amino acid permease	transport; membrane; transmembrane transport; amino acid transport; amino acid transmembrane transporter activity	AA: transport	--	--	--	--	--	--
BDBG_07277	amino acid permease	Amino acid permease	amino acid transport; amino acid transmembrane transporter activity; membrane; transmembrane transport; transport	AA: transport	--	--	--	--	--	--
BDBG_00563	high affinity methionine permease	Amino acid permease	transport; membrane; transmembrane transport; amino acid transport; amino acid transmembrane transporter activity	AA: transport	--	--	--	--	--	--
BDBG_00811	choline transporter	Amino acid permease	amino acid transport; integral to membrane; transmembrane transport; transport; membrane; amino acid transmembrane transporter activity	AA: transport	--	--	--	--	--	--
BDBG_03808	general amino acid permease 1	Amino acid permease	amino acid transport; integral to membrane; transmembrane transport; amino acid transmembrane transporter activity; membrane; transport	AA: transport	--	--	--	--	--	--
BDBG_09387	amino acid transporter	Amino acid permease	transport; membrane; transmembrane transport; amino acid transport; amino acid transmembrane transporter activity	AA: transport	--	--	--	--	--	--
BDBG_06532	amino acid permease	Amino acid permease	amino acid transport; integral to membrane; transmembrane transport; amino acid transmembrane transporter activity; membrane; transport	AA: transport	--	--	--	--	--	--
BDBG_00367	amino acid permease	Amino acid permease	transport; membrane; transmembrane transport; amino acid transport; amino acid transmembrane transporter activity	AA: transport	--	--	--	--	--	--
BDBG_03769	general amino acid permease	Amino acid permease	transport; membrane; transmembrane transport; amino acid transport; amino acid transmembrane transporter activity	AA: transport	--	--	--	--	--	--
BDBG_00074	high affinity methionine permease	--	transport; membrane; transmembrane transport; amino acid transport; amino acid transmembrane transporter activity	AA: transport	--	--	--	--	--	--
BDBG_03404	GABA permease	--	transport; membrane; transmembrane transport; amino acid transport; amino acid transmembrane transporter activity	AA: transport	YDL210W	UGA4	400.4	1.3e-114	BDBG_03404.2	389.808 0.0 494 214 298
BDBG_03572	high affinity methionine permease	--	transport; membrane; transmembrane transport; amino acid transport; amino acid transmembrane transporter activity	AA: transport	YGR055W	MUP1	479.9	1.5e-138	BDBG_03572.2	517.309 0.0 521 261 355
BDBG_08000	general amino-acid permease GAP1	Amino acid permease | amino acid permease (yeast)	amino acid transport; integral to membrane; transmembrane transport; transport; membrane; amino acid transmembrane transporter activity	AA: transport	YKR039W	GAP1	481.3	5.4e-139	BDBG_08000.2	499.204 0.0 601 273 378
BDBG_01269	amino acid permease Dip5	Amino acid permease | amino acid permease (yeast)	amino acid transport; integral to membrane; transmembrane transport; transport; membrane; amino acid transmembrane transporter activity	AA: transport	YPL265W	DIP5	445.1	4.4e-128	BDBG_01269.2	465.307 0.0 544 253 333
BDBG_05336	choline transporter	amino acid permease | Amino acid permease	amino acid transport; amino acid transmembrane transporter activity; membrane; transmembrane transport; transport	AA: transport	YGL077C	HNM1	441.6	5.3e-127	BDBG_05336.2	476.093 0.0 527 250 336
BDBG_08628	arginine transporter	Amino acid permease | amino acid permease (yeast)	amino acid transport; integral to membrane; transmembrane transport; transport; membrane; amino acid transmembrane transporter activity	AA: transport	YEL063C	CAN1	413.4	1.6e-118	BDBG_08628.2	473.396 0.0 507 232 338
BDBG_03148	ABC bile acid transporter	ABC transporter	ATP binding; ATPase activity; nucleotide binding; nucleoside-triphosphatase activity; transport; integral to membrane; ATPase activity, coupled to transmembrane movement of substances; transmembrane transport	ABC Transporter	--	--	--	--	--	--
BDBG_06368	ABC transporter	ABC transporter | ABC transporter transmembrane region	ATP binding; ATPase activity; nucleotide binding; nucleoside-triphosphatase activity; transport; integral to membrane; ATPase activity, coupled to transmembrane movement of substances; transmembrane transport	ABC Transporter	--	--	--	--	--	--
BDBG_05775	abc transporter	ABC transporter | ABC transporter transmembrane region	ATP binding; ATPase activity; nucleotide binding; nucleoside-triphosphatase activity; transport; integral to membrane; ATPase activity, coupled to transmembrane movement of substances; transmembrane transport	ABC Transporter	--	--	--	--	--	--
BDBG_02433	ABC bile acid transporter	ABC transporter | ABC transporter transmembrane region	ATP binding; ATPase activity; nucleotide binding; nucleoside-triphosphatase activity; transport; integral to membrane; ATPase activity, coupled to transmembrane movement of substances; transmembrane transport	ABC Transporter: Drug	--	--	--	--	--	--
BDBG_00047	AtrH	ABC transporter | ABC transporter transmembrane region	ATP binding; ATPase activity; nucleotide binding; nucleoside-triphosphatase activity; transport; integral to membrane; ATPase activity, coupled to transmembrane movement of substances; transmembrane transport	ABC Transporter: Drug	--	--	--	--	--	--
BDBG_06204	multidrug resistance protein 3	ABC transporter | ABC transporter transmembrane region	ATP binding; ATPase activity; nucleotide binding; nucleoside-triphosphatase activity; transport; integral to membrane; ATPase activity, coupled to transmembrane movement of substances; transmembrane transport	ABC Transporter: Drug	--	--	--	--	--	--
BDBG_00542	ABC a-pheromone efflux pump AtrD	ABC transporter | ABC transporter transmembrane region	ATP binding; ATPase activity; nucleotide binding; nucleoside-triphosphatase activity; transport; integral to membrane; ATPase activity, coupled to transmembrane movement of substances; transmembrane transport	ABC: Mating	--	--	--	--	--	--
BDBG_08511	multidrug resistance protein MDR	ABC transporter | ABC transporter transmembrane region	ATP binding; ATPase activity; nucleotide binding; nucleoside-triphosphatase activity; transport; integral to membrane; ATPase activity, coupled to transmembrane movement of substances; transmembrane transport	ABC: Mating	YKL209C	STE6	275.8	7.3e-74	BDBG_08511.1	418.698 0.0 1313 361 618
BDBG_07469	cation diffusion facilitator 1	Cation efflux family | cation diffusion facilitator family transporter	cation transport; cation transmembrane transporter activity; membrane; transmembrane transport	Cation/Ion Transport	--	--	--	--	--	--
BDBG_01635	integral membrane channel protein	Ion transport protein	ion channel activity; ion transport; membrane; transmembrane transport	Cation/Ion Transport	--	--	--	--	--	--
BDBG_00018	mechanosensitive ion channel protein	Mechanosensitive ion channel | EF hand	membrane; transmembrane transport	Cation/Ion Transport	--	--	--	--	--	--
BDBG_01788	MFS transporter	--	transmembrane transport	Cation/Ion Transport	--	--	--	--	--	--
BDBG_02616	conserved hypothetical protein	--	membrane; metal ion transport; metal ion transmembrane transporter activity; transmembrane transport	Cation/Ion Transport	--	--	--	--	--	--
BDBG_08754	conserved hypothetical protein	--	membrane; metal ion transport; metal ion transmembrane transporter activity; transmembrane transport	Cation/Ion Transport	--	--	--	--	--	--
BDBG_08883	calcium/proton exchanger	calcium/proton exchanger | Sodium/calcium exchanger protein | calcium/proton exchanger	cation transport; cation transmembrane transporter activity; integral to membrane; transmembrane transport	Cation/Ion Transport: Ca/H	--	--	--	--	--	--
BDBG_09145	calcium permease family membrane transporter	Sodium/calcium exchanger protein | Domain of unknown function (DUF307)	integral to membrane; transmembrane transport	Cation/Ion Transport: Ca/Na	YNL321W	VNX1	338.8	1.5e-154	BDBG_09145.1	451.825 0.0 544 246 334
BDBG_08051	voltage-gated chloride channel	Voltage gated chloride channel | Tat (twin-arginine translocation) pathway signal sequence	ion channel activity; transmembrane transport; voltage-gated chloride channel activity; chloride transport; membrane	Cation/Ion Transport: Cl	--	--	--	--	--	--
BDBG_04541	cation efflux family protein	Cation efflux family | cation diffusion facilitator family transporter	cation transport; cation transmembrane transporter activity; membrane; transmembrane transport	Cation/Ion Transport: Fe	YPL224C	MMT2	173	9.6e-46	BDBG_04541.1	198.364 0.0 345 136 196
BDBG_05224	zinc/iron transporter	ZIP Zinc transporter | ZIP zinc/iron transport family	membrane; metal ion transport; metal ion transmembrane transporter activity; transmembrane transport	Cation/Ion Transport: Fe/Zn	--	--	--	--	--	--
BDBG_00375	potassium uptake transporter	Cation transport protein | potassium uptake protein, Trk family	potassium ion transport; potassium ion transmembrane transporter activity; integral to membrane; transmembrane transport; cation transport; cation transmembrane transporter activity	Cation/Ion Transport: K	--	--	--	--	--	--
BDBG_06338	potassium uptake transporter	Cation transport protein | potassium uptake protein, Trk family	potassium ion transport; potassium ion transmembrane transporter activity; integral to membrane; transmembrane transport; cation transport; cation transmembrane transporter activity	Cation/Ion Transport: K	--	--	--	--	--	--
BDBG_08248	CorA family metal ion transporter	--	membrane; metal ion transport; metal ion transmembrane transporter activity; transmembrane transport	Cation/Ion Transport: Mg	--	--	--	--	--	--
BDBG_04186	plasma membrane antiporter	--	cation transport; solute:hydrogen antiporter activity; integral to membrane; transmembrane transport	Cation/Ion Transport: Na/H	--	--	--	--	--	--
BDBG_08060	nickel transporter	High-affinity nickel-transport protein | transition metal uptake transporter, Ni2+-Co2+ transporter (NiCoT) family	integral to membrane; metal ion transport; metal ion binding; transmembrane transport	Cation/Ion Transport: Nickel	--	--	--	--	--	--
BDBG_02502	conserved hypothetical protein	Cation efflux family | cation diffusion facilitator family transporter	cation transport; cation transmembrane transporter activity; membrane; transmembrane transport	Cation/Ion Transport: Zn	--	--	--	--	--	--
BDBG_06844	imidazoleglycerol-phosphate dehydratase	ZIP Zinc transporter	membrane; metal ion transport; metal ion transmembrane transporter activity; transmembrane transport	Cation/Ion Transport: Zn	YIL023C	YKE4	121.6	1.1e-40	BDDG_07901.1	143.665 1.47998E-34 345 103 153
BDBG_09347	cation efflux family protein	cation diffusion facilitator family transporter	cation transport; cation transmembrane transporter activity; membrane; transmembrane transport	Cation/Ion Transport: Zn	YNR039C	ZRG17	81.1	3.3e-15	BDBG_09347.1	93.5893 3.55464E-19 185 60 96
BDBG_05787	cation efflux protein/zinc transporter	Cation efflux family | cation diffusion facilitator family transporter	cation transport; cation transmembrane transporter activity; membrane; transmembrane transport	Cation/Ion Transport: Zn	YDR205W	MSC2	189.2	2.2e-52	BDBG_05787.1	182.956 0.0 360 123 161
BDBG_03866	dityrosine transporter A(acid	Major Facilitator Superfamily | Multidrug resistance protein	transmembrane transport	Cell Wall	YBR180W	DTR1	182.5	7.5e-84	BDBG_03866.1	271.166 0.0 455 164 237
BDBG_00137	UPD-GlcNAc transporter	UAA transporter family | Triose-phosphate Transporter family	transmembrane transport	Cell Wall: Chitin	YEL004W	YEA4	98.7	8.4e-35	BDBG_00137.1	117.857 9.06912E-27 370 100 162
BDBG_03801	ABC fatty acid transporter	ABC transporter transmembrane region 2 | ABC transporter	ATP binding; ATPase activity; nucleotide binding; nucleoside-triphosphatase activity; transport; integral to membrane; ATPase activity, coupled to transmembrane movement of substances; transmembrane transport; membrane	Lipid (ABC): peroxisome	YKL188C	PXA2	278.6	5.1e-103	BDBG_03801.2	392.889 0.0 656 237 369
BDBG_04369	MFS phospholipid transporter Git1	Major Facilitator Superfamily | Sugar (and other) transporter	transmembrane transport	Lipid (MFS)	YCR098C	GIT1	237	4.6e-65	BDBG_04369.1	230.72 0.0 493 151 235
BDBG_00767	mitochondrial carrier protein	Mitochondrial carrier protein	binding; transport; membrane; transmembrane transport; mitochondrial inner membrane	Lipid (mitochondrial transporter)	--	--	--	--	--	--
BDBG_02522	mitochondrial carrier protein	Mitochondrial carrier protein	transporter activity; mitochondrial inner membrane; transport; transmembrane transport; binding; membrane	Lipid (mitochondrial transporter)	YPR058W	YMC1	252.5	5.4e-70	BDBG_02522.1	279.256 0.0 292 147 196
BDBG_05783	mitochondrial carnitine:acyl carnitine carrier	Mitochondrial carrier protein	binding; transport; membrane; transmembrane transport; mitochondrial inner membrane	Lipid (mitochondrial transporter)	YOR100C	CRC1	164.9	3.9e-43	BDBG_05783.2	223.016 0.0 305 137 181
BDBG_08082	acetyl-CoA carboxylase	Carbamoyl-phosphate synthase L chain, N-terminal domain | Biotin carboxylase C-terminal domain | Acetyl-CoA carboxylase, central region | Carbamoyl-phosphate synthase L chain, ATP binding domain	catalytic activity; ATP binding; biotin binding; transporter activity; transport; membrane; transmembrane transport; metabolic process; ligase activity; acetyl-CoA carboxylase activity; fatty acid biosynthetic process	Lipid (TMT)	YNR016C	ACC1	1422.6	0	BDBG_08082.1	2837.75 0.0 2267 1394 1692
BDBG_07852	peroxisomal membrane protein Pmp47	Mitochondrial carrier protein	binding; transport; membrane; transmembrane transport	Lipid: peroxisome/mitochondria	--	--	--	--	--	--
BDBG_00128	amino acid transporter arg-13	Mitochondrial carrier protein	binding; transport; membrane; transmembrane transport	Mitochondrial transporter: Ornithine	YOR130C	ORT1	94.5	5.4e-36	BDBG_00128.2	177.948 9.8E-45 331 115 166
BDBG_03475	conserved hypothetical protein	Major Facilitator Superfamily	transmembrane transport	MFS	--	--	--	--	--	--
BDBG_00874	MFS transporter	Major Facilitator Superfamily	transmembrane transport	MFS	--	--	--	--	--	--
BDBG_04629	MFS transporter	Major Facilitator Superfamily	transmembrane transport	MFS	--	--	--	--	--	--
BDBG_01504	MFS multidrug transporter	Major Facilitator Superfamily	transmembrane transport	MFS	--	--	--	--	--	--
BDBG_03021	MFS transporter	Major Facilitator Superfamily	transmembrane transport	MFS	--	--	--	--	--	--
BDBG_04238	MFS transporter	Major Facilitator Superfamily	transmembrane transport	MFS	--	--	--	--	--	--
BDBG_00690	conserved hypothetical protein	Major Facilitator Superfamily	transmembrane transport	MFS	--	--	--	--	--	--
BDBG_08197	MFS transporter	Major Facilitator Superfamily	transmembrane transport	MFS	--	--	--	--	--	--
BDBG_02218	MFS transporter	Major Facilitator Superfamily	transmembrane transport	MFS	--	--	--	--	--	--
BDBG_06174	MFS transporter	Major Facilitator Superfamily	transmembrane transport	MFS	--	--	--	--	--	--
BDBG_02182	MFS multidrug transporter	Major Facilitator Superfamily	transmembrane transport	MFS	--	--	--	--	--	--
BDBG_01602	MFS transporter	Major Facilitator Superfamily	transmembrane transport	MFS	--	--	--	--	--	--
BDBG_04611	MFS transporter	Major Facilitator Superfamily	transmembrane transport	MFS	--	--	--	--	--	--
BDBG_05095	MFS transporter	Major Facilitator Superfamily	transmembrane transport	MFS	--	--	--	--	--	--
BDBG_08669	MFS multidrug transporter	Major Facilitator Superfamily	transmembrane transport; transporter activity; transport; membrane	MFS	--	--	--	--	--	--
BDBG_08141	conserved hypothetical protein	Major Facilitator Superfamily	transmembrane transport	MFS	--	--	--	--	--	--
BDBG_07084	MFS transporter	Major Facilitator Superfamily	transmembrane transport	MFS	--	--	--	--	--	--
BDBG_07823	MFS transporter	Major Facilitator Superfamily	transmembrane transport	MFS	--	--	--	--	--	--
BDBG_03557	MFS transporter	Major Facilitator Superfamily	transmembrane transport; ciliary or flagellar motility; motor activity; structural molecule activity; bacterial-type flagellum	MFS	--	--	--	--	--	--
BDBG_01216	MFS transporter	Major Facilitator Superfamily	transmembrane transport	MFS	--	--	--	--	--	--
BDBG_03729	MFS transporter	Major Facilitator Superfamily	transmembrane transport	MFS	--	--	--	--	--	--
BDBG_05972	MFS amine transporter	Major Facilitator Superfamily	transmembrane transport; tetracycline:hydrogen antiporter activity; tetracycline transport; integral to membrane; response to antibiotic	MFS	--	--	--	--	--	--
BDBG_04890	MFS transporter	Major Facilitator Superfamily	transmembrane transport	MFS	--	--	--	--	--	--
BDBG_03023	conserved hypothetical protein	--	transmembrane transport	MFS	--	--	--	--	--	--
BDBG_01786	MFS transporter	Major Facilitator Superfamily	transmembrane transport	MFS	YJR152W	DAL5	198.3,	2e-53	BDBG_01786.1	191.045 0.0 531 148 241
BDBG_02809	MFS multidrug transporter	Major Facilitator Superfamily | Multidrug resistance protein	transmembrane transport	MFS	YLL028W	TPO1	266.6	5.1e-74	BDBG_02809.1	257.299 0.0 486 157 237
BDBG_03053	MFS multidrug transporter	Major Facilitator Superfamily	transmembrane transport	MFS	YCR023C	YCR023C	158.2	2.5e-61	BDBG_03053.1	238.81 0.0 586 176 289
BDBG_04156	MFS drug transporter	Major Facilitator Superfamily	transmembrane transport	MFS: Amino Acid, Drug, Sugar	YBR293W	VBA2	257.1	4.6e-71	BDBG_04156.2	290.812 0.0 413 162 223
BDBG_06778	MFS drug transporter	H+ antiporter-1 (14 Spanner) (DHA2) family | Major Facilitator Superfamily | Tat (twin-arginine translocation) pathway signal sequence	tetracycline:hydrogen antiporter activity; tetracycline transport; integral to membrane; response to antibiotic; transmembrane transport	MFS: Drug	--	--	--	--	--	--
BDBG_05315	MFS transporter	Major Facilitator Superfamily	transmembrane transport; tetracycline:hydrogen antiporter activity; tetracycline transport; integral to membrane; response to antibiotic	MFS: Drug	--	--	--	--	--	--
BDBG_03993	conserved hypothetical protein	Major Facilitator Superfamily | Multidrug resistance protein	transmembrane transport	MFS: Drug	--	--	--	--	--	--
BDBG_03065	MFS multidrug transporter	Major Facilitator Superfamily | Multidrug resistance protein	transmembrane transport	MFS: Drug	--	--	--	--	--	--
BDBG_08447	tetracycline-efflux transporter	Major Facilitator Superfamily	transmembrane transport	MFS: Drug	YJL163C	YJL163C	83.9	8.4e-16	BDBG_08447.2	82.0333 1.707E-15 407 89 160
BDBG_06884	MFS multidrug transporter	Major Facilitator Superfamily | Multidrug resistance protein	transmembrane transport	MFS: Drug	YBR008C	FLR1	259.9	5.7e-72	BDBG_06884.1	273.092 0.0 475 157 241
BDBG_09303	MFS multidrug transporter	--	transmembrane transport	MFS: Drug	YIL120W	QDR1	131.8	3.1e-43	BDBG_09303.1	162.925 4.3192E-40 360 110 172
BDBG_00204	MFS drug efflux transporter	Major Facilitator Superfamily	tetracycline:hydrogen antiporter activity; tetracycline transport; integral to membrane; response to antibiotic; transmembrane transport	MFS: Drug, sugar	--	--	--	--	--	--
BDBG_07786	MFS multidrug transporter	Major Facilitator Superfamily	transmembrane transport	MFS: Drug, Sugar	--	--	--	--	--	--
BDBG_04791	MFS multidrug transporter	--	transmembrane transport	MFS: Drug, Sugar	--	--	--	--	--	--
BDBG_03548	MFS transporter	Major Facilitator Superfamily	tetracycline:hydrogen antiporter activity; tetracycline transport; integral to membrane; response to antibiotic; transmembrane transport	MFS: Fungal trichothecene efflux pump (TRI12), drug, sugar,	--	--	--	--	--	--
BDBG_08948	MFS multidrug transporter	Major Facilitator Superfamily	tetracycline:hydrogen antiporter activity; tetracycline transport; integral to membrane; response to antibiotic; transmembrane transport	MFS: Fungal trichothecene efflux pump (TRI12), drug, sugar,	--	--	--	--	--	--
BDBG_01951	MFS drug transporter	Major Facilitator Superfamily | H+ antiporter-1 (14 Spanner) (DHA2) family	transmembrane transport	MFS: Fungal trichothecene efflux pump (TRI12), drug, sugar,	--	--	--	--	--	--
BDBG_04162	MFS multidrug transporter	Major Facilitator Superfamily | H+ antiporter-1 (14 Spanner) (DHA2) family	tetracycline:hydrogen antiporter activity; tetracycline transport; integral to membrane; response to antibiotic; transmembrane transport	MFS: Fungal trichothecene efflux pump (TRI12), drug, sugar,	--	--	--	--	--	--
BDBG_02513	MFS multidrug transporter	Major Facilitator Superfamily | Multidrug resistance protein	transporter activity; transport; membrane; transmembrane transport	MFS: Fungal trichothecene efflux pump (TRI12), drug, sugar, polyamine	YOR273C	TPO4	175.1	2.3e-73	BDBG_02513.2	267.7 0.0 478 161 264
BDBG_01853	sugar transporter	Major Facilitator Superfamily | Sugar (and other) transporter | MFS transporter, sugar porter (SP) family	membrane; substrate-specific transmembrane transporter activity; transmembrane transport; transporter activity; transport; integral to membrane	MFS: Glycerol	YDR536W	STL1	301.5	1.7e-84	BDBG_01853.2	313.538 0.0 541 177 280
BDBG_00312	monocarboxylate permease homologue	Major Facilitator Superfamily	transmembrane transport	MFS: Monocarboxylate (e.g. lactate, pyruvate)	--	--	--	--	--	--
BDBG_09024	MFS monocarboxylate transporter	Major Facilitator Superfamily	transmembrane transport	MFS: Monocarboxylate (e.g. lactate, pyruvate)	--	--	--	--	--	--
BDBG_08963	MFS monocarboxylate transporter	Major Facilitator Superfamily	transmembrane transport	MFS: Monocarboxylate (e.g. lactate, pyruvate)	--	--	--	--	--	--
BDBG_01943	monocarboxylate transporter	Major Facilitator Superfamily	transmembrane transport	MFS: Monocarboxylate (e.g. lactate, pyruvate)	--	--	--	--	--	--
BDBG_08509	MFS monocarboxylate transporter	Major Facilitator Superfamily	transmembrane transport	MFS: Monocarboxylate (e.g. lactate, pyruvate)	YOL119C	MCH4	209.6	8.8e-57	BDBG_08509.1	242.662 0.0 503 153 248
BDBG_02351	MFS transporter	Major Facilitator Superfamily	transmembrane transport	MFS: Monocarboxylate (e.g. lactate, pyruvate)	YKL221W	MCH2	246.2	8.9e-68	BDBG_02351.1	238.039 0.0 422 130 211
BDBG_00413	MFS nicotinic acid transporter Tna1	Major Facilitator Superfamily	transmembrane transport	MFS: NAD	YGR260W	TNA1	248.3	1.8e-68	BDBG_00413.1	287.345 0.0 481 161 256
BDBG_02725	MFS pantothenate transporter	Major Facilitator Superfamily	transmembrane transport	MFS: pantothenate	YCR028C	FEN2	323.6	1.7e-91	BDBG_02725.1	344.739 0.0 417 185 255
BDBG_00693	MFS phosphate transporter	--	transporter activity; transport; integral to membrane; transmembrane transport	MFS: phosphate	YML123C	PHO84	84.3	4.6e-19	BDBG_00693.2	120.939 3.37987E-27 452 120 185
BDBG_07476	phthalate transporter	Major Facilitator Superfamily	transmembrane transport	MFS: pthalate	--	--	--	--	--	--
BDBG_07953	phthalate transporter	Major Facilitator Superfamily	transmembrane transport	MFS: pthalate	--	--	--	--	--	--
BDBG_01784	MFS transporter	Major Facilitator Superfamily	transmembrane transport	MFS: Sugar	--	--	--	--	--	--
BDBG_04765	sugar transporter	Major Facilitator Superfamily	transmembrane transport	MFS: Sugar	--	--	--	--	--	--
BDBG_06072	tetracycline transporter	Major Facilitator Superfamily	transmembrane transport	MFS: Sugar	--	--	--	--	--	--
BDBG_07565	sugar transporter	Major Facilitator Superfamily	transmembrane transport	MFS: Sugar	--	--	--	--	--	--
BDBG_05718	MFS sugar transporter	Major Facilitator Superfamily | Sugar (and other) transporter | MFS transporter, sugar porter (SP) family	membrane; substrate-specific transmembrane transporter activity; transmembrane transport; transporter activity; transport; integral to membrane	MFS: Sugar	--	--	--	--	--	--
BDBG_08343	sugar transporter	Major Facilitator Superfamily | Sugar (and other) transporter | MFS transporter, sugar porter (SP) family	membrane; substrate-specific transmembrane transporter activity; transmembrane transport; transporter activity; transport; integral to membrane	MFS: Sugar	--	--	--	--	--	--
BDBG_05766	MFS quinate transporter	Major Facilitator Superfamily | Sugar (and other) transporter | MFS transporter, sugar porter (SP) family	membrane; substrate-specific transmembrane transporter activity; transmembrane transport; transporter activity; transport; integral to membrane	MFS: Sugar	--	--	--	--	--	--
BDBG_01474	MFS sugar transporter	Major Facilitator Superfamily | Sugar (and other) transporter | MFS transporter, sugar porter (SP) family	membrane; substrate-specific transmembrane transporter activity; transmembrane transport; transporter activity; transport; integral to membrane	MFS: Sugar	--	--	--	--	--	--
BDBG_07955	monosaccharide transporter	MFS transporter, sugar porter (SP) family | Sugar (and other) transporter | Major Facilitator Superfamily	membrane; substrate-specific transmembrane transporter activity; transmembrane transport; transporter activity; transport; integral to membrane	MFS: Sugar	--	--	--	--	--	--
BDBG_07106	sugar transporter	MFS transporter, sugar porter (SP) family | Sugar (and other) transporter | Major Facilitator Superfamily	transporter activity; transport; membrane; transmembrane transport; substrate-specific transmembrane transporter activity; integral to membrane	MFS: Sugar	--	--	--	--	--	--
BDBG_07369	MFS sugar transporter	Sugar (and other) transporter	transporter activity; transport; membrane; transmembrane transport; integral to membrane	MFS: Sugar	--	--	--	--	--	--
BDBG_02217	maltose permease	Sugar (and other) transporter | Major Facilitator Superfamily	transporter activity; transport; membrane; transmembrane transport; integral to membrane	MFS: Sugar	--	--	--	--	--	--
BDBG_02691	MFS monosaccharide transporter	--	transporter activity; transport; integral to membrane; transmembrane transport	MFS: Sugar	--	--	--	--	--	--
BDBG_06570	MFS glucose transporter	Major Facilitator Superfamily | Sugar (and other) transporter | MFS transporter, sugar porter (SP) family	membrane; substrate-specific transmembrane transporter activity; transmembrane transport; transporter activity; transport; integral to membrane	MFS: Sugar	YBR241C	YBR241C	213.5	6.2e-58	BDBG_06570.2	249.595 0.0 483 151 235
BDBG_07903	MFS monosaccharide transporter	Major Facilitator Superfamily | Sugar (and other) transporter | MFS transporter, sugar porter (SP) family	transporter activity; transport; membrane; transmembrane transport; substrate-specific transmembrane transporter activity; integral to membrane	MFS: Sugar	YDL138W	RGT2	359.2	5.3e-102	BDBG_07903.2	381.719 0.0 491 205 302
BDBG_00712	MFS alpha-glucoside transporter	Sugar (and other) transporter | MFS transporter, sugar porter (SP) family | Major Facilitator Superfamily	transporter activity; transport; membrane; transmembrane transport; integral to membrane; substrate-specific transmembrane transporter activity	MFS: Sugar (maltose)	YGR289C	MAL11	380.7	1.1e-108	BDBG_00712.2	397.897 0.0 550 212 313
BDBG_04924	MFS multidrug resistance transporter	Major Facilitator Superfamily | Multidrug resistance protein	transmembrane transport	MFS: Sugar, Drug	--	--	--	--	--	--
BDBG_00322	mitochondrial carrier protein	Mitochondrial carrier protein	binding; transport; membrane; transmembrane transport; mitochondrial inner membrane	Mitochondrial transporter	--	--	--	--	--	--
BDBG_04821	mitochondrial carrier protein	Mitochondrial carrier protein	binding; transport; membrane; transmembrane transport; mitochondrial inner membrane	Mitochondrial transporter	YPR011C	YPR011C	242.7	1.1e-66	BDBG_04821.2	268.47 0.0 321 152 193
BDBG_06022	mitochondrial carrier protein	Mitochondrial carrier protein	binding; transport; membrane; transmembrane transport	Mitochondrial transporter	--	--	--	--	--	--
BDBG_05659	mitochondrial carrier protein	Mitochondrial carrier protein	binding; transport; membrane; transmembrane transport	Mitochondrial transporter	--	--	--	--	--	--
BDBG_02334	mitochondrial carrier protein	Mitochondrial carrier protein	binding; transport; membrane; transmembrane transport	Mitochondrial transporter	YDL118W	YDL118W	195.1	2.3e-52	BDBG_02334.2	50.447 4.43924E-7 76 29 40
BDBG_08220	mitochondrial oxaloacetate transporter	Mitochondrial carrier protein	binding; transport; membrane; transmembrane transport; transporter activity; mitochondrial inner membrane	Mitochondrial transporter	YKL120W	OAC1	255.7	5.9e-71	BDBG_08220.1	286.96 0.0 279 144 189
BDBG_02818	succinate/fumarate mitochondrial transporter	Mitochondrial carrier protein	binding; transport; membrane; transmembrane transport; mitochondrial inner membrane	Mitochondrial transporter: Krebs	YJR095W	SFC1	294.1	1.7e-82	BDBG_02818.1	357.836, E 0.0, AL 304, I 180, P 227
BDBG_05536	mitochondrial dicarboxylate carrier	Mitochondrial carrier protein	binding; transport; membrane; transmembrane transport; mitochondrion; mitochondrial transport	Mitochondrial transporter: Krebs	YLR348C	DIC1	179.7	1.5e-47	BDBG_05536.2	251.521 0.0 278 132 177
BDBG_04398	mitochondrial carrier protein	Mitochondrial carrier protein	binding; transport; membrane; transmembrane transport	Mitochondrial transporter: SAM	YNL003C	PET8	106.4	1.7e-25	BDBG_04398.2	140.969 1.25127E-33 309 108 142
BDBG_00656	purine permease	Permease family | uracil-xanthine permease	transporter activity; transport; membrane; transmembrane transport	N/NA Transporter	--	--	--	--	--	--
BDBG_06064	NCS1 allantoate transporter	Permease for cytosine/purines, uracil, thiamine, allantoin | NCS1 nucleoside transporter family	nucleobase transmembrane transporter activity; nucleobase, nucleoside, nucleotide and nucleic acid transport; membrane; transmembrane transport	N/NA Transporter	--	--	--	--	--	--
BDBG_06231	nucleoside transporter	Tat (twin-arginine translocation) pathway signal sequence | Permease family	transporter activity; transport; membrane; transmembrane transport	N/NA Transporter	--	--	--	--	--	--
BDBG_03755	uridine permease Fui1	Permease for cytosine/purines, uracil, thiamine, allantoin | NCS1 nucleoside transporter family	nucleobase transmembrane transporter activity; nucleobase, nucleoside, nucleotide and nucleic acid transport; membrane; transmembrane transport	N/NA Transporter	YBL042C	FUI1	280.7	2.7e-78	BDBG_03755.1	426.017 0.0 549 228 330
BDBG_08034	siderophore iron transporter mirC	Major Facilitator Superfamily	transmembrane transport	Siderophore transporter (MFS)	--	--	--	--	--	--
BDBG_00050	siderophore iron transporter	Major Facilitator Superfamily	transmembrane transport	Siderophore transporter (MFS)	--	--	--	--	--	--
BDBG_05798	siderophore iron transporter mirB	Major Facilitator Superfamily	transmembrane transport	Siderophore transporter (MFS)	--	--	--	--	--	--
BDBG_06965	siderochrome-iron transporter Sit1	Major Facilitator Superfamily	transmembrane transport	Siderophore transporter (MFS)	YEL065W	SIT1	456	2.3e-131	BDBG_06965.1	463.766 0.0 580 254 365; Note
BDBG_04733	alternative sulfate transporter	--	transmembrane transport	Sulfate Transporter	YOL163W	YOL163W	203.2	9.2e-55	BDBG_04733.2	103.219 1.20941E-22 169 59 93
BDBG_09008	sulfate permease II	STAS domain | Sulfate transporter family | sulfate permease	transporter activity; transport; integral to membrane; transmembrane transport; secondary active sulfate transmembrane transporter activity; sulfate transport; membrane	Sulfate Transporter	YBR294W	SUL1	235.3	2.7e-136	BDBG_09008.2	551.977 0.0 700 296 417
BDBG_05316	allantoate permease	Major Facilitator Superfamily	transmembrane transport	TMT	--	--	--	--	--	--
BDBG_02992	oligopeptide transporter	OPT oligopeptide transporter protein | oligopeptide transporters, OPT superfamily	transmembrane transport	TMT	YJR033C	RAV1	334.2	2.5e-122	BDBG_02992	517.309 0.0 1293 380 608
BDBG_05433	MFS transporter	Major Facilitator Superfamily | Multidrug resistance protein	transmembrane transport; transporter activity; transport; membrane	TMT: Fungal trichothecene efflux pump (TRI12)	YHR048W	YHK8	275.4	1.3e-76	BDBG_05433.2	338.191 0.0 460 182 271
BDBG_06777	lactose permease	--	transporter activity; transport; integral to membrane; transmembrane transport	TMT: Sugar	--	--	--	--	--	--
BDBG_09006	MFS multidrug transporter	Major Facilitator Superfamily	transmembrane transport	TMT: Fungal trichothecene efflux pump (TRI12)	--	--	--	--	--	--
BDBG_06688	aquaglyceroporin	Major intrinsic protein | MIP family channel proteins	transporter activity; transport; membrane; integral to membrane; transmembrane transport	TMT: Major intrensic protein	--	--	--	--	--	--
BDBG_09129	C4-dicarboxylate transporter	C4-dicarboxylate transporter/malic acid transport protein | C4-dicarboxylate transporter/malic acid transport protein	integral to membrane; transmembrane transport	TMT: malic acid	--	--	--	--	--	--
BDBG_06529	MATE efflux family protein subfamily	MatE | MATE efflux family protein	multidrug transport; drug transporter activity; antiporter activity; membrane; transmembrane transport	TMT: MATE, Drug	YHR032W	ERC1	330	7.8e-102	BDBG_06529.2	371.318 0.0 404 185 272
BDBG_08753	oligopeptide transporter	OPT oligopeptide transporter protein | oligopeptide transporters, OPT superfamily	transmembrane transport	TMT: Oligopeptide transporter	--	--	--	--	--	--
BDBG_03764	sugar transporter	MFS transporter, sugar porter (SP) family | Sugar (and other) transporter | Major Facilitator Superfamily	membrane; substrate-specific transmembrane transporter activity; transmembrane transport; transporter activity; transport; integral to membrane	TMT: sugar	--	--	--	--	--	--
BDBG_05084	hexose carrier protein	--	transporter activity; transport; integral to membrane; transmembrane transport	TMT: Sugar	--	--	--	--	--	--
BDBG_04977	UDP-Glc/Gal endoplasmic reticulum nucleotide sugar transporter	UAA transporter family	transmembrane transport	TMT: Sugar (UAA)	YPL244C	HUT1	132.5	2.1e-33	BDBG_04977.1	162.155 4.3847E-40 306 102 157
Metabolic Process	Gene Name	PFAM	Bd GO Term	Predicted Function	Sc name	Sc gene	tBLASTn Score	tBLASTn E-value	Reciprocal tBLASTn	Score E AL I P
BDBG_03294	bifunctional tryptophan synthase TRPB	Tryptophan synthase alpha chain | tryptophan synthase, beta subunit	tryptophan synthase activity; tryptophan metabolic process; catalytic activity; metabolic process; pyridoxal phosphate binding	AA - PyrP binding	YGL026C	TRP5	533.8	1.5e-233	BDBG_03294.1	912.909 0.0 725 438 550
BDBG_04985	mandelate racemase/muconate lactonizing enzyme family protein	Mandelate racemase / muconate lactonizing enzyme, N-terminal domain | Mandelate racemase / muconate lactonizing enzyme, C-terminal domain	catalytic activity; metabolic process; cellular amino acid catabolic process	AA	--	--	--	--	--	--
BDBG_07095	prephenate dehydrogenase	--	catalytic activity; binding; metabolic process; prephenate dehydrogenase (NADP+) activity; tyrosine biosynthetic process	AA	YBR166C	TYR1	416.2	2.5e-119	BDBG_07095.1	468.774 0.0 423 243 302
BDBG_07199	saccharopine dehydrogenase	Saccharopine dehydrogenase	catalytic activity; binding; metabolic process	AA	YNR050C	LYS9	486.3	2e-140	BDBG_07199.1	550.436 0.0 445 272 334
BDBG_07665	aspartokinase	aspartate kinase | Amino acid kinase family | ACT domain	aspartate kinase activity; cellular amino acid biosynthetic process; metabolic process; amino acid binding	AA	YER052C	HOM3	432.8	2.4e-124	BDBG_07665.1	507.294 0.0 522 265 355
BDBG_09497	imidazole glycerol phosphate synthase hisHF	Histidine biosynthesis protein | imidazole glycerol phosphate synthase, glutamine amidotransferase subunit	histidine biosynthetic process; cytoplasm; transferase activity, transferring pentosyl groups; catalytic activity; metabolic process; imidazoleglycerol-phosphate synthase activity	AA	YBR248C	HIS7	599.6	1.4e-174	BDBG_09497.1	647.892 0.0 564 327 399
BDBG_02629	mitochondrial acetolactate synthase small subunit	ACT domain | Small subunit of acetolactate synthase | acetolactate synthase, small subunit	metabolic process; amino acid binding; acetolactate synthase activity; branched chain family amino acid biosynthetic process	AA	YCL009C	ILV6	314.5	1.2e-88	BDBG_02629.1	355.525 0.0 302 184 231
BDBG_03416	3-deoxy-7-phosphoheptulonate synthase	DAHP synthetase I family | 3-deoxy-7-phosphoheptulonate synthase	3-deoxy-7-phosphoheptulonate synthase activity; aromatic amino acid family biosynthetic process; biosynthetic process; catalytic activity; metabolic process	AA	YDR035W	ARO3	422.6	3.3e-121	BDBG_03416.1	481.1 0.0 368 226 286
BDBG_04430	carbamoyl-phosphate synthase large subunit	Carbamoyl-phosphate synthase L chain, ATP binding domain | carbamoyl-phosphate synthase, large subunit	carbamoyl-phosphate synthase activity; nitrogen compound metabolic process; catalytic activity; ATP binding; metabolic process	AA	YJR109C	CPA2	1327.6	0	BDBG_04430.1	1474.14 0.0 1100 724 867
BDBG_05763	dihydroxy-acid dehydratase	Dehydratase family | dihydroxy-acid dehydratase	catalytic activity; metabolic process; dihydroxy-acid dehydratase activity; branched chain family amino acid biosynthetic process	AA	YJR016C	ILV3	636.6	1e-185	BDBG_05763.1	697.582 0.0 573 354 429
BDBG_07272	anthranilate phosphoribosyltransferase	Glycosyl transferase family, a/b domain | anthranilate phosphoribosyltransferase	tryptophan biosynthetic process; anthranilate phosphoribosyltransferase activity; metabolic process; transferase activity, transferring glycosyl groups	AA	YDR354W	TRP4	116.3	1.7e-46	BDBG_07272.1	168.318 5.988E-42 388 125 190
BDBG_00593	3-isopropylmalate dehydratase	Aconitase C-terminal domain | 3-isopropylmalate dehydratase, large subunit	metabolic process; cellular amino acid biosynthetic process; hydro-lyase activity; 3-isopropylmalate dehydratase activity; leucine biosynthetic process; 4 iron, 4 sulfur cluster binding; 3-isopropylmalate dehydratase complex	AA	YGL009C	LEU1	887.6	2.5e-261	BDBG_00593.1	944.495 0.0 756 472 567
BDBG_03972	branched-chain amino acid aminotransferase	Aminotransferase class IV | branched-chain amino acid aminotransferase	catalytic activity; metabolic process; branched-chain-amino-acid transaminase activity; branched chain family amino acid metabolic process	AA	--	--	--	--	--	--
BDBG_04633	dihydroxyacid dehydratase Ilv3	Dehydratase family | dihydroxy-acid dehydratase	catalytic activity; metabolic process; dihydroxy-acid dehydratase activity; branched chain family amino acid biosynthetic process	AA	--	--	--	--	--	--
BDBG_09340	asparagine synthase	Asparagine synthase | asparagine synthase (glutamine-hydrolyzing)	metabolic process; asparagine synthase (glutamine-hydrolyzing) activity; asparagine biosynthetic process	AA	--	--	--	--	--	--
BDBG_08389	2-isopropylmalate synthase	LeuA allosteric (dimerisation) domain | HMGL-like | 2-isopropylmalate synthase	2-isopropylmalate synthase activity; leucine biosynthetic process; catalytic activity; carboxylic acid metabolic process; transferase activity, transferring acyl groups, acyl groups converted into alkyl on transfer; metabolic process	AA: AcylT	YNL104C	LEU4	588.7	2.6e-171	BDBG_08389.1	675.626 0.0 547 325 401
BDBG_08554	arg-6	Semialdehyde dehydrogenase, dimerisation domain | Semialdehyde dehydrogenase, NAD binding domain | Protein of unknown function (DUF619) | acetylglutamate kinase	N-acetyl-gamma-glutamyl-phosphate reductase activity; arginine biosynthetic process; cellular amino acid biosynthetic process; catalytic activity; binding; metabolic process; acetylglutamate kinase activity; cytoplasm; cellular amino acid metabolic process; oxidoreductase activity, acting on the aldehyde or oxo group of donors, NAD or NADP as acceptor; NAD or NADH binding; protein dimerization ac…	AA: OR/ORA	YER069W	ARG5,6	465.1	2.1e-239	BDBG_08554.1	927.161 0.0 840 471 589
BDBG_06708	phosphoadenosine phosphosulfate reductase	phosophoadenylyl-sulfate reductase | Phosphoadenosine phosphosulfate reductase family | phosphoadenosine phosphosulfate reductase	metabolic process; transferase activity; phosphoadenylyl-sulfate reductase (thioredoxin) activity; cysteine biosynthetic process; oxidation reduction; sulfate assimilation, phosphoadenylyl sulfate reduction by phosphoadenylyl-sulfate reductase (thioredoxin)	AA: OR/ORA	YPR167C	MET16	275.1	9.3e-77	BDBG_06708.1	296.204 0.0 252 144 187
BDBG_05669	pyrroline-5-carboxylate reductase	NADP oxidoreductase coenzyme F420-dependent | pyrroline-5-carboxylate reductase	catalytic activity; binding; metabolic process; pyrroline-5-carboxylate reductase activity; proline biosynthetic process; oxidation reduction	AA: OR/ORA	YER023W	PRO3	150.4	9.8e-39	BDBG_05669.1	158.688 3.52892E-39 313 113 161
BDBG_02999	3-dehydroquinate synthase	EPSP synthase (3-phosphoshikimate 1-carboxyvinyltransferase) | 3-dehydroquinate synthase | Type I 3-dehydroquinase | Shikimate kinase | Shikimate / quinate 5-dehydrogenase | 3-dehydroquinate synthase | Shikimate dehydrogenase substrate binding domain | shikimate 5-dehydrogenase | shikimate-5-dehydrogenase | 3-dehydroquinate dehydratase, type I | 3-phosphoshikimate 1-carboxyvinyltransferase | EPSP…	transferase activity, transferring alkyl or aryl (other than methyl) groups; shikimate kinase activity; ATP binding; 3-dehydroquinate dehydratase activity; 3-dehydroquinate synthase activity; aromatic amino acid family biosynthetic process; 3-phosphoshikimate 1-carboxyvinyltransferase activity; shikimate 5-dehydrogenase activity; oxidation reduction; catalytic activity; binding; metabolic process…	AA: OR/ORA	YDR127W	ARO1	1051.3	0	BDBG_02999.1	1399.42 0.0 1615 772 1031
BDBG_06271	homoserine dehydrogenase	Homoserine dehydrogenase | Homoserine dehydrogenase, NAD binding domain	cellular amino acid metabolic process; catalytic activity; binding; metabolic process; oxidoreductase activity; NADP or NADPH binding	AA: OR/ORA	YJR139C	HOM6	286.7	2.7e-80	BDBG_06271.1	288.5 0.0 287 146 195
BDBG_01661	1-pyrroline-5-carboxylate dehydrogenase	Aldehyde dehydrogenase family | 1-pyrroline-5-carboxylate dehydrogenase	1-pyrroline-5-carboxylate dehydrogenase activity; mitochondrial matrix; proline biosynthetic process; oxidation reduction; metabolic process; oxidoreductase activity	AA: OR/ORA	YHR037W	PUT2	526.7	1.2e-152	BDBG_01661.1	577.785 0.0 563 297 370
BDBG_06463	histidinol dehydrogenase	Histidinol dehydrogenase | phosphoribosyl-ATP diphosphatase	histidine biosynthetic process; histidinol dehydrogenase activity; zinc ion binding; NAD or NADH binding; phosphoribosyl-AMP cyclohydrolase activity; metabolic process; oxidoreductase activity; oxidation reduction; phosphoribosyl-ATP diphosphatase activity	AA: OR/ORA	YCL030C	HIS4	472.9	1.6e-136	BDBG_06463.1	746.888 0.0 690 380 490
BDBG_06491	sulfite reductase beta subunit	Nitrite and sulphite reductase 4Fe-4S domain | sulfite reductase (NADPH) hemoprotein, beta-component	oxidoreductase activity; oxidation reduction; FMN binding; electron carrier activity; heme binding; iron-sulfur cluster binding; catalytic activity; metabolic process; iron ion binding	AA: OR/ORA	YJR137C	MET5	676.4	0	BDBG_06491.1	1198.73 0.0 1234 611 811
BDBG_04335	phosphoglycerate dehydrogenase	D-isomer specific 2-hydroxyacid dehydrogenase, catalytic domain | D-isomer specific 2-hydroxyacid dehydrogenase, NAD binding domain | phosphoglycerate dehydrogenase	metabolic process; oxidoreductase activity, acting on the CH-OH group of donors, NAD or NADP as acceptor; NAD or NADH binding; cofactor binding; phosphoglycerate dehydrogenase activity; L-serine biosynthetic process; oxidation reduction; catalytic activity; binding	AA: OR/ORA	--	--	--	--	--	--
BDBG_06860	3-hydroxyisobutyrate dehydrogenase	NAD binding domain of 6-phosphogluconate dehydrogenase	catalytic activity; binding; metabolic process; valine metabolic process; 3-hydroxyisobutyrate dehydrogenase activity; oxidation reduction; phosphogluconate dehydrogenase (decarboxylating) activity; pentose-phosphate shunt; oxidoreductase activity; coenzyme binding	AA: OR/ORA	--	--	--	--	--	--
BDBG_06544	3-hydroxyisobutyrate dehydrogenase	NAD binding domain of 6-phosphogluconate dehydrogenase | 3-hydroxyisobutyrate dehydrogenase	catalytic activity; binding; metabolic process; valine metabolic process; 3-hydroxyisobutyrate dehydrogenase activity; oxidation reduction; phosphogluconate dehydrogenase (decarboxylating) activity; pentose-phosphate shunt; oxidoreductase activity; coenzyme binding; NAD or NADH binding	AA: OR/ORA	--	--	--	--	--	--
BDBG_06065	ferredoxin-dependent glutamate synthase 1	Conserved region in glutamate synthase | Pyridine nucleotide-disulphide oxidoreductase | Pyridine nucleotide-disulphide oxidoreductase | GXGXG motif | Glutamate synthase central domain | Glutamine amidotransferases class-II | glutamate synthase, NADH/NADPH, small subunit | Conserved region in glutamate synthase | glutamate synthase, NADH/NADPH, small subunit	nitrogen compound metabolic process; glutamate synthase activity; oxidation reduction; metabolic process; oxidoreductase activity; FAD binding; glutamate biosynthetic process; oxidoreductase activity, acting on the CH-NH2 group of donors, NAD or NADP as acceptor; electron carrier activity; iron-sulfur cluster binding; catalytic activity; iron ion binding; FMN binding; glutamate synthase activity,…	AA: OR/ORA, FAD	YDL171C	GLT1	1770.8	0	BDBG_06065.1	2575.05 0.0 2079 1263 1540
BDBG_06043	L-aminoadipate-semialdehyde dehydrogenase	thioester reductase domain | Male sterility protein | AMP-binding enzyme | L-aminoadipate-semialdehyde dehydrogenase	L-aminoadipate-semialdehyde dehydrogenase activity; lysine biosynthetic process; phosphopantetheine binding; oxidation reduction; ligase activity; catalytic activity; metabolic process; cofactor binding; binding; acyl carrier activity	AA: OR/ORA, SDR	YBR115C	LYS2	1015	7.6e-300	BDBG_06043.1	1120.15 0.0 1174 576 780
BDBG_02378	aminotransferase	--	metabolic process; catalytic activity; pyridoxal phosphate binding	AA: PyrP binding	YFL030W	AGX1	263.8	3.3e-73	BDBG_02378.1	294.278 0.0 382 161 227
BDBG_01860	L-serine dehydratase	Pyridoxal-phosphate dependent enzyme	cellular amino acid metabolic process; pyridoxal phosphate binding; catalytic activity; metabolic process	AA: PyrP binding	YCL064C	CHA1	102.9	8e-35	BDBG_01860.1	117.472 1.18084E-26 371 98 157
BDBG_01536	cysteine synthase	Pyridoxal-phosphate dependent enzyme	cysteine biosynthetic process from serine; catalytic activity; metabolic process; pyridoxal phosphate binding	AA: PyrP binding	--	--	--	--	--	--
BDBG_06779	cysteine synthase B	Pyridoxal-phosphate dependent enzyme	catalytic activity; metabolic process; pyridoxal phosphate binding	AA: PyrP binding	--	--	--	--	--	--
BDBG_02411	threonine dehydratase	C-terminal regulatory domain of Threonine dehydratase | Pyridoxal-phosphate dependent enzyme | threonine ammonia-lyase, biosynthetic	catalytic activity; metabolic process; pyridoxal phosphate binding; cellular amino acid metabolic process; L-threonine ammonia-lyase activity; isoleucine biosynthetic process	AA: PyrP Binding, lyase	YER086W	ILV1	493.3	1.4e-142	BDBG_02411.1	543.117 0.0 521 278 352
BDBG_01774	GNAT family acetyltransferase	Acetyltransferase (GNAT) family	N-acetyltransferase activity; metabolic process	Acetyltransferase	YIR042C	YIR042C	165.9	2.6e-43	BDBG_01774.1	181.415 0.0 218 93 136
BDBG_09025	N-acetyltransferase	Acetyltransferase (GNAT) family	N-acetyltransferase activity; metabolic process	Acetyltransferase	YPR131C	NAT3	125.1	6.1e-31	BDBG_09025.1	114.39 4.182E-26 203 68 102
BDBG_00609	acetyltransferase	Acetyltransferase (GNAT) family	N-acetyltransferase activity; metabolic process	Acetyltransferase	YDR071C	PAA1	58.2	2.2e-10	BDBG_00609.1	104.76 3.29037E-23 194 65 98
BDBG_05788	acetyl-CoA acetyltransferase	Thiolase, C-terminal domain | Thiolase, N-terminal domain | acetyl-CoA acetyltransferases	catalytic activity; metabolic process; transferase activity, transferring acyl groups other than amino-acyl groups	Acetyltransferase	--	--	--	--	--	--
BDBG_00626	3-ketoacyl-CoA thiolase	Thiolase, N-terminal domain | Thiolase, C-terminal domain | acetyl-CoA acetyltransferases	catalytic activity; metabolic process; transferase activity, transferring acyl groups other than amino-acyl groups	Acetyltransferase	--	--	--	--	--	--
BDBG_01542	conserved hypothetical protein	Acetyltransferase (GNAT) family	N-acetyltransferase activity; metabolic process	Acetyltransferase	--	--	--	--	--	--
BDBG_02733	acetyltransferase	Acetyltransferase (GNAT) family	N-acetyltransferase activity; metabolic process	Acetyltransferase	--	--	--	--	--	--
BDBG_07626	acetyltransferase	Acetyltransferase (GNAT) family	N-acetyltransferase activity; metabolic process	Acetyltransferase	--	--	--	--	--	--
BDBG_06638	GNAT family acetyltransferase	Acetyltransferase (GNAT) family	N-acetyltransferase activity; metabolic process	Acetyltransferase	--	--	--	--	--	--
BDBG_03471	N-acetyltransferase	N-acetyltransferase	metabolic process; acetyltransferase activity	Acetyltransferase	--	--	--	--	--	--
BDBG_03904	acetyltransferase	Acetyltransferase (GNAT) family	N-acetyltransferase activity; metabolic process	Acetyltransferase	--	--	--	--	--	--
BDBG_06788	acetyltransferase	Acetyltransferase (GNAT) family	N-acetyltransferase activity; metabolic process	Acetyltransferase	--	--	--	--	--	--
BDBG_07641	acetyltransferase	Acetyltransferase (GNAT) family	N-acetyltransferase activity; metabolic process	Acetyltransferase	--	--	--	--	--	--
BDBG_06912	GNAT family acetyltransferase	Acetyltransferase (GNAT) family	N-acetyltransferase activity; metabolic process	Acetyltransferase	--	--	--	--	--	--
BDBG_07501	conserved hypothetical protein	Acetyltransferase (GNAT) family	N-acetyltransferase activity; metabolic process	Acetyltransferase	--	--	--	--	--	--
BDBG_08392	conserved hypothetical protein	--	N-acetyltransferase activity; metabolic process	Acetyltransferase	--	--	--	--	--	--
BDBG_00051	conserved hypothetical protein	Acetyltransferase (GNAT) family	N-acetyltransferase activity; metabolic process	Acetyltransferase - siderophore	--	--	--	--	--	--
BDBG_02828	nonribosomal peptide synthase SidD	AMP-binding enzyme | amino acid adenylation domain	acyl carrier activity; catalytic activity; metabolic process; ligase activity; cofactor binding	Acyl Carrier	--	--	--	--	--	--
BDBG_00200	nonribosomal peptide synthase	Phosphopantetheine attachment site | Condensation domain	acyl carrier activity; catalytic activity; metabolic process; ligase activity; cofactor binding	Acyl Carrier - siderophore	--	--	--	--	--	--
BDBG_00048	nonribosomal peptide synthetase	Phosphopantetheine attachment site | Condensation domain	acyl carrier activity; catalytic activity; metabolic process; phosphopantetheine binding; cofactor binding	Acyl Carrier - siderophore	--	--	--	--	--	--
BDBG_03408	fructose-bisphosphate aldolase	Fructose-bisphosphate aldolase class-II | ketose-bisphosphate aldolases	fructose-bisphosphate aldolase activity; glycolysis; zinc ion binding; catalytic activity; metabolic process	Carbohydrate	--	--	--	--	--	--
BDBG_00474	"2;3-bisphosphoglycerate-independent phosphoglycerate mutase"	BPG-independent PGAM N-terminus (iPGM_N) | Metalloenzyme superfamily | 2,3-bisphosphoglycerate-independent phosphoglycerate mutase	phosphoglycerate mutase activity; glucose catabolic process; cytoplasm; manganese ion binding; catalytic activity; metabolic process; metal ion binding	Carbohydrate	--	--	--	--	--	--
BDBG_07934	ATP-citrate synthase subunit 1	CoA binding domain | CoA-ligase | succinate-CoA ligase, alpha subunit	cellular carbohydrate metabolic process; transferase activity, transferring acyl groups, acyl groups converted into alkyl on transfer; catalytic activity; binding; metabolic process; ATP citrate synthase activity; succinate-CoA ligase (ADP-forming) activity	Carbohydrate	--	--	--	--	--	--
BDBG_02911	phosphoketolase	D-xylulose 5-phosphate/D-fructose 6-phosphate phosphoketolase | XFP N-terminal domain | XFP C-terminal domain	carbohydrate metabolic process; aldehyde-lyase activity; catalytic activity; metabolic process	Carbohydrate MP: lyase	--	--	--	--	--	--
BDBG_05730	malate dehydrogenase	lactate/malate dehydrogenase, NAD binding domain | lactate/malate dehydrogenase, alpha/beta C-terminal domain | malate dehydrogenase, NAD-dependent	malate metabolic process; malate dehydrogenase activity; oxidation reduction; catalytic activity; carbohydrate metabolic process; binding; metabolic process; oxidoreductase activity; L-malate dehydrogenase activity; glycolysis; oxidoreductase activity, acting on the CH-OH group of donors, NAD or NADP as acceptor; cellular carbohydrate metabolic process	Carbohydrate: OR/ORA, glyoxylate cycle	YKL085W	MDH1	373.6	1.8e-106	BDBG_05730.1	423.705 0.0 325 208 254
BDBG_08907	UDP-glucose 4-epimerase	NAD dependent epimerase/dehydratase family | UDP-glucose 4-epimerase	catalytic activity; cellular metabolic process; coenzyme binding; binding; metabolic process; UDP-glucose 4-epimerase activity; galactose metabolic process	Carbohydrate: SDR	YBR019C	GAL10	372.9	2.2e-106	BDBG_08907.1	431.409 0.0 356 204 261
BDBG_02906	calcium-translocating P-type ATPase	calcium-translocating P-type ATPase, PMCA-type | Cation transporter/ATPase, N-terminus | E1-E2 ATPase | Cation transporting ATPase, C-terminus	ATP binding; ATP biosynthetic process; ATPase activity, coupled to transmembrane movement of ions, phosphorylative mechanism; membrane; cation transport; hydrolase activity, acting on acid anhydrides, catalyzing transmembrane movement of substances; calcium-transporting ATPase activity; calcium ion transport; calcium ion transmembrane transporter activity; catalytic activity; metabolic process	Cation/Ion Transport	YGL006W	PMC1			BDBG_02906.2	687.567 0.0 1138 448 625
BDBG_08741	cytochrome b2	FMN-dependent dehydrogenase | Cytochrome b5-like Heme/Steroid binding domain	heme binding; oxidoreductase activity; electron carrier activity; oxidation reduction; catalytic activity; metabolic process	Electron Carrier	YML054C	CYB2	475	4.4e-137	BDBG_08741.1	529.635 0.0 490 267 349
BDBG_04109	NAD binding Rossmann fold oxidoreductase	Oxidoreductase family, NAD-binding Rossmann fold | Oxidoreductase family, C-terminal alpha/beta domain	oxidoreductase activity; metabolic process; electron carrier activity; oxidation reduction; catalytic activity; binding	Electron Carrier	YMR315W	YMR315W	66.7	4.8e-11	BDBG_03295.2	94.3597 1.92164E-19 349 100 164
BDBG_02172	acyl-CoA dehydrogenase	Acyl-CoA dehydrogenase, C-terminal domain | Acyl-CoA dehydrogenase, middle domain	acyl-CoA dehydrogenase activity; oxidation reduction; heme binding; metabolic process; oxidoreductase activity, acting on the CH-CH group of donors; electron carrier activity; oxidoreductase activity	Electron carrier: ACoA DH	--	--	--	--	--	--
BDBG_03564	acyl-CoA dehydrogenase	Acyl-CoA dehydrogenase, middle domain | Acyl-CoA dehydrogenase, C-terminal domain | Acyl-CoA dehydrogenase, C-terminal domain	acyl-CoA dehydrogenase activity; oxidation reduction; oxidoreductase activity, acting on the CH-CH group of donors; metabolic process; electron carrier activity; oxidoreductase activity	Electron carrier: ACoA DH	--	--	--	--	--	--
BDBG_02438	acyl-CoA dehydrogenase	Acyl-CoA dehydrogenase, C-terminal domain | Acyl-CoA dehydrogenase, C-terminal domain	metabolic process; oxidoreductase activity, acting on the CH-CH group of donors; oxidation reduction; heme binding; acyl-CoA dehydrogenase activity; FAD binding; electron carrier activity; oxidoreductase activity	Electron carrier: ACoA DH, FAD	--	--	--	--	--	--
BDBG_01601	acyl-CoA dehydrogenase	Acyl-CoA dehydrogenase, C-terminal domain | Acyl-CoA dehydrogenase, N-terminal domain	metabolic process; oxidoreductase activity, acting on the CH-CH group of donors; FAD binding; oxidation reduction; acyl-CoA dehydrogenase activity; electron carrier activity; oxidoreductase activity	Electron carrier: ACoA DH, FAD	--	--	--	--	--	--
BDBG_00215	acyl-CoA dehydrogenase	Acyl-CoA dehydrogenase, C-terminal domain | Acyl-CoA dehydrogenase, N-terminal domain | Acyl-CoA dehydrogenase, middle domain	metabolic process; oxidoreductase activity, acting on the CH-CH group of donors; oxidation reduction; acyl-CoA dehydrogenase activity; FAD binding; electron carrier activity; oxidoreductase activity	Electron carrier: ACoA DH, FAD	--	--	--	--	--	--
BDBG_00452	conserved hypothetical protein	Acyl-CoA dehydrogenase, C-terminal domain | Acyl-CoA dehydrogenase, N-terminal domain | Acyl-CoA dehydrogenase, middle domain	metabolic process; oxidoreductase activity, acting on the CH-CH group of donors; FAD binding; oxidation reduction; acyl-CoA dehydrogenase activity; electron carrier activity; oxidoreductase activity	Electron carrier: ACoA DH, FAD	--	--	--	--	--	--
BDBG_02227	acyl-CoA dehydrogenase	Acyl-CoA dehydrogenase, middle domain | Acyl-CoA dehydrogenase, C-terminal domain | Acyl-CoA dehydrogenase, N-terminal domain	metabolic process; oxidoreductase activity, acting on the CH-CH group of donors; FAD binding; oxidation reduction; acyl-CoA dehydrogenase activity; electron carrier activity; oxidoreductase activity	Electron carrier: ACoA DH, FAD	--	--	--	--	--	--
BDBG_03959	glutaryl-CoA dehydrogenase	Acyl-CoA dehydrogenase, N-terminal domain | Acyl-CoA dehydrogenase, C-terminal domain	metabolic process; oxidoreductase activity, acting on the CH-CH group of donors; FAD binding; oxidation reduction; acyl-CoA dehydrogenase activity; electron carrier activity; oxidoreductase activity	Electron carrier: ACoA DH, FAD	--	--	--	--	--	--
BDBG_07014	extracellular salicylate hydroxylase/monooxygenase	--	monooxygenase activity; oxidation reduction; metabolic process; oxidoreductase activity	FAD: OR/ORA	--	--	--	--	--	--
BDBG_08668	phenol monooxygenase	FAD binding domain	monooxygenase activity; oxidation reduction; metabolic process; oxidoreductase activity	FAD: OR/ORA	--	--	--	--	--	--
BDBG_01942	FAD binding domain-containing protein	FAD binding domain	metabolic process; oxidoreductase activity; monooxygenase activity; oxidation reduction	FAD: OR/ORA	--	--	--	--	--	--
BDBG_06498	FAD monooxygenase	FAD binding domain | Phenol hydroxylase, C-terminal dimerisation domain	monooxygenase activity; oxidation reduction; metabolic process; oxidoreductase activity	FAD: OR/ORA	--	--	--	--	--	--
BDBG_05221	mannitol 1-phosphate dehydrogenase	--	monooxygenase activity; oxidation reduction; metabolic process; oxidoreductase activity	FAD: OR/ORA - carbohydrate	--	--	--	--	--	--
BDBG_03438	salicylate hydroxylase	--	monooxygenase activity; oxidation reduction; metabolic process; oxidoreductase activity	FAD: OR/ORA - carbohydrate	--	--	--	--	--	--
BDBG_00867	TdiA	AMP-binding enzyme | Thioesterase domain | Phosphopantetheine attachment site	acyl carrier activity; catalytic activity; metabolic process; cofactor binding; biosynthetic process; hydrolase activity, acting on ester bonds	Hydrolase	--	--	--	--	--	--
BDBG_04678	cutinase	Cutinase	metabolic process; hydrolase activity; extracellular region; cutinase activity	Hydrolase, Cutinase, PE-PPE domain	--	--	--	--	--	--
BDBG_05120	formamidase	Acetamidase/Formamidase family	metabolic process; hydrolase activity, acting on carbon-nitrogen (but not peptide) bonds, in linear amides	Hydrolase: Acetamidase/Formamidase family	--	--	--	--	--	--
BDBG_03814	alpha/beta hydrolase fold protein	alpha/beta hydrolase fold	metabolic process; hydrolase activity	Hydrolase: alpha/beta hydrolase fold	--	--	--	--	--	--
BDBG_01363	lipase/esterase	alpha/beta hydrolase fold	metabolic process; hydrolase activity	Hydrolase: alpha/beta hydrolase fold	--	--	--	--	--	--
BDBG_03558	lipase	alpha/beta hydrolase fold	metabolic process; hydrolase activity	Hydrolase: alpha/beta hydrolase fold	--	--	--	--	--	--
BDBG_03841	esterase	alpha/beta hydrolase fold	metabolic process; hydrolase activity	Hydrolase: alpha/beta hydrolase fold	--	--	--	--	--	--
BDBG_05570	lipase	alpha/beta hydrolase fold	metabolic process; hydrolase activity	Hydrolase: alpha/beta hydrolase fold	--	--	--	--	--	--
BDBG_06281	lipase/esterase	alpha/beta hydrolase fold	metabolic process; hydrolase activity	Hydrolase: alpha/beta hydrolase fold	--	--	--	--	--	--
BDBG_08625	Axe2	Cutinase	metabolic process; hydrolase activity	Hydrolase: Cutinase	--	--	--	--	--	--
BDBG_01921	4-nitrophenylphosphatase	HAD-superfamily hydrolase, subfamily IIA | haloacid dehalogenase-like hydrolase | phosphoglycolate/pyridoxal phosphate phosphatase family	catalytic activity; metabolic process; phosphatase activity; hydrolase activity	Hydrolase: Haloacid dehalogenase-like hydrolase	YDL236W	PHO13	187.4	6.7e-50	BDBG_01921.1	209.92 0.0 295 127 171
BDBG_06508	p-type copper ATPase	E1-E2 ATPase | ATPase, P-type (transporting), HAD superfamily, subfamily IC	metabolic process; hydrolase activity; ATP binding; ATP biosynthetic process; ATPase activity, coupled to transmembrane movement of ions, phosphorylative mechanism; membrane; catalytic activity; metal ion transport; metal ion binding; hydrolase activity, acting on acid anhydrides, catalyzing transmembrane movement of substances; integral to membrane	Hydrolase: Haloacid dehalogenase-like hydrolase	YBR295W	PCA1	228.6	7e-96	BDBG_06508.2	439.884 0.0 880 298 469
BDBG_06168	phospholipid-transporting ATPase	haloacid dehalogenase-like hydrolase | phospholipid-translocating P-type ATPase, flippase	ATP binding; ATP biosynthetic process; ATPase activity, coupled to transmembrane movement of ions, phosphorylative mechanism; membrane; magnesium ion binding; phospholipid-translocating ATPase activity; phospholipid transport; integral to membrane; hydrolase activity, acting on acid anhydrides, catalyzing transmembrane movement of substances; catalytic activity; metabolic process	Hydrolase: Haloacid dehalogenase-like hydrolase	YMR162C	DNF3	472.2	4.7e-286	BDBG_06168.1	1072.38 0.0 1445 610 860
BDBG_00747	potassium/sodium efflux P-type ATPase	Cation transporting ATPase, C-terminus | ATPase, P-type (transporting), HAD superfamily, subfamily IC | Cation transporter/ATPase, N-terminus | potassium/sodium efflux P-type ATPase, fungal-type	ATP binding; ATP biosynthetic process; ATPase activity, coupled to transmembrane movement of ions, phosphorylative mechanism; membrane; cation transport; catalytic activity; metabolic process; integral to membrane; hydrolase activity, acting on acid anhydrides, catalyzing transmembrane movement of substances	Hydrolase: Haloacid dehalogenase-like hydrolase	--	--	--	--	--	--
BDBG_02940	copper-sulfate regulated protein 1	Heavy-metal-associated domain | ATPase, P-type (transporting), HAD superfamily, subfamily IC | E1-E2 ATPase | heavy metal translocating P-type ATPase	copper-exporting ATPase activity; ATP binding; ATP biosynthetic process; membrane; metal ion transport; metal ion transmembrane transporter activity; metal ion binding; metabolic process; hydrolase activity; ATPase activity, coupled to transmembrane movement of ions, phosphorylative mechanism; catalytic activity; hydrolase activity, acting on acid anhydrides, catalyzing transmembrane movement of …	Hydrolase: Haloacid dehalogenase-like hydrolase	--	--	--	--	--	--
BDBG_02293	potassium/sodium efflux P-type ATPase	E1-E2 ATPase | potassium/sodium efflux P-type ATPase, fungal-type	ATP binding; ATP biosynthetic process; ATPase activity, coupled to transmembrane movement of ions, phosphorylative mechanism; membrane; catalytic activity; metabolic process; cation transport; integral to membrane; hydrolase activity, acting on acid anhydrides, catalyzing transmembrane movement of substances	Hydrolase: Haloacid dehalogenase-like hydrolase	--	--	--	--	--	--
BDBG_01301	H/K ATPase alpha subunit	E1-E2 ATPase | ATPase, P-type (transporting), HAD superfamily, subfamily IC	ATP binding; ATP biosynthetic process; ATPase activity, coupled to transmembrane movement of ions, phosphorylative mechanism; membrane; cation transport; hydrolase activity, acting on acid anhydrides, catalyzing transmembrane movement of substances; catalytic activity; metabolic process	Hydrolase: Haloacid dehalogenase-like hydrolase	--	--	--	--	--	--
BDBG_07252	phosphatidyl synthase	HAD-superfamily subfamily IIA hydrolase, TIGR01456, CECR5 | HAD-superfamily hydrolase, subfamily IIA	metabolic process; hydrolase activity	Hydrolase: Haloacid dehalogenase-like hydrolase, HAD hydrolase	YKR070W	YKR070W	175.8	1.1e-60	BDBG_07252.1	235.343 0.0 349 141 191
BDBG_08050	isochorismatase family hydrolase	--	catalytic activity; metabolic process	Hydrolase: Isochorismatase family	--	--	--	--	--	--
BDBG_05163	conserved hypothetical protein	Glutathione S-transferase, N-terminal domain	catalytic activity; metabolic process	Hydrolase: Isochorismatase family / Glutathione S-transferase, N-terminal domain	--	--	--	--	--	--
BDBG_05919	TdiA	AMP-binding enzyme | Thioesterase domain	acyl carrier activity; catalytic activity; metabolic process; biosynthetic process; hydrolase activity, acting on ester bonds	Hydrolase: Thioesterase domain	--	--	--	--	--	--
BDBG_00292	beta-alanine synthase	Peptidase family M20/M25/M40 | Peptidase dimerisation domain | amidase, hydantoinase/carbamoylase family	hydrolase activity; protein dimerization activity; metabolic process; hydrolase activity, acting on carbon-nitrogen (but not peptide) bonds, in linear amidines; proteolysis; metallopeptidase activity	Hydrolse: hydantase: amidase	--	--	--	--	--	--
BDBG_06244	hydroxymethylglutaryl-CoA synthase	Hydroxymethylglutaryl-coenzyme A synthase N terminal | Hydroxymethylglutaryl-coenzyme A synthase C terminal | hydroxymethylglutaryl-CoA synthase	hydroxymethylglutaryl-CoA synthase activity; isoprenoid biosynthetic process; catalytic activity; metabolic process	Lipid	YML126C	ERG13	327.2	3.4e-147	BDBG_06244.1	569.696 0.0 473 280 351
BDBG_08700	sterol 24-C-methyltransferase	Sterol methyltransferase C-terminal | Methyltransferase domain | Methyltransferase domain	metabolic process; methyltransferase activity; steroid biosynthetic process	Lipid	YML008C	ERG6	386.3	2.7e-110	BDBG_08700.1	402.519 0.0 372 193 245
BDBG_03699	CDP-diacylglycerol-glycerol-3-phosphate 3-phosphatidyltransferase	Phospholipase D Active site motif	catalytic activity; metabolic process; phospholipid biosynthetic process; phosphotransferase activity, for other substituted phosphate groups	Lipid	YCL004W	PGS1	371.5	6.7e-106	BDBG_03699.2	404.445 0.0 491 214 315
BDBG_03035	acetoacetyl-CoA synthase	AMP-binding enzyme | acetoacetate-CoA ligase	lipid metabolic process; acetoacetate-CoA ligase activity; catalytic activity; metabolic process	Lipid	--	--	--	--	--	--
BDBG_01430	acetoacetyl-CoA synthase	AMP-binding enzyme | acetoacetate-CoA ligase	lipid metabolic process; acetoacetate-CoA ligase activity; catalytic activity; metabolic process	Lipid	--	--	--	--	--	--
BDBG_09522	acetoacetyl-CoA synthase	AMP-binding enzyme | acetoacetate-CoA ligase	lipid metabolic process; acetoacetate-CoA ligase activity; catalytic activity; metabolic process	Lipid	--	--	--	--	--	--
BDBG_06886	patatin-like phospholipase	Patatin-like phospholipase	metabolic process; lipid metabolic process; ATP binding; apoptosis	Lipid	--	--	--	--	--	--
BDBG_00525	lysophospholipase	Lysophospholipase catalytic domain	metabolic process; phospholipase activity; phospholipid catabolic process	Lipid - Phospholipase - Lipid	YMR008C	PLB1	432.1	3.6e-124	BDBG_00525.1	480.715 0.0 566 259 336
BDBG_08082	acetyl-CoA carboxylase	Carbamoyl-phosphate synthase L chain, N-terminal domain | Biotin carboxylase C-terminal domain | Acetyl-CoA carboxylase, central region | Carbamoyl-phosphate synthase L chain, ATP binding domain	catalytic activity; ATP binding; biotin binding; transporter activity; transport; membrane; transmembrane transport; metabolic process; ligase activity; acetyl-CoA carboxylase activity; fatty acid biosynthetic process	Lipid (TMT)	YNR016C	ACC1	1422.6	0	BDBG_08082.1	2837.75 0.0 2267 1394 1692
BDBG_05646	tafazzin	Acyltransferase	metabolic process; acyltransferase activity	Lipid: acyltransferase	YPR140W	TAZ1	100.8	6e-46	BDBG_05646.1	179.489 2.8E-45 368 124 187
BDBG_05266	"peroxisomal D3;D2-enoyl-CoA isomerase"	Enoyl-CoA hydratase/isomerase family	catalytic activity; metabolic process	Lipid: B-ox	YLR284C	ECI1	129	2.9e-32	BDBG_05266.1	156.377 1.75272E-38 265 92 150
BDBG_03473	3-ketoacyl-coA thiolase peroxisomal A	Thiolase, C-terminal domain | Thiolase, N-terminal domain | acetyl-CoA acetyltransferases	catalytic activity; metabolic process; transferase activity, transferring acyl groups other than amino-acyl groups	Lipid: B-ox, Acetyltransferase	YIL160C	POT1	339.5	3.2e-96	BDBG_03473.1	391.734 0.0 429 212 281
BDBG_07555	"UDP-glucose;sterol transferase"	Glycosyltransferase family 28 N-terminal domain	metabolic process; transferase activity, transferring hexosyl groups; carbohydrate metabolic process; lipid glycosylation	Lipid: Carbohydrate MP	--	--	--	--	--	--
BDBG_00464	acyl-Coenzyme A oxidase subunit 2	Acyl-CoA dehydrogenase, middle domain	metabolic process; oxidoreductase activity, acting on the CH-CH group of donors; FAD binding; oxidation reduction; acyl-CoA dehydrogenase activity; acyl-CoA oxidase activity; peroxisome; fatty acid metabolic process; electron carrier activity; oxidoreductase activity	Lipid: Electron carrier, acylCoA	--	--	--	--	--	--
BDBG_01380	fatty acid transporter	AMP-binding enzyme	catalytic activity; metabolic process	Lipid: FA	--	--	--	--	--	--
BDBG_09190	fatty acid synthase alpha subunit FasA	phosphopantethiene--protein transferase domain | 4'-phosphopantetheinyl transferase superfamily | holo-(acyl-carrier-protein) synthase	magnesium ion binding; fatty acid biosynthetic process; holo-[acyl-carrier-protein] synthase activity; catalytic activity; binding; metabolic process; biosynthetic process; macromolecule biosynthetic process	Lipid: FA, SDR	YPL231W	FAS2	1840.8,	0	BDBG_09190.1	2127.83 0.0 1747 1036 1314
BDBG_00631	3-ketoacyl-CoA reductase	short chain dehydrogenase	metabolic process; oxidoreductase activity; catalytic activity; binding; oxidation reduction	Lipid: FA, SDR	YBR159W	IFA38	227.9	3.9e-62	BDBG_00631.1	258.84 0.0 306 130 190
BDBG_01872	methyltransferase	Methyltransferase domain | Methyltransferase domain	metabolic process; methyltransferase activity	Lipid: methyltransferase	YHR209W	CRG1	47.7	3.7e-05	BDBG_01872.1	48.521 5.23689E-6 104 31 54
BDBG_02355	acyl-CoA oxidase	Acyl-CoA oxidase | Acyl-CoA dehydrogenase, middle domain	acyl-CoA dehydrogenase activity; oxidation reduction; acyl-CoA oxidase activity; peroxisome; fatty acid beta-oxidation; metabolic process; oxidoreductase activity, acting on the CH-CH group of donors; fatty acid metabolic process; FAD binding; electron carrier activity; oxidoreductase activity	Lipid: OR/ORA, B-ox	YGL205W	POX1	216.6	4.5e-59	BDBG_02355.1	259.61 0.0 569 180 280
BDBG_00463	acyl-CoA oxidase	Acyl-CoA oxidase | Acyl-CoA dehydrogenase, middle domain	metabolic process; oxidoreductase activity, acting on the CH-CH group of donors; FAD binding; oxidation reduction; acyl-CoA oxidase activity; peroxisome; fatty acid beta-oxidation; acyl-CoA dehydrogenase activity; fatty acid metabolic process; electron carrier activity; oxidoreductase activity	Lipid: OR/ORA, B-ox	--	--	--	--	--	--
BDBG_04122	sporulation protein SPS19	short chain dehydrogenase	catalytic activity; binding; metabolic process; oxidoreductase activity; oxidation reduction	Lipid: OR/ORA, B-ox, SDR	YNL202W	SPS19	205	3.6e-55	BDBG_04122.1	248.44 0.0 294 135 187
BDBG_07137	acetoacetyl-CoA reductase	short chain dehydrogenase | MaoC like domain	catalytic activity; binding; metabolic process; oxidoreductase activity; oxidation reduction	Lipid: OR/ORA, B-ox, SDR	YKR009C	FOX2	688.3	2.2e-201	BDBG_07137.1	781.941 0.0 918 434 565
BDBG_08449	squalene epoxidase	Squalene epoxidase	squalene monooxygenase activity; integral to membrane; FAD binding; oxidation reduction; oxidoreductase activity; metabolic process	Lipid: OR/ORA, Ergosterol	YGR175C	ERG1	242.3	1.6e-86	BDBG_08449.2	331.257 0.0 484 194 275
BDBG_09189	fatty acid synthase beta subunit dehydratase	Domain of unknown function (DUF1729) | Acyl transferase domain | MaoC like domain	metabolic process; transferase activity; fatty-acid synthase activity; fatty acid synthase complex; fatty acid biosynthetic process; oxidation reduction; oxidoreductase activity	Lipid: OR/ORA, FA	YKL182W	FAS1	S:1637.0	0	BDBG_09189.1	2355.1 0.0 2069 1141 1487
BDBG_00201	mitochondrial enoyl reductase	Alcohol dehydrogenase GroES-like domain | Carboxymuconolactone decarboxylase family	catalytic activity; binding; metabolic process; zinc ion binding; oxidoreductase activity; oxidation reduction	Lipid: OR/ORA, FA	--	--	--	--	--	--
BDBG_06981	enoyl-(acyl-carrier-protein) reductase II	2-nitropropane dioxygenase	2-nitropropane dioxygenase activity; oxidation reduction; catalytic activity; metabolic process	Lipid: OR/ORA, FA	--	--	--	--	--	--
BDBG_09268	3-hydroxybutyryl-CoA dehydrogenase	3-hydroxyacyl-CoA dehydrogenase, NAD binding domain | 3-hydroxyacyl-CoA dehydrogenase, C-terminal domain	catalytic activity; binding; metabolic process; oxidoreductase activity; coenzyme binding; fatty acid metabolic process	Lipid: OR/ORA, FA	--	--	--	--	--	--
BDBG_03618	lipid transfer protein	SCP-2 sterol transfer family	sterol carrier activity; metabolic process; oxidoreductase activity	Lipid: ORA	--	--	--	--	--	--
BDBG_09292	short chain dehydrogenase/reductase	short chain dehydrogenase	metabolic process; oxidoreductase activity; catalytic activity; binding; oxidation reduction	Lipid: TAG biosynthesis, SDR	YIL124W	AYR1	127.2	9.3e-32	BDBG_09292.1	157.532 9.59262E-39 241 96 137
BDBG_02772	cyanate hydratase	Cyanate lyase C-terminal domain | cyanate hydratase	cyanate hydratase activity; cyanate metabolic process; metabolic process; hydro-lyase activity; DNA binding	Lyase: Cyanate lyase C-terminal domain	--	--	--	--	--	--
BDBG_06718	deoxyribose-phosphate aldolase	DeoC/LacD family aldolase | deoxyribose-phosphate aldolase	deoxyribose-phosphate aldolase activity; cytoplasm; deoxyribonucleotide catabolic process; catalytic activity; metabolic process; lyase activity	Lyase: DeoC/LacD family aldolase, deoC deoxyribose-phosphate aldolase	--	--	--	--	--	--
BDBG_03560	dihydrodipicolinate synthetase	Dihydrodipicolinate synthetase family	metabolic process; lyase activity; catalytic activity	Lyase: Dihydrodipicolinate synthetase family	--	--	--	--	--	--
BDBG_02384	dihydrodipicolinate synthetase	Dihydrodipicolinate synthetase family	metabolic process; lyase activity; catalytic activity	Lyase: Dihydrodipicolinate synthetase family	--	--	--	--	--	--
BDBG_05697	glutathione-dependent formaldehyde-activating	Glutathione-dependent formaldehyde-activating enzyme	metabolic process; carbon-sulfur lyase activity	Lyase: Glutathione-dependent formaldehyde-activating enzyme	--	--	--	--	--	--
BDBG_06842	DUF636 domain-containing protein	Glutathione-dependent formaldehyde-activating enzyme	metabolic process; carbon-sulfur lyase activity	Lyase: Glutathione-dependent formaldehyde-activating enzyme	--	--	--	--	--	--
BDBG_07053	DUF636 domain-containing protein	Glutathione-dependent formaldehyde-activating enzyme	metabolic process; carbon-sulfur lyase activity	Lyase: Glutathione-dependent formaldehyde-activating enzyme	--	--	--	--	--	--
BDBG_04696	conserved hypothetical protein	Glutathione-dependent formaldehyde-activating enzyme	metabolic process; carbon-sulfur lyase activity	Lyase: Glutathione-dependent formaldehyde-activating enzyme	--	--	--	--	--	--
BDBG_04918	isocitrate lyase	Isocitrate lyase family | isocitrate lyase	isocitrate lyase activity; carboxylic acid metabolic process; catalytic activity; metabolic process	lyase: Phosphoenolpyruvate phosphomutase & isocit_lyase: isocitrate lyase	YER065C	ICL1	561.2	5e-163	BDBG_04918.1	672.929 0.0 526 315 402
BDBG_07693	diaminopropionate ammonia-lyase	Pyridoxal-phosphate dependent enzyme | diaminopropionate ammonia-lyase family	catalytic activity; metabolic process; pyridoxal phosphate binding	Lyase: Pyridoxal-phosphate dependent enzyme, diampropi_NH3ly diaminopropionate ammonia-lyase	--	--	--	--	--	--
BDBG_03628	oxidoreductase	Zinc-binding dehydrogenase | Alcohol dehydrogenase GroES-like domain	zinc ion binding; oxidoreductase activity; oxidation reduction; catalytic activity; binding; metabolic process	MDR	YNL134C	YNL134C	75.8	4e-14	BDBG_03628.1	95.9005 3.71581E-20 238 73 114
BDBG_02114	zinc alcohol dehydrogenase	Zinc-binding dehydrogenase | Alcohol dehydrogenase GroES-like domain	catalytic activity; binding; metabolic process; zinc ion binding; oxidoreductase activity; oxidation reduction	MDR: ADH	YBL069W	AST1	52.6	4.6e-08	BDBG_02114.1	53.9138 1.95678E-7 260 63 110
BDBG_02345	NADP-dependent alcohol dehydrogenase	Alcohol dehydrogenase GroES-like domain | Zinc-binding dehydrogenase	catalytic activity; binding; metabolic process; zinc ion binding; oxidoreductase activity; oxidation reduction	MDR: ADH	YCR105W	ADH7	136.7	1.1e-34	BDBG_02345.2	119.398 4.8701E-27 341 92 145
BDBG_02023	alcohol dehydrogenase	Zinc-binding dehydrogenase | Alcohol dehydrogenase GroES-like domain	catalytic activity; binding; metabolic process; zinc ion binding; oxidoreductase activity; oxidation reduction	MDR: ADH	--	--	--	--	--	--
BDBG_07984	alcohol dehydrogenase II	Alcohol dehydrogenase GroES-like domain | Zinc-binding dehydrogenase	zinc ion binding; oxidoreductase activity; oxidation reduction; catalytic activity; binding; metabolic process	MDR: ADH	--	--	--	--	--	--
BDBG_06386	zinc-dependent alcohol dehydrogenase	Alcohol dehydrogenase GroES-like domain | Zinc-binding dehydrogenase	catalytic activity; binding; metabolic process; zinc ion binding; oxidoreductase activity; oxidation reduction	MDR: ADH	--	--	--	--	--	--
BDBG_09529	zinc-binding dehydrogenase	Alcohol dehydrogenase GroES-like domain | Zinc-binding dehydrogenase	catalytic activity; binding; metabolic process; zinc ion binding; oxidoreductase activity; oxidation reduction	MDR: ADH	--	--	--	--	--	--
BDBG_01312	alcohol dehydrogenase	Alcohol dehydrogenase GroES-like domain | Zinc-binding dehydrogenase	catalytic activity; binding; metabolic process; zinc ion binding; oxidoreductase activity; oxidation reduction	MDR: ADH	--	--	--	--	--	--
BDBG_02783	alcohol dehydrogenase	Zinc-binding dehydrogenase | Alcohol dehydrogenase GroES-like domain	zinc ion binding; oxidoreductase activity; oxidation reduction; catalytic activity; binding; metabolic process	MDR: ADH	--	--	--	--	--	--
BDBG_03292	alcohol dehydrogenase	Zinc-binding dehydrogenase | Alcohol dehydrogenase GroES-like domain	catalytic activity; binding; metabolic process; zinc ion binding; oxidoreductase activity; oxidation reduction	MDR: ADH	--	--	--	--	--	--
BDBG_08446	zinc-containing alcohol dehydrogenase	Zinc-binding dehydrogenase | Alcohol dehydrogenase GroES-like domain	zinc ion binding; oxidoreductase activity; oxidation reduction; catalytic activity; binding; metabolic process	MDR: ADH	--	--	--	--	--	--
BDBG_04962	alcohol dehydrogenase	Alcohol dehydrogenase GroES-like domain | Zinc-binding dehydrogenase	catalytic activity; binding; metabolic process; zinc ion binding; oxidoreductase activity; oxidation reduction	MDR: ADH	--	--	--	--	--	--
BDBG_01035	quinone oxidoreductase	Zinc-binding dehydrogenase | Alcohol dehydrogenase GroES-like domain	catalytic activity; binding; metabolic process; zinc ion binding; oxidoreductase activity; oxidation reduction	MDR: quinone	YBR046C	ZTA1	271.5	9.9e-76	BDBG_01035.1	299.671 0.0 334 151 225
BDBG_09489	quinone oxidoreductase	putative NAD(P)H quinone oxidoreductase, PIG3 family | Zinc-binding dehydrogenase | Alcohol dehydrogenase GroES-like domain	catalytic activity; binding; metabolic process; oxidoreductase activity; zinc ion binding; oxidation reduction	MDR: quinone	--	--	--	--	--	--
BDBG_02009	xylitol dehydrogenase	Zinc-binding dehydrogenase | Alcohol dehydrogenase GroES-like domain | UbiD family decarboxylases	zinc ion binding; oxidoreductase activity; oxidation reduction; catalytic activity; binding; metabolic process	MDR: xylitol	YJR159W	SOR1	285.6	5.6e-80	BDBG_02009.1	308.531 0.0 354 179 230
BDBG_06719	siroheme synthase	Tetrapyrrole (Corrin/Porphyrin) Methylases | siroheme synthase, N-terminal domain	porphyrin biosynthetic process; methyltransferase activity; catalytic activity; binding; metabolic process; uroporphyrin-III C-methyltransferase activity; siroheme biosynthetic process	Methyltransferase	YKR069W	MET1	245.5	7.3e-103	BDBG_06719.1	406.371 0.0 585 241 326
BDBG_08552	TAM domain methyltransferase	Methyltransferase domain	metabolic process; methyltransferase activity	Methyltransferase	--	--	--	--	--	--
BDBG_07071	methyltransferase type 11	--	metabolic process; methyltransferase activity	Methyltransferase: SDR	--	--	--	--	--	--
BDBG_04050	conserved hypothetical protein	--	catalytic activity; binding; metabolic process	MP	--	--	--	--	--	--
BDBG_07996	lysergyl peptide synthetase LpsB	AMP-binding enzyme | amino acid adenylation domain	catalytic activity; metabolic process	MP	--	--	--	--	--	--
BDBG_05055	AMP-binding domain-containing protein	AMP-binding enzyme	catalytic activity; metabolic process	MP	--	--	--	--	--	--
BDBG_04120	AMP-binding enzyme	AMP-binding enzyme	catalytic activity; metabolic process	MP	--	--	--	--	--	--
BDBG_01341	lysergyl peptide synthetase LpsB	AMP-binding enzyme	catalytic activity; metabolic process	MP	--	--	--	--	--	--
BDBG_04128	AMP dependent CoA ligase	AMP-binding enzyme	catalytic activity; metabolic process	MP	--	--	--	--	--	--
BDBG_04741	isochorismatase family hydrolase	Isochorismatase family	catalytic activity; metabolic process	MP	YGL037C	PNC1	106.8	1.8e-25	BDBG_04741.1	120.553 6.83636E-28 225 76 123
BDBG_05765	vacuolar protein sorting protein Vps66	Acyltransferase	metabolic process; acyltransferase activity	MP	YPR139C	VPS66	55	2e-07	BDBG_05765.1	56.225 3.05535E-8 269 67 117
BDBG_06538	FAD synthetase	Phosphoadenosine phosphosulfate reductase family	metabolic process; transferase activity	MP	YDL045C	FAD1	124.4	5.1e-34	BDBG_06538.1	125.946 2.85319E-29 280 84 130
BDBG_08501	pyridoxal biosynthesis lyase pdxS	SOR/SNZ family | pyridoxine biosynthesis protein	catalytic activity; metabolic process	MP	YNL333W	SNZ2	307.8	1.2e-86	BDBG_08501.1	358.221 0.0 304 185 217
BDBG_01538	protein fmp52-2	--	catalytic activity; binding; metabolic process	MP	YER004W	FMP52	75.8	3.5e-16	BDBG_01538.1	78.5666 3.16144E-15 157 60 76
BDBG_03483	acetate-CoA ligase	AMP-binding enzyme | acetate--CoA ligase	catalytic activity; metabolic process; acetate-CoA ligase activity; AMP binding	MP	YLR153C	ACS2	767.9	2.8e-225	BDBG_03483.1	845.884 0.0 676 405 512
BDBG_06856	coenzyme A synthetase	AMP-binding enzyme	catalytic activity; metabolic process	MP	YBR222C	PCS60	385.6	1.9e-125	BDBG_06856.1	454.521 0.0 538 248 326
BDBG_09428	transferase	--	catalytic activity; metabolic process	MP	YJL062W	LAS21	244.8	4.4e-93	BDBG_09428.1	361.688 0.0 871 270 416
BDBG_01713	methyltransferase	Methyltransferase domain | Methyltransferase domain	metabolic process; methyltransferase activity	MP	YCR047C	BUD23	244.4	1.5e-67	BDBG_01713.1	288.886 0.0 289 153 203
BDBG_01888	fumarylacetoacetate hydrolase	Fumarylacetoacetate (FAA) hydrolase family	catalytic activity; metabolic process	MP	YNL168C	FMP41	139.5	9.5e-51	BDBG_01888.1	204.527 0.0 218 103 141
BDBG_09219	AMP-binding enzyme	AMP-binding enzyme	catalytic activity; metabolic process	MP	--	--	--	--	--	--
BDBG_02966	protein arginine methyltransferase RmtB	Methyltransferase domain	metabolic process; methyltransferase activity	MP	--	--	--	--	--	--
BDBG_03027	glycerol-3-phosphate acyltransferase Sct1	Acyltransferase	metabolic process; acyltransferase activity	MP	--	--	--	--	--	--
BDBG_01728	fumarylacetoacetate hydrolase	Fumarylacetoacetate (FAA) hydrolase family	catalytic activity; metabolic process	MP	--	--	--	--	--	--
BDBG_08198	acyl-CoA synthetase	AMP-binding enzyme	catalytic activity; metabolic process	MP	--	--	--	--	--	--
BDBG_00232	succinyl-CoA ligase alpha-chain	CoA binding domain | succinate-CoA ligase, alpha subunit	catalytic activity; binding; metabolic process	MP	--	--	--	--	--	--
BDBG_00406	aspartyl-tRNA synthetase	HAD-superfamily subfamily IIA hydrolase, TIGR01456, CECR5 | HAD-superfamily hydrolase, subfamily IIA	metabolic process; hydrolase activity	MP	--	--	--	--	--	--
BDBG_05328	AMP dependent ligase	AMP-binding enzyme	catalytic activity; metabolic process	MP	--	--	--	--	--	--
BDBG_07115	enoyl-CoA hydratase	Enoyl-CoA hydratase/isomerase family	catalytic activity; metabolic process	MP	--	--	--	--	--	--
BDBG_01126	AMP-binding enzyme	AMP-binding enzyme	catalytic activity; metabolic process	MP	--	--	--	--	--	--
BDBG_00627	solute carrier family 27	AMP-binding enzyme	catalytic activity; metabolic process	MP	--	--	--	--	--	--
BDBG_08015	phenylacetyl-CoA ligase	AMP-binding enzyme	catalytic activity; metabolic process	MP	--	--	--	--	--	--
BDBG_01555	enoyl-CoA hydratase	Enoyl-CoA hydratase/isomerase family	catalytic activity; metabolic process	MP	--	--	--	--	--	--
BDBG_01502	enoyl-CoA hydratase	Enoyl-CoA hydratase/isomerase family	catalytic activity; metabolic process	MP	--	--	--	--	--	--
BDBG_06785	phenylacetyl-CoA ligase	AMP-binding enzyme	catalytic activity; metabolic process	MP	--	--	--	--	--	--
BDBG_02226	enoyl-CoA hydratase	Enoyl-CoA hydratase/isomerase family	catalytic activity; metabolic process	MP	--	--	--	--	--	--
BDBG_07530	polyketide synthase	Acyl transferase domain	metabolic process; catalytic activity; biosynthetic process; transferase activity	MP	--	--	--	--	--	--
BDBG_01089	acyltransferase	Acyltransferase	metabolic process; acyltransferase activity	MP	--	--	--	--	--	--
BDBG_01326	alpha-methylacyl-CoA racemase	CoA-transferase family III	catalytic activity; metabolic process	MP	--	--	--	--	--	--
BDBG_01600	dermal papilla derived protein 13	CoA-transferase family III	catalytic activity; metabolic process	MP	--	--	--	--	--	--
BDBG_06322	CAIB/BAIF family enzyme	CoA-transferase family III	catalytic activity; metabolic process	MP	--	--	--	--	--	--
BDBG_00381	succinyl-CoA:3-ketoacid-coenzyme A transferase 1	Coenzyme A transferase | 3-oxoacid CoA-transferase, A subunit | 3-oxoacid CoA-transferase, B subunit	metabolic process; CoA-transferase activity; mitochondrion; ketone body catabolic process	MP	--	--	--	--	--	--
BDBG_02142	enoyl-CoA hydratase	Enoyl-CoA hydratase/isomerase family	catalytic activity; metabolic process	MP	--	--	--	--	--	--
BDBG_01868	conserved hypothetical protein	Phospholipase D Active site motif	catalytic activity; metabolic process	MP	--	--	--	--	--	--
BDBG_03212	IQ calmodulin-binding domain-containing protein	Phospholipase D Active site motif	catalytic activity; metabolic process	MP	--	--	--	--	--	--
BDBG_02812	saccharopine dehydrogenase	Saccharopine dehydrogenase	catalytic activity; binding; metabolic process	MP	--	--	--	--	--	--
BDBG_02288	AMP-binding enzyme	--	catalytic activity; metabolic process	MP	--	--	--	--	--	--
BDBG_03431	conserved hypothetical protein	--	catalytic activity; binding; metabolic process	MP	--	--	--	--	--	--
BDBG_03763	predicted protein	--	catalytic activity; ATP binding; metabolic process	MP	--	--	--	--	--	--
BDBG_04837	nonspecific lipid-transfer protein	--	catalytic activity; metabolic process	MP	--	--	--	--	--	--
BDBG_05622	conserved hypothetical protein	--	catalytic activity; binding; metabolic process	MP	--	--	--	--	--	--
BDBG_07548	enoyl-CoA hydratase/isomerase	Enoyl-CoA hydratase/isomerase family	catalytic activity; metabolic process	MP	--	--	--	--	--	--
BDBG_05795	conserved hypothetical protein	Methyltransferase domain	metabolic process; methyltransferase activity	MP	--	--	--	--	--	--
BDBG_05957	4-coumarate:coenzyme A ligase	--	catalytic activity; metabolic process	MP	--	--	--	--	--	--
BDBG_08230	uracil-5-carboxylate decarboxylase	Amidohydrolase	catalytic activity; metabolic process	MP	--	--	--	--	--	--
BDBG_09362	enoyl-CoA hydratase/isomerase	Enoyl-CoA hydratase/isomerase family	catalytic activity; metabolic process	MP	--	--	--	--	--	--
BDBG_00960	haloacid dehalogenase	haloacid dehalogenase-like hydrolase | haloacid dehalogenase, type II	catalytic activity; metabolic process	MP	--	--	--	--	--	--
BDBG_03279	predicted protein	Methyltransferase domain	metabolic process; methyltransferase activity	MP	--	--	--	--	--	--
BDBG_00558	molybdenum cofactor sulfurase	MOSC N-terminal beta barrel domain | MOSC domain	catalytic activity; molybdenum ion binding; pyridoxal phosphate binding; metabolic process	MP	--	--	--	--	--	--
BDBG_01617	conserved hypothetical protein	--	catalytic activity; ATP binding; metabolic process	MP	--	--	--	--	--	--
BDBG_02699	predicted protein	--	metabolic process; transferase activity	MP	--	--	--	--	--	--
BDBG_00054	long-chain-fatty-acid-CoA ligase	AMP-binding enzyme	catalytic activity; metabolic process	MP	--	--	--	--	--	--
BDBG_04010	UDP-N-acetylglucosamine pyrophosphorylase	UTP--glucose-1-phosphate uridylyltransferase	metabolic process; nucleotidyltransferase activity	MP	--	--	--	--	--	--
BDBG_07884	phosphatidyl synthase	HAD-superfamily subfamily IIA hydrolase, TIGR01456, CECR5 | HAD-superfamily hydrolase, subfamily IIA	metabolic process; hydrolase activity	MP	--	--	--	--	--	--
BDBG_02032	biotin synthase	Radical SAM superfamily | Biotin and Thiamin Synthesis associated domain | biotin synthase	catalytic activity; metabolic process; biotin synthase activity; biotin biosynthetic process; iron-sulfur cluster binding	MP: Biotin	YGR286C	BIO2	396.2	2.9e-113	BDBG_02032.1	454.907 0.0 372 204 277
BDBG_05192	enoyl-CoA hydratase/isomerase	Enoyl-CoA hydratase/isomerase family	catalytic activity; metabolic process	MP: Enoyl-CoA hydratase/isomerase family	--	--	--	--	--	--
BDBG_08528	poly(p)/ATP NAD kinase	ATP-NAD kinase	NAD+ kinase activity; metabolic process	MP: NAD kinase	YPL188W	POS5	126.5	3.3e-56	BDBG_08528.1	214.927 0.0 472 145 217
BDBG_08268	NAD+ kinase	ATP-NAD kinase	NAD+ kinase activity; metabolic process	MP: NAD Kinase	--	--	--	--	--	--
BDBG_00044	type I phosphodiesterase/nucleotide pyrophosphatase	Type I phosphodiesterase / nucleotide pyrophosphatase	catalytic activity; metabolic process	MP: phosphatase	YEL016C	NPP2	173	9.4e-46	BDBG_00044.1	188.348 0.0 447 140 216
BDBG_02056	phosphoserine phosphatase	2,3-diketo-5-methylthio-1-phosphopentane phosphatase | HAD-superfamily hydrolase, subfamily IB (PSPase-like)	phosphatase activity; metabolic process	MP: phosphatase	YNL010W	YNL010W	214.2	6.3e-58	BDBG_02056.1	236.884 0.0 243 119 167
BDBG_02191	HAD superfamily hydrolase	HAD-superfamily hydrolase, subfamily IA, variant 1 | haloacid dehalogenase-like hydrolase | HAD-superfamily hydrolase, subfamily IA, variant 3	metabolic process; phosphoglycolate phosphatase activity; catalytic activity	MP: phosphatase	YOR131C	YOR131C	147.3	1.2e-37	BDBG_02191.1	155.992 1.33933E-38 202 88 127
BDBG_08932	extracellular phytase	Alkaline phosphatase	catalytic activity; metabolic process; phosphatase activity	MP: phosphatase	--	--	--	--	--	--
BDBG_04428	predicted protein	--	metabolic process; phosphatase activity	MP: phosphatase	--	--	--	--	--	--
BDBG_07944	ubiquitin-like activating enzyme UbaB	Ubiquitin-activating enzyme active site | ThiF family | Repeat in ubiquitin-activating (UBA) protein	catalytic activity; binding; metabolic process; ATP binding; protein modification process; small protein activating enzyme activity	MP: Protein Modification	YDR390C	UBA2	303.2	1.2e-88	BDBG_07944.1	343.969 0.0 515 204 298
BDBG_05189	pyridoxal-phosphate dependent enzyme	Pyridoxal-phosphate dependent enzyme	catalytic activity; metabolic process; pyridoxal phosphate binding	MP: PyrP Binding	YKL218C	SRY1	106.4	2.5e-31	BDBG_05189.1	175.252 4.5E-44 346 116 173
BDBG_06982	cysteine desulfurase	Aminotransferase class-V	catalytic activity; pyridoxal phosphate binding; metabolic process	MP: PyrP Binding	--	--	--	--	--	--
BDBG_03805	epoxide hydrolase	haloacid dehalogenase-like hydrolase | Epoxide hydrolase N-terminal domain-like phosphatase	catalytic activity; metabolic process; structural constituent of ribosome; intracellular; ribosome; translation	MP: Ribosome	--	--	--	--	--	--
BDBG_07381	sulfatase domain-containing protein	--	metabolic process; sulfuric ester hydrolase activity; catalytic activity	MP: sulfur	--	--	--	--	--	--
BDBG_07281	triosephosphate isomerase	Triosephosphate isomerase	triose-phosphate isomerase activity; metabolic process; catalytic activity	MP: Triose-phosphate	--	--	--	--	--	--
BDBG_06041	tRNA methyltransferase	Methyltransferase domain | Methyltransferase domain	metabolic process; methyltransferase activity	MP: tRNA	YML014W	TRM9	189.9	3.8e-62	BDBG_06041.1	205.297 0.0 175 104 126
BDBG_08666	conserved hypothetical protein	NmrA-like family	catalytic activity; binding; metabolic process; regulation of nitrogen utilization; transcription repressor activity	Nitrogen	--	--	--	--	--	--
BDBG_04219	isoflavone reductase	--	regulation of nitrogen utilization; transcription repressor activity; catalytic activity; binding; metabolic process	Nitrogen	--	--	--	--	--	--
BDBG_08236	conserved hypothetical protein	--	regulation of nitrogen utilization; transcription repressor activity; catalytic activity; binding; metabolic process	Nitrogen	--	--	--	--	--	--
BDBG_00808	FLU1-I	Glutamine synthetase, catalytic domain | Amidohydrolase	catalytic activity; metabolic process; glutamate-ammonia ligase activity; nitrogen compound metabolic process	Nitrogen	--	--	--	--	--	--
BDBG_02423	succinate-semialdehyde dehydrogenase	Aldehyde dehydrogenase family | succinate-semialdehyde dehydrogenase	metabolic process; oxidoreductase activity; oxidation reduction; oxidoreductase activity, acting on the aldehyde or oxo group of donors, NAD or NADP as acceptor	Nitrogen: OR/ORA	YBR006W	UGA2	488	5.8e-141	BDBG_02423.1	541.191 0.0 490 260 349
BDBG_00809	succinate-semialdehyde dehydrogenase	Aldehyde dehydrogenase family | succinate-semialdehyde dehydrogenase	metabolic process; oxidoreductase activity; oxidation reduction	Nitrogen: OR/ORA	--	--	--	--	--	--
BDBG_05415	NmrA family protein	NmrA-like family	regulation of nitrogen utilization; transcription repressor activity; catalytic activity; binding; metabolic process	Nitrogen: SDR	YMR090W	YMR090W	39.6	0.016	BDBG_05415.1	43.5134 1.34731E-4 131 35 58
BDBG_07054	conserved hypothetical protein	NmrA-like family	regulation of nitrogen utilization; transcription repressor activity; catalytic activity; binding; metabolic process	Nitrogen: SDR	--	--	--	--	--	--
BDBG_08707	NmrA family transcriptional regulator	NmrA-like family	regulation of nitrogen utilization; transcription repressor activity; catalytic activity; binding; metabolic process	Nitrogen: SDR	--	--	--	--	--	--
BDBG_01292	2-nitropropane dioxygenase	2-nitropropane dioxygenase	2-nitropropane dioxygenase activity; oxidation reduction; catalytic activity; metabolic process	OR: 2 nitropropane	--	--	--	--	--	--
BDBG_01869	oxidoreductase	2-nitropropane dioxygenase	catalytic activity; metabolic process; 2-nitropropane dioxygenase activity; oxidation reduction	OR: 2 nitropropane	--	--	--	--	--	--
BDBG_02678	oxidoreductase	2-nitropropane dioxygenase	2-nitropropane dioxygenase activity; oxidation reduction; catalytic activity; metabolic process	OR: 2 nitropropane	--	--	--	--	--	--
BDBG_09232	mannitol-1-phosphate dehydrogenase	Mannitol dehydrogenase C-terminal domain | Mannitol dehydrogenase Rossmann domain	catalytic activity; binding; metabolic process; oxidoreductase activity; coenzyme binding; oxidation reduction	OR/ORA	YEL070W	DSF1	74.4	3.7e-13	BDBG_09232.1	78.5666 1.01493E-14 202 54 89
BDBG_09399	NADH:flavin oxidoreductase/NADH oxidase	NADH:flavin oxidoreductase / NADH oxidase family	FMN binding; oxidoreductase activity; catalytic activity; metabolic process	OR/ORA	--	--	--	--	--	--
BDBG_01644	aldehyde dehydrogenase	Aldehyde dehydrogenase family	metabolic process; oxidoreductase activity; oxidation reduction	OR/ORA	--	--	--	--	--	--
BDBG_04829	succinate-semialdehyde dehydrogenase	Aldehyde dehydrogenase family | succinate-semialdehyde dehydrogenase	metabolic process; oxidoreductase activity; oxidation reduction	OR/ORA	--	--	--	--	--	--
BDBG_00911	FMN-dependent alpha-hydroxy acid dehydrogenase	FMN-dependent dehydrogenase	oxidoreductase activity; catalytic activity; metabolic process; oxidation reduction	OR/ORA	--	--	--	--	--	--
BDBG_00052	peroxisomal dehydratase	MaoC like domain	metabolic process; oxidoreductase activity	OR/ORA	--	--	--	--	--	--
BDBG_08693	conserved hypothetical protein	--	monooxygenase activity; oxidation reduction; metabolic process; oxidoreductase activity	OR/ORA	--	--	--	--	--	--
BDBG_06077	mitochondrial cytochrome b2	FMN-dependent dehydrogenase | Cytochrome b5-like Heme/Steroid binding domain	oxidoreductase activity; heme binding; oxidation reduction; catalytic activity; metabolic process	OR/ORA: Heme	--	--	--	--	--	--
BDBG_08049	thiamine-phosphate pyrophosphorylase	Hydroxyethylthiazole kinase family | Thiamine monophosphate synthase/TENI	oxidoreductase activity; metal ion binding; oxidation reduction; GTP binding; microtubule; microtubule-based process; G-protein coupled receptor protein signaling pathway; integral to membrane; thiamin-phosphate diphosphorylase activity; thiamin biosynthetic process; hydroxyethylthiazole kinase activity; catalytic activity; metabolic process	OR/ORA: Thiamine	YPL214C	THI6	212.0,	1.5e-57	BDBG_08049.1	251.521 0.0 541 191 275
BDBG_02195	NADPH dehydrogenase	NADH:flavin oxidoreductase / NADH oxidase family	FMN binding; oxidoreductase activity; catalytic activity; metabolic process	ORA	YPL171C	OYE3	250.8	4.4e-69	BDBG_02195.1	271.937 0.0 375 161 224
BDBG_07262	glyoxylate reductase	D-isomer specific 2-hydroxyacid dehydrogenase, NAD binding domain | D-isomer specific 2-hydroxyacid dehydrogenase, catalytic domain	oxidoreductase activity, acting on the CH-OH group of donors, NAD or NADP as acceptor; cofactor binding; catalytic activity; binding; metabolic process; NAD or NADH binding	ORA	YNL274C	GOR1	236.7	8.7e-65	BDBG_07262.1	259.225 0.0 346 151 197
BDBG_07692	formate dehydrogenase	D-isomer specific 2-hydroxyacid dehydrogenase, NAD binding domain | D-isomer specific 2-hydroxyacid dehydrogenase, catalytic domain	catalytic activity; binding; metabolic process; oxidoreductase activity, acting on the CH-OH group of donors, NAD or NADP as acceptor; cofactor binding; NAD or NADH binding	ORA	YOR388C	FDH1	215.2	2.5e-96	BDBG_07692.1	394.045 0.0 376 206 257
BDBG_06749	malate dehydrogenase	--	catalytic activity; binding; metabolic process; oxidoreductase activity, acting on the CH-OH group of donors, NAD or NADP as acceptor; NAD or NADH binding	ORA	--	--	--	--	--	--
BDBG_06387	hydroxyacid dehydrogenase	D-isomer specific 2-hydroxyacid dehydrogenase, NAD binding domain | D-isomer specific 2-hydroxyacid dehydrogenase, catalytic domain	catalytic activity; binding; metabolic process; oxidoreductase activity, acting on the CH-OH group of donors, NAD or NADP as acceptor; cofactor binding; NAD or NADH binding	ORA	--	--	--	--	--	--
BDBG_02073	2-oxoisovalerate dehydrogenase alpha subunit	Dehydrogenase E1 component	metabolic process; oxidoreductase activity, acting on the aldehyde or oxo group of donors, disulfide as acceptor	ORA	--	--	--	--	--	--
BDBG_06049	dimeric dihydrodiol dehydrogenase	Oxidoreductase family, NAD-binding Rossmann fold	oxidoreductase activity; catalytic activity; binding; metabolic process	ORA	--	--	--	--	--	--
BDBG_09073	D-lactate dehydrogenase	D-isomer specific 2-hydroxyacid dehydrogenase, NAD binding domain | D-isomer specific 2-hydroxyacid dehydrogenase, catalytic domain	catalytic activity; binding; metabolic process; oxidoreductase activity, acting on the CH-OH group of donors, NAD or NADP as acceptor; cofactor binding; NAD or NADH binding	ORA	--	--	--	--	--	--
BDBG_02383	dehydrogenase	D-isomer specific 2-hydroxyacid dehydrogenase, NAD binding domain	catalytic activity; binding; metabolic process; oxidoreductase activity, acting on the CH-OH group of donors, NAD or NADP as acceptor; cofactor binding	ORA	--	--	--	--	--	--
BDBG_01177	conserved hypothetical protein	Common central domain of tyrosinase	metabolic process; oxidoreductase activity	ORA	--	--	--	--	--	--
BDBG_01880	polyphenol oxidase	Common central domain of tyrosinase	metabolic process; oxidoreductase activity	ORA	--	--	--	--	--	--
BDBG_02780	tyrosinase	Common central domain of tyrosinase	metabolic process; oxidoreductase activity	ORA	--	--	--	--	--	--
BDBG_05434	tyrosinase	Common central domain of tyrosinase	metabolic process; oxidoreductase activity	ORA	--	--	--	--	--	--
BDBG_01055	D-amino-acid oxidase	FAD dependent oxidoreductase	catalytic activity; binding; metabolic process; oxidoreductase activity	ORA	--	--	--	--	--	--
BDBG_02904	NAD binding Rossmann fold oxidoreductase	Oxidoreductase family, NAD-binding Rossmann fold	catalytic activity; binding; metabolic process; oxidoreductase activity	ORA	--	--	--	--	--	--
BDBG_02310	conserved hypothetical protein	--	metabolic process; oxidoreductase activity	ORA	--	--	--	--	--	--
BDBG_04185	oxidoreductase	--	catalytic activity; binding; metabolic process; oxidoreductase activity	ORA	--	--	--	--	--	--
BDBG_04688	short chain dehydrogenase	--	catalytic activity; binding; metabolic process; oxidoreductase activity	ORA	--	--	--	--	--	--
BDBG_09391	salicylate hydroxylase	--	oxidoreductase activity; metabolic process	ORA	--	--	--	--	--	--
BDBG_03625	tyrosinase	Common central domain of tyrosinase	metabolic process; oxidoreductase activity	ORA	--	--	--	--	--	--
BDBG_06247	NAD binding Rossmann fold oxidoreductase	Oxidoreductase family, NAD-binding Rossmann fold	catalytic activity; binding; metabolic process; oxidoreductase activity	ORA	--	--	--	--	--	--
BDBG_07448	iterative type I polyketide synthase	Beta-ketoacyl synthase, N-terminal domain | short chain dehydrogenase | Acyl transferase domain | Zinc-binding dehydrogenase | Alcohol dehydrogenase GroES-like domain | Beta-ketoacyl synthase, C-terminal domain | KR domain | Methyltransferase domain | Methyltransferase domain | Beta-ketoacyl synthase, N-terminal domain | Methyltransferase domain	acyl carrier activity; catalytic activity; biosynthetic process; binding; metabolic process; transferase activity; oxidoreductase activity; zinc ion binding; oxidation reduction	ORA/ORA: Polyketide synthase, SDR	--	--	--	--	--	--
BDBG_06391	aldehyde reductase II	--	catalytic activity; binding; metabolic process; cellular metabolic process; coenzyme binding	SDR: MP/CA	--	--	--	--	--	--
BDBG_08665	antibiotic synthetase	AMP-binding enzyme | amino acid adenylation domain	acyl carrier activity; catalytic activity; metabolic process; L-aminoadipate-semialdehyde dehydrogenase activity; cofactor binding; binding	SDR: MP/CA	--	--	--	--	--	--
BDBG_04715	NAD dependent epimerase/dehydratase	--	catalytic activity; binding; metabolic process; cellular metabolic process; coenzyme binding	SDR: MP/CA	--	--	--	--	--	--
BDBG_00303	NADH:ubiquinone oxidoreductase 40kD subunit	NAD dependent epimerase/dehydratase family	catalytic activity; binding; metabolic process; cellular metabolic process; coenzyme binding	SDR: MP/CA	--	--	--	--	--	--
BDBG_01254	sorbitol utilization protein SOU1	short chain dehydrogenase	metabolic process; oxidoreductase activity; oxidation reduction; catalytic activity; binding	SDR: OR/ORA	--	--	--	--	--	--
BDBG_00524	short chain dehydrogenase	short chain dehydrogenase	metabolic process; oxidoreductase activity; oxidation reduction; catalytic activity; binding	SDR: OR/ORA	--	--	--	--	--	--
BDBG_04297	short chain dehydrogenase	short chain dehydrogenase	metabolic process; oxidoreductase activity; oxidation reduction; catalytic activity; binding	SDR: OR/ORA	--	--	--	--	--	--
BDBG_01322	oxidoreductase	short chain dehydrogenase	metabolic process; oxidoreductase activity; catalytic activity; binding; oxidation reduction	SDR: OR/ORA	--	--	--	--	--	--
BDBG_02600	short chain dehydrogenase	short chain dehydrogenase	catalytic activity; binding; metabolic process; oxidoreductase activity; oxidation reduction	SDR: OR/ORA	--	--	--	--	--	--
BDBG_03951	short-chain dehydrogenase/reductase	short chain dehydrogenase	catalytic activity; binding; metabolic process; oxidoreductase activity; oxidation reduction	SDR: OR/ORA	YIR035C	YIR035C	127.6	8.5e-32	BDBG_03951.1	164.081 6.9175E-41 263 100 153
BDBG_08908	oxidoreductase	--	catalytic activity; binding; metabolic process; oxidoreductase activity; oxidation reduction	SDR: OR/ORA	YNL181W	YNL181W	130.7	2e-42	BDBG_08908.1	oxidoreductase 177.178 1.5E-44 416 134 201
BDBG_04493	short chain dehydrogenase/reductase	short chain dehydrogenase	metabolic process; oxidoreductase activity; catalytic activity; binding; oxidation reduction	SDR: OR/ORA	--	--	--	--	--	--
BDBG_03974	short chain oxidoreductase/dehydrogenase	short chain dehydrogenase	metabolic process; oxidoreductase activity; catalytic activity; binding; oxidation reduction	SDR: OR/ORA	--	--	--	--	--	--
BDBG_06887	3-oxoacyl-acyl-carrier-protein reductase	short chain dehydrogenase	metabolic process; oxidoreductase activity; catalytic activity; binding; oxidation reduction	SDR: OR/ORA	--	--	--	--	--	--
BDBG_08168	short chain dehydrogenase/reductase	short chain dehydrogenase	metabolic process; oxidoreductase activity; oxidation reduction; catalytic activity; binding	SDR: OR/ORA	--	--	--	--	--	--
BDBG_02105	short-chain dehydrogenase/reductase	--	catalytic activity; binding; metabolic process; oxidoreductase activity; oxidation reduction	SDR: OR/ORA	--	--	--	--	--	--
BDBG_06763	short-chain dehydrogenase/reductase SDR	short chain dehydrogenase	metabolic process; oxidoreductase activity; oxidation reduction; catalytic activity; binding	SDR: OR/ORA	--	--	--	--	--	--
BDBG_09213	short-chain dehydrogenase/reductase 2	short chain dehydrogenase	metabolic process; oxidoreductase activity; catalytic activity; binding; oxidation reduction	SDR: OR/ORA	--	--	--	--	--	--
BDBG_02532	short-chain dehydrogenase	--	catalytic activity; binding; metabolic process; oxidoreductase activity; oxidation reduction	SDR: OR/ORA	--	--	--	--	--	--
BDBG_02197	short-chain dehydrogenase/reductase SDR	short chain dehydrogenase	metabolic process; oxidoreductase activity; catalytic activity; binding; oxidation reduction	SDR: OR/ORA	--	--	--	--	--	--
BDBG_01192	D-arabinitol dehydrogenase	short chain dehydrogenase	metabolic process; oxidoreductase activity; oxidation reduction; catalytic activity; binding	SDR: OR/ORA	--	--	--	--	--	--
BDBG_01522	short-chain dehydrogenase	--	metabolic process; oxidoreductase activity; catalytic activity; binding; oxidation reduction	SDR: OR/ORA	--	--	--	--	--	--
BDBG_04921	short chain dehydrogenase/reductase	short chain dehydrogenase	metabolic process; oxidoreductase activity; oxidation reduction; catalytic activity; binding	SDR: OR/ORA	--	--	--	--	--	--
BDBG_08842	2-deoxy-D-gluconate 3-dehydrogenase	short chain dehydrogenase | 2-deoxy-D-gluconate 3-dehydrogenase	catalytic activity; binding; metabolic process; oxidoreductase activity; oxidation reduction	SDR: OR/ORA	--	--	--	--	--	--
BDBG_07030	short-chain dehydrogenase	--	catalytic activity; binding; metabolic process; oxidoreductase activity; oxidation reduction	SDR: OR/ORA	--	--	--	--	--	--
BDBG_02367	short chain dehydrogenase	short chain dehydrogenase	metabolic process; oxidoreductase activity; catalytic activity; binding; oxidation reduction	SDR: OR/ORA	--	--	--	--	--	--
BDBG_00915	short-chain dehydrogenase	short chain dehydrogenase	metabolic process; oxidoreductase activity; catalytic activity; binding; oxidation reduction	SDR: OR/ORA	--	--	--	--	--	--
BDBG_06165	short chain dehydrogenase/reductase	--	catalytic activity; binding; metabolic process; oxidoreductase activity	SDR: OR/ORA	--	--	--	--	--	--
BDBG_09438	short chain dehydrogenase/reductase	--	metabolic process; oxidoreductase activity	SDR: OR/ORA	--	--	--	--	--	--
BDBG_07433	3-oxoacyl-(acyl-carrier-protein) reductase	short chain dehydrogenase	metabolic process; oxidoreductase activity; catalytic activity; binding; oxidation reduction	SDR: OR/ORA	--	--	--	--	--	--
BDBG_01063	oxidoreductase	short chain dehydrogenase	catalytic activity; binding; metabolic process; oxidoreductase activity; oxidation reduction	SDR: OR/ORA	--	--	--	--	--	--
BDBG_07717	short chain dehydrogenase/reductase	short chain dehydrogenase	regulation of nitrogen utilization; transcription repressor activity; catalytic activity; binding; metabolic process; oxidoreductase activity; oxidation reduction	SDR: OR/ORA	--	--	--	--	--	--
BDBG_04502	short-chain dehydrogenase/reductase	--	catalytic activity; binding; metabolic process; oxidoreductase activity; oxidation reduction	SDR: OR/ORA	--	--	--	--	--	--
BDBG_04731	conserved hypothetical protein	short chain dehydrogenase	metabolic process; oxidoreductase activity; catalytic activity; binding; oxidation reduction	SDR: OR/ORA	--	--	--	--	--	--
BDBG_06464	amyloid beta-peptide binding protein	short chain dehydrogenase	catalytic activity; binding; metabolic process; oxidoreductase activity; oxidation reduction	SDR: OR/ORA	--	--	--	--	--	--
BDBG_03369	toxin biosynthesis ketoreductase	--	catalytic activity; binding; metabolic process; oxidoreductase activity	SDR: ORA	YKL071W	YKL071W	81.1	8.2e-18	BDBG_03369.1	85.5001 3.49712E-17 270 76 122
BDBG_01484	oxidoreductase	--	catalytic activity; binding; metabolic process; oxidoreductase activity	SDR: ORA	--	--	--	--	--	--
BDBG_08418	tRNA-dihydrouridine synthase 3	Dihydrouridine synthase (Dus)	tRNA processing; tRNA dihydrouridine synthase activity; FAD binding; oxidation reduction; catalytic activity; metabolic process	tRNA processing	YLR401C	DUS3	294.4	1.2e-118	BDBG_08418.1	433.721 0.0 703 257 379
BDBG_01926	tRNA dihydrouridine synthase	Dihydrouridine synthase (Dus)	tRNA processing; tRNA dihydrouridine synthase activity; FAD binding; oxidation reduction; catalytic activity; metabolic process	tRNA processing	YNR015W	SMM1	228.9	1.7e-62	BDBG_01926.1	263.462 0.0 318 146 195
Oxidation Reduction Process	Gene Name	PFAM	Bd GO Term	Predicted Function	Sc name	Sc gene	tBLASTn Score	tBLASTn E-value	Reciprocal tBLASTn	Score E AL I P
BDBG_05190	acetohydroxy acid isomeroreductase	Acetohydroxy acid isomeroreductase, catalytic domain	oxidoreductase activity; branched chain family amino acid biosynthetic process; oxidation reduction; ketol-acid reductoisomerase activity; coenzyme binding	AA	YLR355C	ILV5	182.1	3e-53	BDBG_05190.1	205.682 0.0 130 93 110
BDBG_08554	arg-6	Semialdehyde dehydrogenase, dimerisation domain | Semialdehyde dehydrogenase, NAD binding domain | Protein of unknown function (DUF619) | acetylglutamate kinase	N-acetyl-gamma-glutamyl-phosphate reductase activity; arginine biosynthetic process; cellular amino acid biosynthetic process; catalytic activity; binding; metabolic process; acetylglutamate kinase activity; cytoplasm; cellular amino acid metabolic process; oxidoreductase activity, acting on the aldehyde or oxo group of donors, NAD or NADP as acceptor; NAD or NADH binding; protein dimerization ac…	AA	YER069W	ARG5,6	465.1	2.1e-239	BDBG_08554.1	927.161 0.0 840 471 589
BDBG_06708	phosphoadenosine phosphosulfate reductase	phosophoadenylyl-sulfate reductase | Phosphoadenosine phosphosulfate reductase family | phosphoadenosine phosphosulfate reductase	metabolic process; transferase activity; phosphoadenylyl-sulfate reductase (thioredoxin) activity; cysteine biosynthetic process; oxidation reduction; sulfate assimilation, phosphoadenylyl sulfate reduction by phosphoadenylyl-sulfate reductase (thioredoxin)	AA	YPR167C	MET16	275.1	9.3e-77	BDBG_06708.1	296.204 0.0 252 144 187
BDBG_05669	pyrroline-5-carboxylate reductase	NADP oxidoreductase coenzyme F420-dependent | pyrroline-5-carboxylate reductase	catalytic activity; binding; metabolic process; pyrroline-5-carboxylate reductase activity; proline biosynthetic process; oxidation reduction	AA	YER023W	PRO3	150.4	9.8e-39	BDBG_05669.1	158.688 3.52892E-39 313 113 161
BDBG_02999	3-dehydroquinate synthase	EPSP synthase (3-phosphoshikimate 1-carboxyvinyltransferase) | 3-dehydroquinate synthase | Type I 3-dehydroquinase | Shikimate kinase | Shikimate / quinate 5-dehydrogenase | 3-dehydroquinate synthase | Shikimate dehydrogenase substrate binding domain | shikimate 5-dehydrogenase | shikimate-5-dehydrogenase | 3-dehydroquinate dehydratase, type I | 3-phosphoshikimate 1-carboxyvinyltransferase | EPSP…	transferase activity, transferring alkyl or aryl (other than methyl) groups; shikimate kinase activity; ATP binding; 3-dehydroquinate dehydratase activity; 3-dehydroquinate synthase activity; aromatic amino acid family biosynthetic process; 3-phosphoshikimate 1-carboxyvinyltransferase activity; shikimate 5-dehydrogenase activity; oxidation reduction; catalytic activity; binding; metabolic process…	AA	YDR127W	ARO1	1051.3	0	BDBG_02999.1	1399.42 0.0 1615 772 1031
BDBG_01661	1-pyrroline-5-carboxylate dehydrogenase	Aldehyde dehydrogenase family | 1-pyrroline-5-carboxylate dehydrogenase	1-pyrroline-5-carboxylate dehydrogenase activity; mitochondrial matrix; proline biosynthetic process; oxidation reduction; metabolic process; oxidoreductase activity	AA	YHR037W	PUT2	526.7	1.2e-152	BDBG_01661.1	577.785 0.0 563 297 370
BDBG_06463	histidinol dehydrogenase	Histidinol dehydrogenase | phosphoribosyl-ATP diphosphatase	histidine biosynthetic process; histidinol dehydrogenase activity; zinc ion binding; NAD or NADH binding; phosphoribosyl-AMP cyclohydrolase activity; metabolic process; oxidoreductase activity; oxidation reduction; phosphoribosyl-ATP diphosphatase activity	AA	YCL030C	HIS4	472.9	1.6e-136	BDBG_06463.1	746.888 0.0 690 380 490
BDBG_07518	3-isopropylmalate dehydrogenase A	Isocitrate/isopropylmalate dehydrogenase | 3-isopropylmalate dehydrogenase	magnesium ion binding; oxidoreductase activity, acting on the CH-OH group of donors, NAD or NADP as acceptor; NAD or NADH binding; oxidation reduction; 3-isopropylmalate dehydrogenase activity; cytoplasm; leucine biosynthetic process	AA	YCL018W	LEU2	389.5	3e-111	BDBG_07518.1	442.58 0.0 359 218 279
BDBG_09367	homoisocitrate dehydrogenase	Isocitrate/isopropylmalate dehydrogenase	magnesium ion binding; oxidoreductase activity, acting on the CH-OH group of donors, NAD or NADP as acceptor; NAD or NADH binding; oxidation reduction	AA	YIL094C	LYS12	402.1	4.6e-115	BDBG_09367.1	457.218 0.0 365 234 284
BDBG_08691	glycine dehydrogenase	Glycine cleavage system P-protein | glycine dehydrogenase	glycine dehydrogenase (decarboxylating) activity; glycine metabolic process; oxidation reduction; catalytic activity; pyridoxal phosphate binding	AA	YMR189W	GCV2	886.2	5.6e-261	BDBG_08691.1	986.867 0.0 1062 537 715
BDBG_09192	3-isopropylmalate dehydrogenase B	Isocitrate/isopropylmalate dehydrogenase | 3-isopropylmalate dehydrogenase	magnesium ion binding; oxidoreductase activity, acting on the CH-OH group of donors, NAD or NADP as acceptor; NAD or NADH binding; oxidation reduction; 3-isopropylmalate dehydrogenase activity; cytoplasm; leucine biosynthetic process	AA	--	--	--	--	--	--
BDBG_04335	phosphoglycerate dehydrogenase	D-isomer specific 2-hydroxyacid dehydrogenase, catalytic domain | D-isomer specific 2-hydroxyacid dehydrogenase, NAD binding domain | phosphoglycerate dehydrogenase	metabolic process; oxidoreductase activity, acting on the CH-OH group of donors, NAD or NADP as acceptor; NAD or NADH binding; cofactor binding; phosphoglycerate dehydrogenase activity; L-serine biosynthetic process; oxidation reduction; catalytic activity; binding	AA	--	--	--	--	--	--
BDBG_04663	proline oxidase PrnD	Proline dehydrogenase	proline dehydrogenase activity; glutamate biosynthetic process; proline catabolic process; oxidation reduction	AA	--	--	--	--	--	--
BDBG_08046	lysyl oxidase	Copper amine oxidase, enzyme domain	copper ion binding; amine oxidase activity; amine metabolic process; quinone binding; oxidation reduction	AA	--	--	--	--	--	--
BDBG_04830	copper amine oxidase	Copper amine oxidase, enzyme domain | Copper amine oxidase, N2 domain	copper ion binding; amine oxidase activity; amine metabolic process; quinone binding; oxidation reduction	AA	--	--	--	--	--	--
BDBG_06860	3-hydroxyisobutyrate dehydrogenase	NAD binding domain of 6-phosphogluconate dehydrogenase	catalytic activity; binding; metabolic process; valine metabolic process; 3-hydroxyisobutyrate dehydrogenase activity; oxidation reduction; phosphogluconate dehydrogenase (decarboxylating) activity; pentose-phosphate shunt; oxidoreductase activity; coenzyme binding	AA	--	--	--	--	--	--
BDBG_06544	3-hydroxyisobutyrate dehydrogenase	NAD binding domain of 6-phosphogluconate dehydrogenase | 3-hydroxyisobutyrate dehydrogenase	catalytic activity; binding; metabolic process; valine metabolic process; 3-hydroxyisobutyrate dehydrogenase activity; oxidation reduction; phosphogluconate dehydrogenase (decarboxylating) activity; pentose-phosphate shunt; oxidoreductase activity; coenzyme binding; NAD or NADH binding	AA	--	--	--	--	--	--
BDBG_00148	predicted protein	--	cellular amino acid metabolic process; oxidoreductase activity; oxidation reduction	AA	--	--	--	--	--	--
BDBG_01660	proline oxidase PrnD	Proline dehydrogenase	proline dehydrogenase activity; glutamate biosynthetic process; proline catabolic process; oxidation reduction	AA - OR	YLR142W	PUT1	87.8	2.9e-17	BDBG_01660.1	92.8189 4.36109E-19 226 67 112
BDBG_06043	L-aminoadipate-semialdehyde dehydrogenase	thioester reductase domain | Male sterility protein | AMP-binding enzyme | L-aminoadipate-semialdehyde dehydrogenase	L-aminoadipate-semialdehyde dehydrogenase activity; lysine biosynthetic process; phosphopantetheine binding; oxidation reduction; ligase activity; catalytic activity; metabolic process; cofactor binding; binding; acyl carrier activity	AA: AcylC, SDR	YBR115C	LYS2	1015	7.6e-300	BDBG_06043.1	1120.15 0.0 1174 576 780
BDBG_06491	sulfite reductase beta subunit	Nitrite and sulphite reductase 4Fe-4S domain | sulfite reductase (NADPH) hemoprotein, beta-component	oxidoreductase activity; oxidation reduction; FMN binding; electron carrier activity; heme binding; iron-sulfur cluster binding; catalytic activity; metabolic process; iron ion binding	AA: electron carrier	YJR137C	MET5	676.4	0	BDBG_06491.1	1198.73 0.0 1234 611 811
BDBG_06065	ferredoxin-dependent glutamate synthase 1	Conserved region in glutamate synthase | Pyridine nucleotide-disulphide oxidoreductase | Pyridine nucleotide-disulphide oxidoreductase | GXGXG motif | Glutamate synthase central domain | Glutamine amidotransferases class-II | glutamate synthase, NADH/NADPH, small subunit | Conserved region in glutamate synthase | glutamate synthase, NADH/NADPH, small subunit	nitrogen compound metabolic process; glutamate synthase activity; oxidation reduction; metabolic process; oxidoreductase activity; FAD binding; glutamate biosynthetic process; oxidoreductase activity, acting on the CH-NH2 group of donors, NAD or NADP as acceptor; electron carrier activity; iron-sulfur cluster binding; catalytic activity; iron ion binding; FMN binding; glutamate synthase activity,…	AA: electron carrier, iron binding	YDL171C	GLT1	1770.8	0	BDBG_06065.1	2575.05 0.0 2079 1263 1540
BDBG_05913	aldehyde reductase	Aldo/keto reductase family	oxidoreductase activity; oxidation reduction	Aldo-keto reductase	YOR121C	YOR121C	213.5	3.9e-58	BDBG_05913.1	233.417 0.0 294 128 188
BDBG_06029	ketoreductase	Aldo/keto reductase family	oxidoreductase activity; oxidation reduction	Aldo-keto reductase	YDL124W	YDL124W	185.6	2.3e-49	BDBG_06029.1	197.593 0.0 293 110 175
BDBG_07254	glycerol dehydrogenase	Aldo/keto reductase family	oxidoreductase activity; oxidation reduction	Aldo-keto reductase	--	--	--	--	--	--
BDBG_01777	aldo-keto reductase	--	oxidoreductase activity; oxidation reduction	Aldo-keto reductase	--	--	--	--	--	--
BDBG_00706	aldehyde reductase I	Aldo/keto reductase family	oxidoreductase activity; oxidation reduction	Aldo-keto reductase	--	--	--	--	--	--
BDBG_07584	alcohol dehydrogenase	Aldo/keto reductase family	oxidoreductase activity; oxidation reduction	Aldo-keto reductase: ADH	--	--	--	--	--	--
BDBG_07927	alpha-ketoglutarate-dependent taurine dioxygenase	Taurine catabolism dioxygenase TauD, TfdA family	electron carrier activity; oxidoreductase activity; oxidation reduction	Electron Carrier	YLL057C	JLP1	175.8	1.6e-46	BDBG_07927.1	187.193 0.0 310 110 171
BDBG_08741	cytochrome b2	FMN-dependent dehydrogenase | Cytochrome b5-like Heme/Steroid binding domain	heme binding; oxidoreductase activity; electron carrier activity; oxidation reduction; catalytic activity; metabolic process	Electron Carrier	YML054C	CYB2	475	4.4e-137	BDBG_08741.1	529.635 0.0 490 267 349
BDBG_04109	NAD binding Rossmann fold oxidoreductase	Oxidoreductase family, NAD-binding Rossmann fold | Oxidoreductase family, C-terminal alpha/beta domain	oxidoreductase activity; metabolic process; electron carrier activity; oxidation reduction; catalytic activity; binding	Electron Carrier	YMR315W	YMR315W	66.7	4.8e-11	BDBG_03295.2	94.3597 1.92164E-19 349 100 164
BDBG_05636	NADH-cytochrome b5 reductase 1	Oxidoreductase FAD-binding domain | Oxidoreductase NAD-binding domain	electron carrier activity; oxidoreductase activity; oxidation reduction	Electron Carrier	YIL043C	CBR1	230.4	6.5e-63	BDBG_05636.2	248.825 0.0 268 130 187
BDBG_06160	FAD binding domain-containing protein	FAD binding domain | Oxidoreductase NAD-binding domain	electron carrier activity; oxidoreductase activity; oxidation reduction	Electron Carrier	--	--	--	--	--	--
BDBG_00461	prenylcysteine lyase	Prenylcysteine lyase	electron carrier activity; oxidoreductase activity; oxidoreductase activity, acting on sulfur group of donors, oxygen as acceptor; oxidation reduction; prenylcysteine catabolic process	Electron Carrier	--	--	--	--	--	--
BDBG_02438	acyl-CoA dehydrogenase	Acyl-CoA dehydrogenase, C-terminal domain | Acyl-CoA dehydrogenase, C-terminal domain	metabolic process; oxidoreductase activity, acting on the CH-CH group of donors; oxidation reduction; heme binding; acyl-CoA dehydrogenase activity; FAD binding; electron carrier activity; oxidoreductase activity	Electron carrier - ACoA DH, FAD	--	--	--	--	--	--
BDBG_01601	acyl-CoA dehydrogenase	Acyl-CoA dehydrogenase, C-terminal domain | Acyl-CoA dehydrogenase, N-terminal domain	metabolic process; oxidoreductase activity, acting on the CH-CH group of donors; FAD binding; oxidation reduction; acyl-CoA dehydrogenase activity; electron carrier activity; oxidoreductase activity	Electron carrier - ACoA DH, FAD	--	--	--	--	--	--
BDBG_00452	conserved hypothetical protein	Acyl-CoA dehydrogenase, C-terminal domain | Acyl-CoA dehydrogenase, N-terminal domain | Acyl-CoA dehydrogenase, middle domain	metabolic process; oxidoreductase activity, acting on the CH-CH group of donors; FAD binding; oxidation reduction; acyl-CoA dehydrogenase activity; electron carrier activity; oxidoreductase activity	Electron carrier - ACoA DH, FAD	--	--	--	--	--	--
BDBG_02227	acyl-CoA dehydrogenase	Acyl-CoA dehydrogenase, middle domain | Acyl-CoA dehydrogenase, C-terminal domain | Acyl-CoA dehydrogenase, N-terminal domain	metabolic process; oxidoreductase activity, acting on the CH-CH group of donors; FAD binding; oxidation reduction; acyl-CoA dehydrogenase activity; electron carrier activity; oxidoreductase activity	Electron carrier - ACoA DH, FAD	--	--	--	--	--	--
BDBG_03959	glutaryl-CoA dehydrogenase	Acyl-CoA dehydrogenase, N-terminal domain | Acyl-CoA dehydrogenase, C-terminal domain	metabolic process; oxidoreductase activity, acting on the CH-CH group of donors; FAD binding; oxidation reduction; acyl-CoA dehydrogenase activity; electron carrier activity; oxidoreductase activity	Electron carrier - ACoA DH, FAD	--	--	--	--	--	--
BDBG_02172	acyl-CoA dehydrogenase	Acyl-CoA dehydrogenase, C-terminal domain | Acyl-CoA dehydrogenase, middle domain	acyl-CoA dehydrogenase activity; oxidation reduction; heme binding; metabolic process; oxidoreductase activity, acting on the CH-CH group of donors; electron carrier activity; oxidoreductase activity	Electron carrier: ACoA DH	--	--	--	--	--	--
BDBG_03564	acyl-CoA dehydrogenase	Acyl-CoA dehydrogenase, middle domain | Acyl-CoA dehydrogenase, C-terminal domain | Acyl-CoA dehydrogenase, C-terminal domain	acyl-CoA dehydrogenase activity; oxidation reduction; oxidoreductase activity, acting on the CH-CH group of donors; metabolic process; electron carrier activity; oxidoreductase activity	Electron carrier: ACoA DH	--	--	--	--	--	--
BDBG_00215	acyl-CoA dehydrogenase	Acyl-CoA dehydrogenase, C-terminal domain | Acyl-CoA dehydrogenase, N-terminal domain | Acyl-CoA dehydrogenase, middle domain	metabolic process; oxidoreductase activity, acting on the CH-CH group of donors; oxidation reduction; acyl-CoA dehydrogenase activity; FAD binding; electron carrier activity; oxidoreductase activity	Electron carrier: ACoA DH, FAD	--	--	--	--	--	--
BDBG_00202	cytochrome P450 oxidoreductase	Cytochrome P450	monooxygenase activity; iron ion binding; heme binding; oxidation reduction; electron carrier activity	Electron Carrier: Iron Ion Binding	--	--	--	--	--	--
BDBG_07462	metalloreductase	Ferric reductase like transmembrane component | Ferric reductase NAD binding domain | FAD-binding domain	electron carrier activity; oxidoreductase activity; oxidation reduction; iron ion binding; integral to membrane; FAD binding	Electron Carrier: Iron Ion Binding	--	--	--	--	--	--
BDBG_05230	NADPH oxidase	Ferric reductase like transmembrane component | FAD-binding domain | Ferric reductase NAD binding domain	electron carrier activity; membrane; oxidoreductase activity; oxidation reduction; iron ion binding; integral to membrane; FAD binding	Electron Carrier: Iron Ion Binding	--	--	--	--	--	--
BDBG_06745	NADPH oxidase isoform 2	Ferric reductase like transmembrane component | Ferric reductase NAD binding domain | FAD-binding domain	electron carrier activity; oxidoreductase activity; oxidation reduction; iron ion binding; integral to membrane; FAD binding	Electron Carrier: Iron Ion Binding	--	--	--	--	--	--
BDBG_05301	iron-sulfur cluster-binding protein	Rieske [2Fe-2S] domain	electron carrier activity; oxidoreductase activity; 2 iron, 2 sulfur cluster binding; oxidation reduction; iron ion binding; cellular aromatic compound metabolic process	Electron Carrier: Iron Ion Binding	--	--	--	--	--	--
BDBG_09398	xanthine dehydrogenase	Aldehyde oxidase and xanthine dehydrogenase, molybdopterin binding domain | CO dehydrogenase flavoprotein C-terminal domain | 2Fe-2S iron-sulfur cluster binding domain | [2Fe-2S] binding domain | Aldehyde oxidase and xanthine dehydrogenase, a/b hammerhead domain | FAD binding domain in molybdopterin dehydrogenase | xanthine dehydrogenase, small subunit | xanthine dehydrogenase, molybdopterin bind…	catalytic activity; FAD binding; oxidation reduction; electron carrier activity; oxidoreductase activity; metal ion binding; iron-sulfur cluster binding; iron ion binding	Electron Carrier: Iron Ion Binding, FAD	--	--	--	--	--	--
BDBG_09214	cytochrome P450	Cytochrome P450	monooxygenase activity; iron ion binding; heme binding; oxidation reduction; electron carrier activity	Electron Carrier: Iron Ion Binding, heme	--	--	--	--	--	--
BDBG_07037	cytochrome P450 alkane hydroxylase	Cytochrome P450	monooxygenase activity; iron ion binding; electron carrier activity; heme binding; oxidoreductase activity, acting on paired donors, with incorporation or reduction of molecular oxygen, reduced flavin or flavoprotein as one donor, and incorporation of one atom of oxygen; oxidation reduction	Electron Carrier: Iron Ion Binding, heme	--	--	--	--	--	--
BDBG_01359	cytochrome P450 alkane hydroxylase	Cytochrome P450	monooxygenase activity; iron ion binding; heme binding; oxidation reduction; electron carrier activity	Electron Carrier: Iron Ion Binding, heme	--	--	--	--	--	--
BDBG_04609	benzoate 4-monooxygenase cytochrome P450	Cytochrome P450	monooxygenase activity; iron ion binding; electron carrier activity; heme binding; oxidation reduction	Electron Carrier: Iron Ion Binding, heme	--	--	--	--	--	--
BDBG_01487	cytochrome P450 monooxygenase	Cytochrome P450	monooxygenase activity; iron ion binding; heme binding; oxidation reduction; electron carrier activity	Electron Carrier: Iron Ion Binding, heme	--	--	--	--	--	--
BDBG_09084	high nitrogen upregulated cytochrome P450 monooxygenase 1	Cytochrome P450	monooxygenase activity; iron ion binding; heme binding; oxidation reduction; electron carrier activity	Electron Carrier: Iron Ion Binding, heme	--	--	--	--	--	--
BDBG_08235	cytochrome P450 55A3	septum site-determining protein MinC	monooxygenase activity; iron ion binding; electron carrier activity; heme binding; oxidation reduction	Electron Carrier: Iron Ion Binding, heme	--	--	--	--	--	--
BDBG_06360	electron transfer flavoprotein-ubiquinone oxidoreductase	Electron transfer flavoprotein-ubiquinone oxidoreductase	oxidoreductase activity; oxidation reduction; electron-transferring-flavoprotein dehydrogenase activity	Electron Transfer	YOR356W	YOR356W	414.8	5.7e-119	BDBG_06360.1	630.172 0.0 627 326 419
BDBG_04204	oxidoreductin	Endoplasmic Reticulum Oxidoreductin 1 (ERO1)	protein binding; endoplasmic reticulum membrane; protein thiol-disulfide exchange; electron carrier activity; oxidoreductase activity, acting on sulfur group of donors, disulfide as acceptor; FAD binding; oxidation reduction	Electronic carrier: FAD	YML130C	ERO1	184.9	3e-74	BDBG_04204.1	274.248 0.0 588 185 296
BDBG_01375	flavin dependent monooxygenase	--	flavin-containing monooxygenase activity; intrinsic to endoplasmic reticulum membrane; FAD binding; NADP or NADPH binding; oxidation reduction	FAD: OR	YHR176W	FMO1	133.9	7.1e-43	BDBG_01375.1	140.969 1.45143E-33 355 109 181
BDBG_06800	alternative NADH-dehydrogenase	Pyridine nucleotide-disulphide oxidoreductase | Pyridine nucleotide-disulphide oxidoreductase	oxidoreductase activity; FAD binding; oxidation reduction	FAD: OR/ORA	YMR145C	NDE1	396.9	1.5e-113	BDBG_06800.1	419.853 0.0 505 240 319
BDBG_07014	extracellular salicylate hydroxylase/monooxygenase	--	monooxygenase activity; oxidation reduction; metabolic process; oxidoreductase activity	FAD: OR/ORA	--	--	--	--	--	--
BDBG_07483	pyridine nucleotide-disulphide oxidoreductase	Pyridine nucleotide-disulphide oxidoreductase | Pyridine nucleotide-disulphide oxidoreductase	oxidoreductase activity; FAD binding; oxidation reduction	FAD: OR/ORA	--	--	--	--	--	--
BDBG_08919	NADH-ubiquinone oxidoreductase 64 kDa subunit	Pyridine nucleotide-disulphide oxidoreductase | Pyridine nucleotide-disulphide oxidoreductase | EF hand	oxidoreductase activity; FAD binding; oxidation reduction	FAD: OR/ORA	--	--	--	--	--	--
BDBG_00046	conserved hypothetical protein	Pyridine nucleotide-disulphide oxidoreductase | Pyridine nucleotide-disulphide oxidoreductase	oxidoreductase activity; FAD binding; oxidation reduction	FAD: OR/ORA	--	--	--	--	--	--
BDBG_03438	salicylate hydroxylase	--	monooxygenase activity; oxidation reduction; metabolic process; oxidoreductase activity	FAD: OR/ORA	--	--	--	--	--	--
BDBG_08668	phenol monooxygenase	FAD binding domain	monooxygenase activity; oxidation reduction; metabolic process; oxidoreductase activity	FAD: OR/ORA	--	--	--	--	--	--
BDBG_01473	conserved hypothetical protein	Pyridine nucleotide-disulphide oxidoreductase | Pyridine nucleotide-disulphide oxidoreductase	oxidoreductase activity; FAD binding; oxidation reduction	FAD: OR/ORA	--	--	--	--	--	--
BDBG_01942	FAD binding domain-containing protein	FAD binding domain	metabolic process; oxidoreductase activity; monooxygenase activity; oxidation reduction	FAD: OR/ORA	--	--	--	--	--	--
BDBG_06498	FAD monooxygenase	FAD binding domain | Phenol hydroxylase, C-terminal dimerisation domain	monooxygenase activity; oxidation reduction; metabolic process; oxidoreductase activity	FAD: OR/ORA	--	--	--	--	--	--
BDBG_05221	mannitol 1-phosphate dehydrogenase	--	monooxygenase activity; oxidation reduction; metabolic process; oxidoreductase activity	FAD: OR/ORA, carbohydrate	--	--	--	--	--	--
BDBG_02649	C-4 methylsterol oxidase	Fatty acid hydroxylase superfamily	iron ion binding; endoplasmic reticulum; fatty acid biosynthetic process; oxidoreductase activity; oxidation reduction	Lipid	--	--	--	--	--	--
BDBG_06521	conserved hypothetical protein	Fatty acid desaturase	lipid metabolic process; oxidoreductase activity; oxidation reduction	Lipid	--	--	--	--	--	--
BDBG_08449	squalene epoxidase	Squalene epoxidase	squalene monooxygenase activity; integral to membrane; FAD binding; oxidation reduction; oxidoreductase activity; metabolic process	Lipid - Ergosterol, FAD	YGR175C	ERG1	242.3,	1.6e-86	BDBG_08449.2	331.257 0.0 484 194 275
BDBG_00464	acyl-Coenzyme A oxidase subunit 2	Acyl-CoA dehydrogenase, middle domain	metabolic process; oxidoreductase activity, acting on the CH-CH group of donors; FAD binding; oxidation reduction; acyl-CoA dehydrogenase activity; acyl-CoA oxidase activity; peroxisome; fatty acid metabolic process; electron carrier activity; oxidoreductase activity	Lipid: Electron carrier, acylCoA	--	--	--	--	--	--
BDBG_00201	mitochondrial enoyl reductase	Alcohol dehydrogenase GroES-like domain | Carboxymuconolactone decarboxylase family	catalytic activity; binding; metabolic process; zinc ion binding; oxidoreductase activity; oxidation reduction	Lipid: FA Bio, MDR	--	--	--	--	--	--
BDBG_06225	fatty acid desaturase	Fatty acid desaturase | Cytochrome b5-like Heme/Steroid binding domain	heme binding; lipid metabolic process; oxidoreductase activity; oxidation reduction; iron ion binding; fatty acid biosynthetic process; oxidoreductase activity, acting on paired donors, with oxidation of a pair of donors resulting in the reduction of molecular oxygen to two molecules of water	Lipid: iron binding	--	--	--	--	--	--
BDBG_02355	acyl-CoA oxidase	Acyl-CoA oxidase | Acyl-CoA dehydrogenase, middle domain	acyl-CoA dehydrogenase activity; oxidation reduction; acyl-CoA oxidase activity; peroxisome; fatty acid beta-oxidation; metabolic process; oxidoreductase activity, acting on the CH-CH group of donors; fatty acid metabolic process; FAD binding; electron carrier activity; oxidoreductase activity	Lipid: B-ox	YGL205W	POX1	216.6	4.5e-59	BDBG_02355.1	259.61 0.0 569 180 280
BDBG_00463	acyl-CoA oxidase	Acyl-CoA oxidase | Acyl-CoA dehydrogenase, middle domain	metabolic process; oxidoreductase activity, acting on the CH-CH group of donors; FAD binding; oxidation reduction; acyl-CoA oxidase activity; peroxisome; fatty acid beta-oxidation; acyl-CoA dehydrogenase activity; fatty acid metabolic process; electron carrier activity; oxidoreductase activity	Lipid: B-ox	--	--	--	--	--	--
BDBG_07137	acetoacetyl-CoA reductase	short chain dehydrogenase | MaoC like domain	catalytic activity; binding; metabolic process; oxidoreductase activity; oxidation reduction	Lipid: B-ox, SDR	YKR009C	FOX2	688.3	2.2e-201	BDBG_07137.1	781.941 0.0 918 434 565
BDBG_04122	sporulation protein SPS19	short chain dehydrogenase	catalytic activity; binding; metabolic process; oxidoreductase activity; oxidation reduction	Lipid: B-ox, SDR, acyl-transferase	YNL202W	SPS19	205	3.6e-55	BDBG_04122.1	248.44 0.0 294 135 187
BDBG_01248	fatty acid oxygenase	--	peroxidase activity; response to oxidative stress; heme binding; oxidation reduction; calcium channel activity; calcium ion transport; membrane; monooxygenase activity; iron ion binding; electron carrier activity	Lipid: electron transport, iron binding	--	--	--	--	--	--
BDBG_09413	C-5 sterol desaturase	Fatty acid hydroxylase superfamily	iron ion binding; endoplasmic reticulum; fatty acid biosynthetic process; oxidoreductase activity; oxidation reduction	Lipid: Ergosterol	YLR056W	ERG3	315.5	5.4e-89	BDBG_09413.1	C-5 sterol desaturase 348.591 0.0 365 172 242
BDBG_09174	C-4 methyl sterol oxidase Erg25	Fatty acid hydroxylase superfamily	iron ion binding; endoplasmic reticulum; fatty acid biosynthetic process; oxidoreductase activity; oxidation reduction	Lipid: Ergosterol	YGR060W	ERG25	347.9	1e-98	BDBG_09174.1	361.303 0.0 297 171 217
BDBG_06540	NADPH-cytochrome P450 reductase	Oxidoreductase NAD-binding domain | FAD binding domain | Flavodoxin	electron carrier activity; oxidoreductase activity; oxidation reduction; iron ion binding; FMN binding	Lipid: Ergosterol, electron carrier	YHR042W	NCP1	477.1	9.5e-138	BDBG_06540.1	507.679 0.0 671 271 406
BDBG_07522	inositolphosphorylceramide-B C-26 hydroxylase	Cytochrome b5-like Heme/Steroid binding domain | Fatty acid hydroxylase superfamily	iron ion binding; endoplasmic reticulum; fatty acid biosynthetic process; oxidoreductase activity; oxidation reduction; heme binding; sphingolipid metabolic process	Lipid: FA bio	YMR272C	SCS7	375	6.6e-107	BDBG_07522.1	324.324 0.0 377 173 227
BDBG_07631	sphinganine hydroxylase Sur2	Fatty acid hydroxylase superfamily	iron ion binding; endoplasmic reticulum; fatty acid biosynthetic process; oxidoreductase activity; oxidation reduction	Lipid: FA bio	YDR297W	SUR2	185.6	4.4e-59	BDBG_07631.1	217.624 0.0 338 137 179
BDBG_00657	delta-9 fatty acid desaturase	Cytochrome b5-like Heme/Steroid binding domain | Fatty acid desaturase	lipid metabolic process; oxidoreductase activity; oxidation reduction; heme binding; stearoyl-CoA 9-desaturase activity; iron ion binding; endoplasmic reticulum; fatty acid biosynthetic process; membrane; oxidoreductase activity, acting on paired donors, with oxidation of a pair of donors resulting in the reduction of molecular oxygen to two molecules of water	Lipid: FA bio	YGL055W	OLE1	410.2	1.5e-117	BDBG_00657.1	418.698 0.0 407 194 270
BDBG_00546	C-4 methylsterol oxidase	Fatty acid hydroxylase superfamily	iron ion binding; endoplasmic reticulum; fatty acid biosynthetic process; oxidoreductase activity; oxidation reduction	Lipid: FA bio	--	--	--	--	--	--
BDBG_00254	sterol desaturase	Fatty acid hydroxylase superfamily	iron ion binding; endoplasmic reticulum; fatty acid biosynthetic process; oxidoreductase activity; oxidation reduction	Lipid: FA bio	--	--	--	--	--	--
BDBG_06830	sphingolipid desaturase	Sphingolipid Delta4-desaturase (DES)	fatty acid biosynthetic process; integral to membrane; oxidoreductase activity, acting on paired donors, with incorporation or reduction of molecular oxygen; oxidation reduction; lipid metabolic process; oxidoreductase activity	Lipid: FA bio	--	--	--	--	--	--
BDBG_09189	fatty acid synthase beta subunit dehydratase	Domain of unknown function (DUF1729) | Acyl transferase domain | MaoC like domain	metabolic process; transferase activity; fatty-acid synthase activity; fatty acid synthase complex; fatty acid biosynthetic process; oxidation reduction; oxidoreductase activity	Lipid: FA Bio, acyl transferase	YKL182W	FAS1			BDBG_09189.1	2355.1 0.0 2069 1141 1487
BDBG_06981	enoyl-(acyl-carrier-protein) reductase II	2-nitropropane dioxygenase	2-nitropropane dioxygenase activity; oxidation reduction; catalytic activity; metabolic process	Lipid: Fatty Acid	--	--	--	--	--	--
BDBG_00631	3-ketoacyl-CoA reductase	short chain dehydrogenase	metabolic process; oxidoreductase activity; catalytic activity; binding; oxidation reduction	Lipid: SDR, acyl transferase	YBR159W	IFA38	227.9	3.9e-62	BDBG_00631.1	258.84 0.0 306 130 190
BDBG_09292	short chain dehydrogenase/reductase	short chain dehydrogenase	metabolic process; oxidoreductase activity; catalytic activity; binding; oxidation reduction	Lipid: TAG biosynthesis, SDR, acyltransferase	YIL124W	AYR1	127.2	9.3e-32	BDBG_09292.1	157.532 9.59262E-39 241 96 137
BDBG_03628	oxidoreductase	Zinc-binding dehydrogenase | Alcohol dehydrogenase GroES-like domain	zinc ion binding; oxidoreductase activity; oxidation reduction; catalytic activity; binding; metabolic process	MDR	YNL134C	YNL134C	75.8	4e-14	BDBG_03628.1	95.9005 3.71581E-20 238 73 114
BDBG_09489	quinone oxidoreductase	putative NAD(P)H quinone oxidoreductase, PIG3 family | Zinc-binding dehydrogenase | Alcohol dehydrogenase GroES-like domain	catalytic activity; binding; metabolic process; oxidoreductase activity; zinc ion binding; oxidation reduction	MDR	--	--	--	--	--	--
BDBG_07608	conserved hypothetical protein	Alcohol dehydrogenase GroES-like domain	zinc ion binding; oxidoreductase activity; oxidation reduction	MDR	--	--	--	--	--	--
BDBG_02114	zinc alcohol dehydrogenase	Zinc-binding dehydrogenase | Alcohol dehydrogenase GroES-like domain	catalytic activity; binding; metabolic process; zinc ion binding; oxidoreductase activity; oxidation reduction	MDR: ADH	YBL069W	AST1	52.6	4.6e-08	BDBG_02114.1	53.9138 1.95678E-7 260 63 110
BDBG_02345	NADP-dependent alcohol dehydrogenase	Alcohol dehydrogenase GroES-like domain | Zinc-binding dehydrogenase	catalytic activity; binding; metabolic process; zinc ion binding; oxidoreductase activity; oxidation reduction	MDR: ADH	YCR105W	ADH7	136.7	1.1e-34	BDBG_02345.2	119.398 4.8701E-27 341 92 145
BDBG_02023	alcohol dehydrogenase	Zinc-binding dehydrogenase | Alcohol dehydrogenase GroES-like domain	catalytic activity; binding; metabolic process; zinc ion binding; oxidoreductase activity; oxidation reduction	MDR: ADH	--	--	--	--	--	--
BDBG_07984	alcohol dehydrogenase II	Alcohol dehydrogenase GroES-like domain | Zinc-binding dehydrogenase	zinc ion binding; oxidoreductase activity; oxidation reduction; catalytic activity; binding; metabolic process	MDR: ADH	--	--	--	--	--	--
BDBG_06386	zinc-dependent alcohol dehydrogenase	Alcohol dehydrogenase GroES-like domain | Zinc-binding dehydrogenase	catalytic activity; binding; metabolic process; zinc ion binding; oxidoreductase activity; oxidation reduction	MDR: ADH	--	--	--	--	--	--
BDBG_09529	zinc-binding dehydrogenase	Alcohol dehydrogenase GroES-like domain | Zinc-binding dehydrogenase	catalytic activity; binding; metabolic process; zinc ion binding; oxidoreductase activity; oxidation reduction	MDR: ADH	--	--	--	--	--	--
BDBG_01312	alcohol dehydrogenase	Alcohol dehydrogenase GroES-like domain | Zinc-binding dehydrogenase	catalytic activity; binding; metabolic process; zinc ion binding; oxidoreductase activity; oxidation reduction	MDR: ADH	--	--	--	--	--	--
BDBG_02783	alcohol dehydrogenase	Zinc-binding dehydrogenase | Alcohol dehydrogenase GroES-like domain	zinc ion binding; oxidoreductase activity; oxidation reduction; catalytic activity; binding; metabolic process	MDR: ADH	--	--	--	--	--	--
BDBG_03292	alcohol dehydrogenase	Zinc-binding dehydrogenase | Alcohol dehydrogenase GroES-like domain	catalytic activity; binding; metabolic process; zinc ion binding; oxidoreductase activity; oxidation reduction	MDR: ADH	--	--	--	--	--	--
BDBG_08446	zinc-containing alcohol dehydrogenase	Zinc-binding dehydrogenase | Alcohol dehydrogenase GroES-like domain	zinc ion binding; oxidoreductase activity; oxidation reduction; catalytic activity; binding; metabolic process	MDR: ADH	--	--	--	--	--	--
BDBG_04962	alcohol dehydrogenase	Alcohol dehydrogenase GroES-like domain | Zinc-binding dehydrogenase	catalytic activity; binding; metabolic process; zinc ion binding; oxidoreductase activity; oxidation reduction	MDR: ADH	--	--	--	--	--	--
BDBG_01035	quinone oxidoreductase	Zinc-binding dehydrogenase | Alcohol dehydrogenase GroES-like domain	catalytic activity; binding; metabolic process; zinc ion binding; oxidoreductase activity; oxidation reduction	MDR: quinone	YBR046C	ZTA1	271.5	9.9e-76	BDBG_01035.1	299.671 0.0 334 151 225
BDBG_02009	xylitol dehydrogenase	Zinc-binding dehydrogenase | Alcohol dehydrogenase GroES-like domain | UbiD family decarboxylases	zinc ion binding; oxidoreductase activity; oxidation reduction; catalytic activity; binding; metabolic process	MDR: xylitol	YJR159W	SOR1	285.6	5.6e-80	BDBG_02009.1	308.531 0.0 354 179 230
BDBG_02423	succinate-semialdehyde dehydrogenase	Aldehyde dehydrogenase family | succinate-semialdehyde dehydrogenase	metabolic process; oxidoreductase activity; oxidation reduction; oxidoreductase activity, acting on the aldehyde or oxo group of donors, NAD or NADP as acceptor	Nitrogen	YBR006W	UGA2	488	5.8e-141	BDBG_02423.1	541.191 0.0 490 260 349
BDBG_00809	succinate-semialdehyde dehydrogenase	Aldehyde dehydrogenase family | succinate-semialdehyde dehydrogenase	metabolic process; oxidoreductase activity; oxidation reduction	Nitrogen	--	--	--	--	--	--
BDBG_00602	methylenetetrahydrofolate reductase 1	Methylenetetrahydrofolate reductase | methylenetetrahydrofolate reductase	methylenetetrahydrofolate reductase (NADPH) activity; methionine metabolic process; oxidation reduction	OR	YGL125W	MET13	571.8	3.2e-166	BDBG_00602.1	621.313 0.0 589 310 419
BDBG_00205	cytosolic Cu/Zn superoxide dismutase	--	superoxide metabolic process; metal ion binding; oxidation reduction	OR	--	--	--	--	--	--
BDBG_08341	conserved hypothetical protein	--	copper ion binding; oxidation reduction	OR	--	--	--	--	--	--
BDBG_08703	salicylate hydroxylase	--	monooxygenase activity; oxidation reduction	OR	--	--	--	--	--	--
BDBG_09540	mannitol 1-phosphate dehydrogenase	--	monooxygenase activity; oxidation reduction	OR	--	--	--	--	--	--
BDBG_05596	conserved hypothetical protein	--	monooxygenase activity; oxidation reduction	OR	--	--	--	--	--	--
BDBG_01292	2-nitropropane dioxygenase	2-nitropropane dioxygenase	2-nitropropane dioxygenase activity; oxidation reduction; catalytic activity; metabolic process	OR: 2 nitropropane	--	--	--	--	--	--
BDBG_01869	oxidoreductase	2-nitropropane dioxygenase	catalytic activity; metabolic process; 2-nitropropane dioxygenase activity; oxidation reduction	OR: 2 nitropropane	--	--	--	--	--	--
BDBG_02678	oxidoreductase	2-nitropropane dioxygenase	2-nitropropane dioxygenase activity; oxidation reduction; catalytic activity; metabolic process	OR: 2 nitropropane	--	--	--	--	--	--
BDBG_06053	coproporphyrinogen III oxidase	Coproporphyrinogen III oxidase	coproporphyrinogen oxidase activity; porphyrin biosynthetic process; oxidation reduction	OR: heme biosynthesis	YDR044W	HEM13	224.7	4.7e-95	BDBG_06053.1	352.058 0.0 373 188 221
BDBG_04145	inositol oxygenase	Family of unknown function (DUF706)	iron ion binding; cytoplasm; inositol catabolic process; inositol oxygenase activity; oxidation reduction	OR: Inositol, iron binding	--	--	--	--	--	--
BDBG_04513	WD domain-containing protein	WD domain, G-beta repeat | Dip2/Utp12 Family	hydroxymethylglutaryl-CoA reductase (NADPH) activity; coenzyme A metabolic process; coenzyme binding; oxidation reduction; rRNA processing; small-subunit processome	OR: rRNA	YLR129W	DIP2	493.7	8.4e-143	BDBG_04513.1	729.554 0.0 1000 408 598
BDBG_06954	homocitrate dehydratase	Heavy-metal-associated domain	superoxide metabolic process; metal ion binding; oxidation reduction; metal ion transport	OR: Superoxide	YMR038C	CCS1	173.3	1.5e-45	BDBG_06954.1	188.734 0.0 251 91 156
BDBG_07234	MnSOD	Iron/manganese superoxide dismutases, C-terminal domain | Iron/manganese superoxide dismutases, alpha-hairpin domain	superoxide dismutase activity; superoxide metabolic process; metal ion binding; oxidation reduction	OR: Superoxide	YHR007C-A	YHR007C-A	224.4	2.1e-61	BDBG_07234.1	243.047 0.0 203 118 143
BDBG_06883	FAD dependent sulfhydryl oxidase Erv2	Erv1 / Alr family	thiol oxidase activity; oxidation reduction	OR: Thiol oxidase	YPR037C	ERV2	131.4	7.5e-33	BDBG_06883.1	131.339 3.14924E-31 124 60 90
BDBG_01993	FAD dependent sulfhydryl oxidase Erv1	Erv1 / Alr family	thiol oxidase activity; oxidation reduction	OR: Thiol oxidase	--	--	--	--	--	--
BDBG_07070	inositol oxygenase	Family of unknown function (DUF706)	iron ion binding; cytoplasm; inositol catabolic process; inositol oxygenase activity; oxidation reduction	OR:Inositol	--	--	--	--	--	--
BDBG_09232	mannitol-1-phosphate dehydrogenase	Mannitol dehydrogenase C-terminal domain | Mannitol dehydrogenase Rossmann domain	catalytic activity; binding; metabolic process; oxidoreductase activity; coenzyme binding; oxidation reduction	OR/ORA	YEL070W	DSF1	74.4	3.7e-13	BDBG_09232.1	78.5666 1.01493E-14 202 54 89
BDBG_04336	Fe-containing alcohol dehydrogenase	Iron-containing alcohol dehydrogenase	oxidoreductase activity; metal ion binding; oxidation reduction	OR/ORA	YGL256W	ADH4	71.6	1.9e-18	BDBG_04336.1	85.8853 4.13855E-17 436 103 170
BDBG_01644	aldehyde dehydrogenase	Aldehyde dehydrogenase family	metabolic process; oxidoreductase activity; oxidation reduction	OR/ORA	--	--	--	--	--	--
BDBG_03190	alcohol dehydrogenase IV	--	oxidoreductase activity; metal ion binding; oxidation reduction	OR/ORA	--	--	--	--	--	--
BDBG_04829	succinate-semialdehyde dehydrogenase	Aldehyde dehydrogenase family | succinate-semialdehyde dehydrogenase	metabolic process; oxidoreductase activity; oxidation reduction	OR/ORA	--	--	--	--	--	--
BDBG_00614	conidial pigment biosynthesis oxidase Arb2/brown2	Multicopper oxidase | Multicopper oxidase | Multicopper oxidase	copper ion binding; oxidation reduction; oxidoreductase activity	OR/ORA	--	--	--	--	--	--
BDBG_00911	FMN-dependent alpha-hydroxy acid dehydrogenase	FMN-dependent dehydrogenase	oxidoreductase activity; catalytic activity; metabolic process; oxidation reduction	OR/ORA	--	--	--	--	--	--
BDBG_02076	NADH-ubiquinone oxidoreductase 30.4 kDa subunit	Respiratory-chain NADH dehydrogenase, 30 Kd subunit | NADH (or F420H2) dehydrogenase, subunit C	oxidoreductase activity, acting on NADH or NADPH; oxidation reduction; NADH dehydrogenase (ubiquinone) activity	OR/ORA	--	--	--	--	--	--
BDBG_05459	conserved hypothetical protein	--	oxidoreductase activity; transition metal ion binding; oxidation reduction	OR/ORA	--	--	--	--	--	--
BDBG_00227	myosin class II heavy chain	Ataxin-2 C-terminal region	zinc ion binding; oxidoreductase activity; oxidation reduction	OR/ORA	--	--	--	--	--	--
BDBG_08693	conserved hypothetical protein	--	monooxygenase activity; oxidation reduction; metabolic process; oxidoreductase activity	OR/ORA	--	--	--	--	--	--
BDBG_00060	nitrite reductase-I	nitrite reductase, copper-containing	copper ion binding; nitrite reductase (NO-forming) activity; oxidation reduction; nitrogen compound metabolic process; oxidoreductase activity	OR/ORA	--	--	--	--	--	--
BDBG_06775	ferro-O2-oxidoreductase	Multicopper oxidase | Multicopper oxidase | Multicopper oxidase	copper ion binding; oxidation reduction; oxidoreductase activity	OR/ORA	YFL041W	FET5	103.3	1.5e-44	BDBG_06775.1	192.586 0.0 548 148 238
BDBG_05342	aromatic ring-opening dioxygenase LigB subunit	Catalytic LigB subunit of aromatic ring-opening dioxygenase	cellular aromatic compound metabolic process; ferrous iron binding; oxidoreductase activity; zinc ion binding; oxidoreductase activity, acting on single donors with incorporation of molecular oxygen; oxidation reduction	OR/ORA	--	--	--	--	--	--
BDBG_05730	malate dehydrogenase	lactate/malate dehydrogenase, NAD binding domain | lactate/malate dehydrogenase, alpha/beta C-terminal domain | malate dehydrogenase, NAD-dependent	malate metabolic process; malate dehydrogenase activity; oxidation reduction; catalytic activity; carbohydrate metabolic process; binding; metabolic process; oxidoreductase activity; L-malate dehydrogenase activity; glycolysis; oxidoreductase activity, acting on the CH-OH group of donors, NAD or NADP as acceptor; cellular carbohydrate metabolic process	OR/ORA: carbohydrate, glyoxylate cycle	YKL085W	MDH1	373.6	1.8e-106	BDBG_05730.1	423.705 0.0 325 208 254
BDBG_06077	mitochondrial cytochrome b2	FMN-dependent dehydrogenase | Cytochrome b5-like Heme/Steroid binding domain	oxidoreductase activity; heme binding; oxidation reduction; catalytic activity; metabolic process	OR/ORA: Heme	--	--	--	--	--	--
BDBG_00037	oxidoreductase	Oxoglutarate and iron-dependent oxygenase C-terminal degradation domain | 2OG-Fe(II) oxygenase superfamily	iron ion binding; oxidoreductase activity, acting on paired donors, with incorporation or reduction of molecular oxygen, 2-oxoglutarate as one donor, and incorporation of one atom each of oxygen into both donors; L-ascorbic acid binding; oxidation reduction; oxidoreductase activity, acting on paired donors, with incorporation or reduction of molecular oxygen; oxidoreductase activity	OR/ORA: Iron Ion Binding	YER049W	TPA1	225.8	7e-84	BDBG_00037.1	323.553 0.0 573 211 293
BDBG_08231	oxidoreductase	2OG-Fe(II) oxygenase superfamily	iron ion binding; oxidoreductase activity; oxidation reduction	OR/ORA: Iron Ion Binding	--	--	--	--	--	--
BDBG_06439	catechol dioxygenase	Dioxygenase | Catechol dioxygenase N terminus	iron ion binding; oxidoreductase activity, acting on single donors with incorporation of molecular oxygen, incorporation of two atoms of oxygen; oxidation reduction; catechol metabolic process; catechol 1,2-dioxygenase activity; catalytic activity; cellular aromatic compound metabolic process; ferric iron binding	OR/ORA: Iron Ion Binding	--	--	--	--	--	--
BDBG_05985	catechol dioxygenase	Dioxygenase | Catechol dioxygenase N terminus	iron ion binding; catechol metabolic process; catechol 1,2-dioxygenase activity; oxidation reduction; oxidoreductase activity, acting on single donors with incorporation of molecular oxygen, incorporation of two atoms of oxygen; catalytic activity; cellular aromatic compound metabolic process; ferric iron binding	OR/ORA: Iron Ion Binding	--	--	--	--	--	--
BDBG_08049	thiamine-phosphate pyrophosphorylase	Hydroxyethylthiazole kinase family | Thiamine monophosphate synthase/TENI	oxidoreductase activity; metal ion binding; oxidation reduction; GTP binding; microtubule; microtubule-based process; G-protein coupled receptor protein signaling pathway; integral to membrane; thiamin-phosphate diphosphorylase activity; thiamin biosynthetic process; hydroxyethylthiazole kinase activity; catalytic activity; metabolic process	OR/ORA: Thiamine	YPL214C	THI6	212	1.5e-57	BDBG_08049.1	251.521 0.0 541 191 275
BDBG_07448	iterative type I polyketide synthase	Beta-ketoacyl synthase, N-terminal domain | short chain dehydrogenase | Acyl transferase domain | Zinc-binding dehydrogenase | Alcohol dehydrogenase GroES-like domain | Beta-ketoacyl synthase, C-terminal domain | KR domain | Methyltransferase domain | Methyltransferase domain | Beta-ketoacyl synthase, N-terminal domain | Methyltransferase domain	acyl carrier activity; catalytic activity; biosynthetic process; binding; metabolic process; transferase activity; oxidoreductase activity; zinc ion binding; oxidation reduction	ORA: Polyketide synthase, SDR	--	--	--	--	--	--
BDBG_07888	glutathione peroxidase	Glutathione peroxidase	glutathione peroxidase activity; response to oxidative stress; oxidation reduction	Oxidative stress	YBR244W	GPX2	166.3	2.9e-43	BDBG_07888.1	204.142 0.0 165 96 122
BDBG_08824	cytochrome c peroxidase	Peroxidase	peroxidase activity; response to oxidative stress; heme binding; oxidation reduction	Oxidative stress	--	--	--	--	--	--
BDBG_08680	catalase B	Catalase | Catalase-related immune-responsive	catalase activity; response to oxidative stress; oxidation reduction; iron ion binding; heme binding	Oxidative stress	--	--	--	--	--	--
BDBG_05307	catalase isozyme A	Catalase | Catalase-related immune-responsive	catalase activity; response to oxidative stress; oxidation reduction; iron ion binding; heme binding	Oxidative stress	--	--	--	--	--	--
BDBG_07107	catalase isozyme P	Catalase | Catalase-related immune-responsive	catalase activity; response to oxidative stress; oxidation reduction; iron ion binding; heme binding	Oxidative stress	YDR256C	CTA1	511.6	4.5e-148	BDBG_07107.1	576.244 0.0 500 281 361
BDBG_06551	animal haem peroxidase	Animal haem peroxidase	peroxidase activity; response to oxidative stress; heme binding; oxidation reduction; monooxygenase activity; iron ion binding; electron carrier activity	Oxidative stress	--	--	--	--	--	--
BDBG_04297	short chain dehydrogenase	short chain dehydrogenase	metabolic process; oxidoreductase activity; oxidation reduction; catalytic activity; binding	SDR: OR/ORA	--	--	--	--	--	--
BDBG_08908	oxidoreductase	--	catalytic activity; binding; metabolic process; oxidoreductase activity; oxidation reduction	SDR: OR/ORA	YNL181W	YNL181W	130.7	2e-42	BDBG_08908.1	177.178 1.5E-44 416 134 201
BDBG_02105	short-chain dehydrogenase/reductase	--	catalytic activity; binding; metabolic process; oxidoreductase activity; oxidation reduction	SDR: OR/ORA	--	--	--	--	--	--
BDBG_02532	short-chain dehydrogenase	--	catalytic activity; binding; metabolic process; oxidoreductase activity; oxidation reduction	SDR: OR/ORA	--	--	--	--	--	--
BDBG_01522	short-chain dehydrogenase	--	metabolic process; oxidoreductase activity; catalytic activity; binding; oxidation reduction	SDR: OR/ORA	--	--	--	--	--	--
BDBG_07030	short-chain dehydrogenase	--	catalytic activity; binding; metabolic process; oxidoreductase activity; oxidation reduction	SDR: OR/ORA	--	--	--	--	--	--
BDBG_07717	short chain dehydrogenase/reductase	short chain dehydrogenase	regulation of nitrogen utilization; transcription repressor activity; catalytic activity; binding; metabolic process; oxidoreductase activity; oxidation reduction	SDR: OR/ORA	--	--	--	--	--	--
BDBG_04502	short-chain dehydrogenase/reductase	--	catalytic activity; binding; metabolic process; oxidoreductase activity; oxidation reduction	SDR: OR/ORA	--	--	--	--	--	--
BDBG_04731	conserved hypothetical protein	short chain dehydrogenase	metabolic process; oxidoreductase activity; catalytic activity; binding; oxidation reduction	SDR: OR/ORA	--	--	--	--	--	--
BDBG_00524	short chain dehydrogenase	short chain dehydrogenase	metabolic process; oxidoreductase activity; oxidation reduction; catalytic activity; binding	SDR: OR/ORA, acyl transferase	--	--	--	--	--	--
BDBG_01322	oxidoreductase	short chain dehydrogenase	metabolic process; oxidoreductase activity; catalytic activity; binding; oxidation reduction	SDR: OR/ORA, acyl transferase	--	--	--	--	--	--
BDBG_02600	short chain dehydrogenase	short chain dehydrogenase	catalytic activity; binding; metabolic process; oxidoreductase activity; oxidation reduction	SDR: OR/ORA, acyl transferase	--	--	--	--	--	--
BDBG_03951	short-chain dehydrogenase/reductase	short chain dehydrogenase	catalytic activity; binding; metabolic process; oxidoreductase activity; oxidation reduction	SDR: OR/ORA, acyl transferase	YIR035C	YIR035C	127.6	8.5e-32	BDBG_03951.1	164.081 6.9175E-41 263 100 153
BDBG_04493	short chain dehydrogenase/reductase	short chain dehydrogenase	metabolic process; oxidoreductase activity; catalytic activity; binding; oxidation reduction	SDR: OR/ORA, acyl transferase	--	--	--	--	--	--
BDBG_03974	short chain oxidoreductase/dehydrogenase	short chain dehydrogenase	metabolic process; oxidoreductase activity; catalytic activity; binding; oxidation reduction	SDR: OR/ORA, acyl transferase	--	--	--	--	--	--
BDBG_06887	3-oxoacyl-acyl-carrier-protein reductase	short chain dehydrogenase	metabolic process; oxidoreductase activity; catalytic activity; binding; oxidation reduction	SDR: OR/ORA, acyl transferase	--	--	--	--	--	--
BDBG_08168	short chain dehydrogenase/reductase	short chain dehydrogenase	metabolic process; oxidoreductase activity; oxidation reduction; catalytic activity; binding	SDR: OR/ORA, acyl transferase	--	--	--	--	--	--
BDBG_06763	short-chain dehydrogenase/reductase SDR	short chain dehydrogenase	metabolic process; oxidoreductase activity; oxidation reduction; catalytic activity; binding	SDR: OR/ORA, acyl transferase	--	--	--	--	--	--
BDBG_09213	short-chain dehydrogenase/reductase 2	short chain dehydrogenase	metabolic process; oxidoreductase activity; catalytic activity; binding; oxidation reduction	SDR: OR/ORA, acyl transferase	--	--	--	--	--	--
BDBG_02197	short-chain dehydrogenase/reductase SDR	short chain dehydrogenase	metabolic process; oxidoreductase activity; catalytic activity; binding; oxidation reduction	SDR: OR/ORA, acyl transferase	--	--	--	--	--	--
BDBG_01192	D-arabinitol dehydrogenase	short chain dehydrogenase	metabolic process; oxidoreductase activity; oxidation reduction; catalytic activity; binding	SDR: OR/ORA, acyl transferase	--	--	--	--	--	--
BDBG_04921	short chain dehydrogenase/reductase	short chain dehydrogenase	metabolic process; oxidoreductase activity; oxidation reduction; catalytic activity; binding	SDR: OR/ORA, acyl transferase	--	--	--	--	--	--
BDBG_08842	2-deoxy-D-gluconate 3-dehydrogenase	short chain dehydrogenase | 2-deoxy-D-gluconate 3-dehydrogenase	catalytic activity; binding; metabolic process; oxidoreductase activity; oxidation reduction	SDR: OR/ORA, acyl transferase	--	--	--	--	--	--
BDBG_02367	short chain dehydrogenase	short chain dehydrogenase	metabolic process; oxidoreductase activity; catalytic activity; binding; oxidation reduction	SDR: OR/ORA, acyl transferase	--	--	--	--	--	--
BDBG_00915	short-chain dehydrogenase	short chain dehydrogenase	metabolic process; oxidoreductase activity; catalytic activity; binding; oxidation reduction	SDR: OR/ORA, acyl transferase	--	--	--	--	--	--
BDBG_07433	3-oxoacyl-(acyl-carrier-protein) reductase	short chain dehydrogenase	metabolic process; oxidoreductase activity; catalytic activity; binding; oxidation reduction	SDR: OR/ORA, acyl transferase	--	--	--	--	--	--
BDBG_01063	oxidoreductase	short chain dehydrogenase	catalytic activity; binding; metabolic process; oxidoreductase activity; oxidation reduction	SDR: OR/ORA, acyl transferase	--	--	--	--	--	--
BDBG_06464	amyloid beta-peptide binding protein	short chain dehydrogenase	catalytic activity; binding; metabolic process; oxidoreductase activity; oxidation reduction	SDR: OR/ORA, acyl transferase	--	--	--	--	--	--
BDBG_01254	sorbitol utilization protein SOU1	short chain dehydrogenase	metabolic process; oxidoreductase activity; oxidation reduction; catalytic activity; binding	SDR: OR/ORA, acyl transferase	--	--	--	--	--	--
BDBG_08418	tRNA-dihydrouridine synthase 3	Dihydrouridine synthase (Dus)	tRNA processing; tRNA dihydrouridine synthase activity; FAD binding; oxidation reduction; catalytic activity; metabolic process	tRNA processing	YLR401C	DUS3	294.4	1.2e-118	BDBG_08418.1	433.721 0.0 703 257 379
BDBG_01926	tRNA dihydrouridine synthase	Dihydrouridine synthase (Dus)	tRNA processing; tRNA dihydrouridine synthase activity; FAD binding; oxidation reduction; catalytic activity; metabolic process	tRNA processing	YNR015W	SMM1	228.9	1.7e-62	BDBG_01926.1	263.462 0.0 318 146 195
Fatty Acid Biosynthetic Process	Gene Name	PFAM	Bd GO Term	Predicted Function	Sc name	Sc gene	tBLASTn Score	tBLASTn E-value	Reciprocal tBLASTn	Score E AL I P
BDBG_08082	acetyl-CoA carboxylase	Carbamoyl-phosphate synthase L chain, N-terminal domain | Biotin carboxylase C-terminal domain | Acetyl-CoA carboxylase, central region | Carbamoyl-phosphate synthase L chain, ATP binding domain	catalytic activity; ATP binding; biotin binding; transporter activity; transport; membrane; transmembrane transport; metabolic process; ligase activity; acetyl-CoA carboxylase activity; fatty acid biosynthetic process	Lipid: FA	YNR016C	ACC1	1422.6	0	BDBG_08082.1	2837.75 0.0 2267 1394 1692
BDBG_09190	fatty acid synthase alpha subunit FasA	phosphopantethiene--protein transferase domain | 4'-phosphopantetheinyl transferase superfamily | holo-(acyl-carrier-protein) synthase	magnesium ion binding; fatty acid biosynthetic process; holo-[acyl-carrier-protein] synthase activity; catalytic activity; binding; metabolic process; biosynthetic process; macromolecule biosynthetic process	Lipid: FA, SDR	YPL231W	FAS2	1840.8	0	BDBG_09190.1	2127.83 0.0 1747 1036 1314
BDBG_09189	fatty acid synthase beta subunit dehydratase	Domain of unknown function (DUF1729) | Acyl transferase domain | MaoC like domain	metabolic process; transferase activity; fatty-acid synthase activity; fatty acid synthase complex; fatty acid biosynthetic process; oxidation reduction; oxidoreductase activity	Lipid: OR/ORA, FA	YKL182W	FAS1	1637		BDBG_09189.1	2355.1 0.0 2069 1141 1487
BDBG_00254	sterol desaturase	Fatty acid hydroxylase superfamily	iron ion binding; endoplasmic reticulum; fatty acid biosynthetic process; oxidoreductase activity; oxidation reduction	Lipid: OR/ORA, FA	--	--	--	--	--	--
BDBG_00546	C-4 methylsterol oxidase	Fatty acid hydroxylase superfamily	iron ion binding; endoplasmic reticulum; fatty acid biosynthetic process; oxidoreductase activity; oxidation reduction	Lipid: OR/ORA, FA	--	--	--	--	--	--
BDBG_00657	delta-9 fatty acid desaturase	Cytochrome b5-like Heme/Steroid binding domain | Fatty acid desaturase	lipid metabolic process; oxidoreductase activity; oxidation reduction; heme binding; stearoyl-CoA 9-desaturase activity; iron ion binding; endoplasmic reticulum; fatty acid biosynthetic process; membrane; oxidoreductase activity, acting on paired donors, with oxidation of a pair of donors resulting in the reduction of molecular oxygen to two molecules of water	Lipid: OR/ORA, FA	YGL055W	OLE1	410.2	1.5e-117	BDBG_00657.1	418.698 0.0 407 194 270
BDBG_02649	C-4 methylsterol oxidase	Fatty acid hydroxylase superfamily	iron ion binding; endoplasmic reticulum; fatty acid biosynthetic process; oxidoreductase activity; oxidation reduction	Lipid	--	--	--	--	--	--
BDBG_06225	fatty acid desaturase	Fatty acid desaturase | Cytochrome b5-like Heme/Steroid binding domain	heme binding; lipid metabolic process; oxidoreductase activity; oxidation reduction; iron ion binding; fatty acid biosynthetic process; oxidoreductase activity, acting on paired donors, with oxidation of a pair of donors resulting in the reduction of molecular oxygen to two molecules of water	Lipid: OR/ORA	--	--	--	--	--	--
BDBG_06830	sphingolipid desaturase	Sphingolipid Delta4-desaturase (DES)	fatty acid biosynthetic process; integral to membrane; oxidoreductase activity, acting on paired donors, with incorporation or reduction of molecular oxygen; oxidation reduction; lipid metabolic process; oxidoreductase activity	Lipid: OR/ORA, Spingolipid	--	--	--	--	--	--
BDBG_07153	phosphopantetheinyl transferase PptB	4'-phosphopantetheinyl transferase superfamily | phosphopantethiene--protein transferase domain	magnesium ion binding; fatty acid biosynthetic process; holo-[acyl-carrier-protein] synthase activity; macromolecule biosynthetic process	Lipid: FA	--	--	--	--	--	--
BDBG_07522	inositolphosphorylceramide-B C-26 hydroxylase	Cytochrome b5-like Heme/Steroid binding domain | Fatty acid hydroxylase superfamily	iron ion binding; endoplasmic reticulum; fatty acid biosynthetic process; oxidoreductase activity; oxidation reduction; heme binding; sphingolipid metabolic process	Lipid: OR/ORA, Sphingolipid	YMR272C	SCS7	375	6.6e-107	BDBG_07522.1	324.324 0.0 377 173 227
BDBG_07631	sphinganine hydroxylase Sur2	Fatty acid hydroxylase superfamily	iron ion binding; endoplasmic reticulum; fatty acid biosynthetic process; oxidoreductase activity; oxidation reduction	Lipid: OR/ORA, Sphingolipid	YDR297W	SUR2	185.6	4.4e-59	BDBG_07631.1	217.624 0.0 338 137 179
BDBG_09174	C-4 methyl sterol oxidase Erg25	Fatty acid hydroxylase superfamily	iron ion binding; endoplasmic reticulum; fatty acid biosynthetic process; oxidoreductase activity; oxidation reduction	Lipid: OR/ORA, Ergosterol	YGR060W	ERG25	347.9	1e-98	BDBG_09174.1	361.303 0.0 297 171 217
BDBG_09413	C-5 sterol desaturase	Fatty acid hydroxylase superfamily	iron ion binding; endoplasmic reticulum; fatty acid biosynthetic process; oxidoreductase activity; oxidation reduction	Lipid: OR/ORA, Ergosterol	YLR056W	ERG3	315.5	5.4e-89	BDBG_09413.1	348.591 0.0 365 172 242
Transport	Gene Name	PFAM	Bd GO Term	Predicted Function	Sc name	Sc gene	tBLASTn Score	tBLASTn E-value	Reciprocal tBLASTn	Score E AL I P
BDBG_05901	mitochondrial 2-oxodicarboxylate carrier protein	Mitochondrial carrier protein	transporter activity; mitochondrial inner membrane; transport; transmembrane transport; binding; membrane	AA Transport (Mitochondria)	YOR222W	ODC2	317.7	1.3e-89	BDBG_05901.1	352.829 0.0 301 168 216
BDBG_04548	mitochondrial carrier protein	Mitochondrial carrier protein | EF hand	binding; transport; membrane; transmembrane transport; calcium ion binding; mitochondrial inner membrane; transporter activity	AA Transport (Mitochondria)	YPR021C	AGC1	325.7	4.4e-100	BDBG_04548.1	373.629 0.0 346 188 P 240
BDBG_03404	GABA permease	--	transport; membrane; transmembrane transport; amino acid transport; amino acid transmembrane transporter activity	AA: transport	YDL210W	UGA4	400.4	1.3e-114	BDBG_03404.2	389.808 0.0 494 214 298
BDBG_03572	high affinity methionine permease	--	transport; membrane; transmembrane transport; amino acid transport; amino acid transmembrane transporter activity	AA: transport	YGR055W	MUP1	479.9	1.5e-138	BDBG_03572.2	517.309 0.0 521 261 355
BDBG_08000	general amino-acid permease GAP1	Amino acid permease | amino acid permease (yeast)	amino acid transport; integral to membrane; transmembrane transport; transport; membrane; amino acid transmembrane transporter activity	AA: transport	YKR039W	GAP1	481.3	5.4e-139	BDBG_08000.2	499.204 0.0 601 273 378
BDBG_01269	amino acid permease Dip5	Amino acid permease | amino acid permease (yeast)	amino acid transport; integral to membrane; transmembrane transport; transport; membrane; amino acid transmembrane transporter activity	AA: transport	YPL265W	DIP5	445.1	4.4e-128	BDBG_01269.2	465.307 0.0 544 253 333
BDBG_05336	choline transporter	amino acid permease | Amino acid permease	amino acid transport; amino acid transmembrane transporter activity; membrane; transmembrane transport; transport	AA: transport	YGL077C	HNM1	441.6	5.3e-127	BDBG_05336.2	476.093 0.0 527 250 336
BDBG_08628	arginine transporter	Amino acid permease | amino acid permease (yeast)	amino acid transport; integral to membrane; transmembrane transport; transport; membrane; amino acid transmembrane transporter activity	AA: transport	YEL063C	CAN1	413.4	1.6e-118	BDBG_08628.2	473.396 0.0 507 232 338
BDBG_04825	proline permease PrnB	Amino acid permease	transport; membrane; transmembrane transport; amino acid transport; amino acid transmembrane transporter activity	AA: transport	--	--	--	--	--	--
BDBG_07277	amino acid permease	Amino acid permease	amino acid transport; amino acid transmembrane transporter activity; membrane; transmembrane transport; transport	AA: transport	--	--	--	--	--	--
BDBG_00563	high affinity methionine permease	Amino acid permease	transport; membrane; transmembrane transport; amino acid transport; amino acid transmembrane transporter activity	AA: transport	--	--	--	--	--	--
BDBG_00811	choline transporter	Amino acid permease	amino acid transport; integral to membrane; transmembrane transport; transport; membrane; amino acid transmembrane transporter activity	AA: transport	--	--	--	--	--	--
BDBG_03808	general amino acid permease 1	Amino acid permease	amino acid transport; integral to membrane; transmembrane transport; amino acid transmembrane transporter activity; membrane; transport	AA: transport	--	--	--	--	--	--
BDBG_09387	amino acid transporter	Amino acid permease	transport; membrane; transmembrane transport; amino acid transport; amino acid transmembrane transporter activity	AA: transport	--	--	--	--	--	--
BDBG_06532	amino acid permease	Amino acid permease	amino acid transport; integral to membrane; transmembrane transport; amino acid transmembrane transporter activity; membrane; transport	AA: transport	--	--	--	--	--	--
BDBG_06705	GABA permease	--	transport; membrane; transmembrane transport; amino acid transport; amino acid transmembrane transporter activity	AA: transport	--	--	--	--	--	--
BDBG_00367	amino acid permease	Amino acid permease	transport; membrane; transmembrane transport; amino acid transport; amino acid transmembrane transporter activity	AA: transport	--	--	--	--	--	--
BDBG_03769	general amino acid permease	Amino acid permease	transport; membrane; transmembrane transport; amino acid transport; amino acid transmembrane transporter activity	AA: transport	--	--	--	--	--	--
BDBG_00074	high affinity methionine permease	--	transport; membrane; transmembrane transport; amino acid transport; amino acid transmembrane transporter activity	AA: transport	--	--	--	--	--	--
BDBG_06368	ABC transporter	ABC transporter | ABC transporter transmembrane region	ATP binding; ATPase activity; nucleotide binding; nucleoside-triphosphatase activity; transport; integral to membrane; ATPase activity, coupled to transmembrane movement of substances; transmembrane transport	ABC Transporter	--	--	--	--	--	--
BDBG_03148	ABC bile acid transporter	ABC transporter	ATP binding; ATPase activity; nucleotide binding; nucleoside-triphosphatase activity; transport; integral to membrane; ATPase activity, coupled to transmembrane movement of substances; transmembrane transport	ABC Transporter	--	--	--	--	--	--
BDBG_05775	abc transporter	ABC transporter | ABC transporter transmembrane region	ATP binding; ATPase activity; nucleotide binding; nucleoside-triphosphatase activity; transport; integral to membrane; ATPase activity, coupled to transmembrane movement of substances; transmembrane transport	ABC Transporter	--	--	--	--	--	--
BDBG_01284	ABC transporter	CDR ABC transporter | ABC-2 type transporter | ABC transporter	ATP binding; ATPase activity; nucleotide binding; nucleoside-triphosphatase activity; transport; integral to membrane; ATPase activity, coupled to transmembrane movement of substances; membrane	ABC transporter	--	--	--	--	--	--
BDBG_09287	ABC transporter	CDR ABC transporter | ABC-2 type transporter | ABC transporter	ATP binding; ATPase activity; nucleotide binding; nucleoside-triphosphatase activity; transport; integral to membrane; ATPase activity, coupled to transmembrane movement of substances; membrane	ABC transporter	--	--	--	--	--	--
BDBG_02433	ABC bile acid transporter	ABC transporter | ABC transporter transmembrane region	ATP binding; ATPase activity; nucleotide binding; nucleoside-triphosphatase activity; transport; integral to membrane; ATPase activity, coupled to transmembrane movement of substances; transmembrane transport	ABC Transporter: Drug	--	--	--	--	--	--
BDBG_00047	AtrH	ABC transporter | ABC transporter transmembrane region	ATP binding; ATPase activity; nucleotide binding; nucleoside-triphosphatase activity; transport; integral to membrane; ATPase activity, coupled to transmembrane movement of substances; transmembrane transport	ABC Transporter: Drug	--	--	--	--	--	--
BDBG_06204	multidrug resistance protein 3	ABC transporter | ABC transporter transmembrane region	ATP binding; ATPase activity; nucleotide binding; nucleoside-triphosphatase activity; transport; integral to membrane; ATPase activity, coupled to transmembrane movement of substances; transmembrane transport	ABC Transporter: Drug	--	--	--	--	--	--
BDBG_01947	ABC transporter CDR4	ABC transporter | ABC-2 type transporter | CDR ABC transporter	ATP binding; ATPase activity; membrane; transport; integral to membrane; ATPase activity, coupled to transmembrane movement of substances; nucleotide binding; nucleoside-triphosphatase activity	ABC transporter: drug	YDR406W	PDR15	637.3	0	BDBG_01947.2	1322.38 0.0 1442 685 919
BDBG_00688	ABC multidrug transporter	ABC-2 type transporter | ABC transporter | CDR ABC transporter	ATP binding; ATPase activity; nucleotide binding; nucleoside-triphosphatase activity; transport; integral to membrane; ATPase activity, coupled to transmembrane movement of substances; membrane	ABC transporter: drug	--	--	--	--	--	--
BDBG_07712	ABC drug exporter AtrF	CDR ABC transporter | ABC-2 type transporter | ABC transporter	ATP binding; ATPase activity; nucleotide binding; nucleoside-triphosphatase activity; transport; integral to membrane; ATPase activity, coupled to transmembrane movement of substances; membrane	ABC transporter: drug	--	--	--	--	--	--
BDBG_06787	ABC multidrug transporter	CDR ABC transporter | ABC-2 type transporter | ABC transporter	ATP binding; ATPase activity; nucleotide binding; nucleoside-triphosphatase activity; transport; integral to membrane; ATPase activity, coupled to transmembrane movement of substances; membrane	ABC transporter: drug	--	--	--	--	--	--
BDBG_08511	multidrug resistance protein MDR	ABC transporter | ABC transporter transmembrane region	ATP binding; ATPase activity; nucleotide binding; nucleoside-triphosphatase activity; transport; integral to membrane; ATPase activity, coupled to transmembrane movement of substances; transmembrane transport	ABC: Mating	YKL209C	STE6	275.8	7.3e-74	BDBG_08511.1	418.698 0.0 1313 361 618
BDBG_00542	ABC a-pheromone efflux pump AtrD	ABC transporter | ABC transporter transmembrane region	ATP binding; ATPase activity; nucleotide binding; nucleoside-triphosphatase activity; transport; integral to membrane; ATPase activity, coupled to transmembrane movement of substances; transmembrane transport	ABC: Mating	--	--	--	--	--	--
BDBG_03801	ABC fatty acid transporter	ABC transporter transmembrane region 2 | ABC transporter	ATP binding; ATPase activity; nucleotide binding; nucleoside-triphosphatase activity; transport; integral to membrane; ATPase activity, coupled to transmembrane movement of substances; transmembrane transport; membrane	Lipid (ABC): peroxisome	YKL188C	PXA2	278.6	5.1e-103	BDBG_03801.2	392.889 0.0 656 237 369
BDBG_09095	peroxisomal ABC transporter	ABC transporter transmembrane region 2 | ABC transporter	ATP binding; ATPase activity; nucleotide binding; nucleoside-triphosphatase activity; transport; membrane	Lipid (ABC): peroxisome	YPL147W	PXA1	288.4	2.2e-132	BDBG_09095.1	497.664 0.0 703 27 406
BDBG_02522	mitochondrial carrier protein	Mitochondrial carrier protein	transporter activity; mitochondrial inner membrane; transport; transmembrane transport; binding; membrane	Lipid (mitochondrial transporter)	YPR058W	YMC1	252.5	5.4e-70	BDBG_02522.1	279.256 0.0 292 147 196
BDBG_05783	mitochondrial carnitine:acyl carnitine carrier	Mitochondrial carrier protein	binding; transport; membrane; transmembrane transport; mitochondrial inner membrane	Lipid (mitochondrial transporter)	YOR100C	CRC1	164.9	3.9e-43	BDBG_05783.2	223.016 0.0 305 137 181
BDBG_00767	mitochondrial carrier protein	Mitochondrial carrier protein	binding; transport; membrane; transmembrane transport; mitochondrial inner membrane	Lipid (mitochondrial transporter)	--	--	--	--	--	--
BDBG_08082	acetyl-CoA carboxylase	Carbamoyl-phosphate synthase L chain, N-terminal domain | Biotin carboxylase C-terminal domain | Acetyl-CoA carboxylase, central region | Carbamoyl-phosphate synthase L chain, ATP binding domain	catalytic activity; ATP binding; biotin binding; transporter activity; transport; membrane; transmembrane transport; metabolic process; ligase activity; acetyl-CoA carboxylase activity; fatty acid biosynthetic process	Lipid (TMT)	YNR016C	ACC1	1422.6	0	BDBG_08082.1	2837.75 0.0 2267 1394 1692
BDBG_07852	peroxisomal membrane protein Pmp47	Mitochondrial carrier protein	binding; transport; membrane; transmembrane transport	Lipid: peroxisome/mitochondria	--	--	--	--	--	--
BDBG_08669	MFS multidrug transporter	Major Facilitator Superfamily	transmembrane transport; transporter activity; transport; membrane	MFS	--	--	--	--	--	--
BDBG_02513	MFS multidrug transporter	Major Facilitator Superfamily | Multidrug resistance protein	transporter activity; transport; membrane; transmembrane transport	MFS: Fungal trichothecene efflux pump (TRI12), drug, sugar, polyamine	YOR273C	TPO4	175.1	2.3e-73;	BDBG_02513.2	267.7 0.0 478 161 264
BDBG_01853	sugar transporter	Major Facilitator Superfamily | Sugar (and other) transporter | MFS transporter, sugar porter (SP) family	membrane; substrate-specific transmembrane transporter activity; transmembrane transport; transporter activity; transport; integral to membrane	MFS: Glycerol	YDR536W	STL1	301.5	1.7e-84	BDBG_01853.2	313.538 0.0 541 177 280
BDBG_00693	MFS phosphate transporter	--	transporter activity; transport; integral to membrane; transmembrane transport	MFS: phosphate	YML123C	PHO84	84.3	4.6e-19	BDBG_00693.2	120.939 3.37987E-27 452 120 185
BDBG_05718	MFS sugar transporter	Major Facilitator Superfamily | Sugar (and other) transporter | MFS transporter, sugar porter (SP) family	membrane; substrate-specific transmembrane transporter activity; transmembrane transport; transporter activity; transport; integral to membrane	MFS: Sugar	--	--	--	--	--	--
BDBG_02691	MFS monosaccharide transporter	--	transporter activity; transport; integral to membrane; transmembrane transport	MFS: Sugar	--	--	--	--	--	--
BDBG_06570	MFS glucose transporter	Major Facilitator Superfamily | Sugar (and other) transporter | MFS transporter, sugar porter (SP) family	membrane; substrate-specific transmembrane transporter activity; transmembrane transport; transporter activity; transport; integral to membrane	MFS: Sugar	YBR241C				BDBG_06570.2	249.595 0.0 483 151 235
BDBG_07903	MFS monosaccharide transporter	Major Facilitator Superfamily | Sugar (and other) transporter | MFS transporter, sugar porter (SP) family	transporter activity; transport; membrane; transmembrane transport; substrate-specific transmembrane transporter activity; integral to membrane	MFS: Sugar	YDL138W	RGT2	359.2	5.3e-102	BDBG_07903.2	381.719 0.0 491 205 302
BDBG_07955	monosaccharide transporter	MFS transporter, sugar porter (SP) family | Sugar (and other) transporter | Major Facilitator Superfamily	membrane; substrate-specific transmembrane transporter activity; transmembrane transport; transporter activity; transport; integral to membrane	MFS: Sugar	--	--	--	--	--	--
BDBG_02217	maltose permease	Sugar (and other) transporter | Major Facilitator Superfamily	transporter activity; transport; membrane; transmembrane transport; integral to membrane	MFS: Sugar	--	--	--	--	--	--
BDBG_08343	sugar transporter	Major Facilitator Superfamily | Sugar (and other) transporter | MFS transporter, sugar porter (SP) family	membrane; substrate-specific transmembrane transporter activity; transmembrane transport; transporter activity; transport; integral to membrane	MFS: Sugar	--	--	--	--	--	--
BDBG_05766	MFS quinate transporter	Major Facilitator Superfamily | Sugar (and other) transporter | MFS transporter, sugar porter (SP) family	membrane; substrate-specific transmembrane transporter activity; transmembrane transport; transporter activity; transport; integral to membrane	MFS: Sugar	--	--	--	--	--	--
BDBG_01474	MFS sugar transporter	Major Facilitator Superfamily | Sugar (and other) transporter | MFS transporter, sugar porter (SP) family	membrane; substrate-specific transmembrane transporter activity; transmembrane transport; transporter activity; transport; integral to membrane	MFS: Sugar	--	--	--	--	--	--
BDBG_07106	sugar transporter	MFS transporter, sugar porter (SP) family | Sugar (and other) transporter | Major Facilitator Superfamily	transporter activity; transport; membrane; transmembrane transport; substrate-specific transmembrane transporter activity; integral to membrane	MFS: Sugar	--	--	--	--	--	--
BDBG_07369	MFS sugar transporter	Sugar (and other) transporter	transporter activity; transport; membrane; transmembrane transport; integral to membrane	MFS: Sugar	--	--	--	--	--	--
BDBG_00712	MFS alpha-glucoside transporter	Sugar (and other) transporter | MFS transporter, sugar porter (SP) family | Major Facilitator Superfamily	transporter activity; transport; membrane; transmembrane transport; integral to membrane; substrate-specific transmembrane transporter activity	MFS: Sugar (maltose)	YGR289C	MAL11	380.7	1.1e-108	BDBG_00712.2	397.897 0.0 550 212 313
BDBG_02334	mitochondrial carrier protein	Mitochondrial carrier protein	binding; transport; membrane; transmembrane transport	Mitochondrial transporter	YDL119C	Score:	194.8	1e-53	BDBG_02334.2	50.447 4.43924E-7 76 29 40
BDBG_08220	mitochondrial oxaloacetate transporter	Mitochondrial carrier protein	binding; transport; membrane; transmembrane transport; transporter activity; mitochondrial inner membrane	Mitochondrial transporter	YKL120W	OAC1	255.7	5.9e-71	BDBG_08220.1	286.96 0.0 279 144 189
BDBG_00322	mitochondrial carrier protein	Mitochondrial carrier protein	binding; transport; membrane; transmembrane transport; mitochondrial inner membrane	Mitochondrial transporter	--	--	--	--	--	--
BDBG_06022	mitochondrial carrier protein	Mitochondrial carrier protein	binding; transport; membrane; transmembrane transport	Mitochondrial transporter	--	--	--	--	--	--
BDBG_04821	mitochondrial carrier protein	Mitochondrial carrier protein	binding; transport; membrane; transmembrane transport; mitochondrial inner membrane	Mitochondrial transporter	YPR011C	YPR011C	242.7	1.1e-66	BDBG_04821.2	268.47 0.0 321 152 193
BDBG_05659	mitochondrial carrier protein	Mitochondrial carrier protein	binding; transport; membrane; transmembrane transport	Mitochondrial transporter	--	--	--	--	--	--
BDBG_02818	succinate/fumarate mitochondrial transporter	Mitochondrial carrier protein	binding; transport; membrane; transmembrane transport; mitochondrial inner membrane	Mitochondrial transporter: Krebs	YJR095W	SFC1	294.1	1.7e-82	BDBG_02818.1	357.836 0.0 304 180 227
BDBG_05536	mitochondrial dicarboxylate carrier	Mitochondrial carrier protein	binding; transport; membrane; transmembrane transport; mitochondrion; mitochondrial transport	Mitochondrial transporter: Krebs	YLR349W	YLR349W	207.1	4.9e-56	BDBG_05536.2	251.521 0.0 278 132 177
BDBG_00128	amino acid transporter arg-13	Mitochondrial carrier protein	binding; transport; membrane; transmembrane transport	Mitochondrial transporter: Ornithine	YOR130C	ORT1	94.5	5.4e-36	BDBG_00128.2	177.948 9.8E-45 331 115 166
BDBG_04398	mitochondrial carrier protein	Mitochondrial carrier protein	binding; transport; membrane; transmembrane transport	Mitochondrial transporter: SAM	YNL003C	PET8	106.4	1.7e-25	BDBG_04398.2	140.969 1.25127E-33 309 108 142
BDBG_00656	purine permease	Permease family | uracil-xanthine permease	transporter activity; transport; membrane; transmembrane transport	N/NA Transporter	--	--	--	--	--	--
BDBG_06231	nucleoside transporter	Tat (twin-arginine translocation) pathway signal sequence | Permease family	transporter activity; transport; membrane; transmembrane transport	N/NA Transporter	--	--	--	--	--	--
BDBG_09008	sulfate permease II	STAS domain | Sulfate transporter family | sulfate permease	transporter activity; transport; integral to membrane; transmembrane transport; secondary active sulfate transmembrane transporter activity; sulfate transport; membrane	Sulfate Transporter	YBR294W	SUL1	235.3	2.7e-136	BDBG_09008.2	551.977 0.0 700 296 417
BDBG_06256	RTA1 domain-containing protein	RTA1 like protein	transporter activity; binding; transport	TMT	--	--	--	--	--	--
BDBG_06519	conserved hypothetical protein	--	transporter activity; transport; membrane	TMT	--	--	--	--	--	--
BDBG_05433	MFS transporter	Major Facilitator Superfamily | Multidrug resistance protein	transmembrane transport; transporter activity; transport; membrane	TMT: Fungal trichothecene efflux pump (TRI12)	YHR048W	YHK8	275.4	1.3e-76	BDBG_05433.2	338.191 0.0 460 182 271
BDBG_06688	aquaglyceroporin	Major intrinsic protein | MIP family channel proteins	transporter activity; transport; membrane; integral to membrane; transmembrane transport	TMT: Major intrensic protein	--	--	--	--	--	--
BDBG_06777	lactose permease	--	transporter activity; transport; integral to membrane; transmembrane transport	TMT: Sugar	--	--	--	--	--	--
BDBG_05084	hexose carrier protein	--	transporter activity; transport; integral to membrane; transmembrane transport	TMT: Sugar	--	--	--	--	--	--
BDBG_03764	sugar transporter	MFS transporter, sugar porter (SP) family | Sugar (and other) transporter | Major Facilitator Superfamily	membrane; substrate-specific transmembrane transporter activity; transmembrane transport; transporter activity; transport; integral to membrane	TMT: sugar	--	--	--	--	--	--
BDBG_00077	Trappc4 protein	Sybindin-like family	cis-Golgi network; ER to Golgi vesicle-mediated transport; transport	Vessicle	YDR246W	TRS23	44.8	1.1e-11	BDBG_00077.1	60.8474 7.65688E-10 101 32 50
BDBG_08076	trafficking protein particle complex subunit 2/Sedlin	Sedlin, N-terminal conserved region	intracellular; ER to Golgi vesicle-mediated transport; transport	Vessicle	YBR254C	TRS20	43.4	3.5e-15	BDBG_08076.1	67.781, E 4.21182E-12, AL 215, I 57, P 86
BDBG_08517	TRAPP complex subunit	Sybindin-like family	cis-Golgi network; ER to Golgi vesicle-mediated transport; transport	Vessicle	YML077W	BET5	66.7	4.5e-13	BDBG_08517.2	94.3597 5.07406E-20 145 52 81
BDBG_05467	coatomer subunit zeta	--	transport; protein binding; intracellular protein transport; vesicle-mediated transport; membrane coat	Vessicle	YPL010W	RET3	143.4	1.9e-36	BDBG_05467.2	156.762 1.19794E-38 198 84 128
Carbohydrate Metabolic Process	Gene Name	PFAM	Bd GO Term	Predicted Function	Sc name	Sc gene	tBLASTn Score	tBLASTn E-value	Reciprocal tBLASTn	Score E AL I P
BDBG_02155	"exo-beta-1;3-glucanase"	--	hydrolase activity, hydrolyzing O-glycosyl compounds; carbohydrate metabolic process; catalytic activity; cation binding	Hydrolase: beta glucanase	--	--	--	--	--	--
BDBG_07282	ribose 5-phosphate isomerase	sugar-phosphate isomerases, RpiB/LacA/LacB family | Ribose/Galactose Isomerase | ribose 5-phosphate isomerase	ribose-5-phosphate isomerase activity; carbohydrate metabolic process	Carbohydrate metabolic process	--	--	--	--	--	--
BDBG_00734	glycolipid-anchored surface protein 5	Glycolipid anchored surface protein (GAS1)	catalytic activity; carbohydrate metabolic process; cation binding	1,3-beta-glucanosyltransferase	YOL030W	GAS5	303.6	2e-85	BDBG_00734.2	344.354 0.0 344 167 226
BDBG_01147	glycosyl hydrolase family 43 protein	--	hydrolase activity, hydrolyzing O-glycosyl compounds; carbohydrate metabolic process	Hydrolase	--	--	--	--	--	--
BDBG_00016	predicted protein	--	hydrolase activity, hydrolyzing O-glycosyl compounds; carbohydrate metabolic process	Hydrolase	--	--	--	--	--	--
BDBG_01737	"arabinan endo-1;5-alpha-L-arabinosidase A"	--	hydrolase activity, hydrolyzing O-glycosyl compounds; carbohydrate metabolic process	Hydrolase	--	--	--	--	--	--
BDBG_01790	conserved hypothetical protein	Carbohydrate binding domain	hydrolase activity, hydrolyzing O-glycosyl compounds; extracellular region; carbohydrate metabolic process; carbohydrate binding	Hydrolase	--	--	--	--	--	--
BDBG_08423	beta-glucosidase	Glycosyl hydrolase family 1	hydrolase activity, hydrolyzing O-glycosyl compounds; carbohydrate metabolic process; catalytic activity; cation binding	Hydrolase	--	--	--	--	--	--
BDBG_08853	chitobiase	Glycosyl hydrolase family 20, catalytic domain | Glycosyl hydrolase family 20, domain 2	beta-N-acetylhexosaminidase activity; carbohydrate metabolic process; hydrolase activity, hydrolyzing O-glycosyl compounds; catalytic activity; cation binding	Hydrolase: chitin	--	--	--	--	--	--
BDBG_07029	beta-N-acetylglucosaminidase	Glycosyl hydrolase family 3 N terminal domain	hydrolase activity, hydrolyzing O-glycosyl compounds; carbohydrate metabolic process	Hydrolase: chitin	--	--	--	--	--	--
BDBG_05018	H antigen	Glycosyl hydrolase family 3 N terminal domain | Glycosyl hydrolase family 3 C terminal domain	hydrolase activity, hydrolyzing O-glycosyl compounds; carbohydrate metabolic process	Hydrolase: glucan	--	--	--	--	--	--
BDBG_02083	beta-glucosidase	Glycosyl hydrolase family 3 N terminal domain | Glycosyl hydrolase family 3 C terminal domain	hydrolase activity, hydrolyzing O-glycosyl compounds; carbohydrate metabolic process	Hydrolase: glucan	--	--	--	--	--	--
BDBG_02170	cell wall glucanase	Glycosyl hydrolases family 16	hydrolase activity, hydrolyzing O-glycosyl compounds; carbohydrate metabolic process	Hydrolase:glucan	--	--	--	--	--	--
BDBG_01320	chitinase 3	Glycosyl hydrolases family 18	hydrolase activity, hydrolyzing O-glycosyl compounds; carbohydrate metabolic process; catalytic activity; cation binding	Hydrolase: chitin	--	--	--	--	--	--
BDBG_01936	bacteriodes thetaiotaomicron symbiotic chitinase	Glycosyl hydrolases family 18 | Chitin recognition protein	catalytic activity; carbohydrate metabolic process; cation binding; hydrolase activity, hydrolyzing O-glycosyl compounds; chitinase activity; chitin catabolic process	Hydrolase: chitin	--	--	--	--	--	--
BDBG_01141	glycoside hydrolase family 2 multidomain protein	Glycosyl hydrolases family 2, sugar binding domain	hydrolase activity, hydrolyzing O-glycosyl compounds; carbohydrate metabolic process; catalytic activity; cation binding	Hydrolase	--	--	--	--	--	--
BDBG_06556	alpha-glucosidase	Glycosyl hydrolases family 31	hydrolase activity, hydrolyzing O-glycosyl compounds; carbohydrate metabolic process	Hydrolase	--	--	--	--	--	--
BDBG_07558	alpha-glucosidase	Glycosyl hydrolases family 31	hydrolase activity, hydrolyzing O-glycosyl compounds; carbohydrate metabolic process	Hydrolase	--	--	--	--	--	--
BDBG_09195	xylosidase/arabinosidase	Glycosyl hydrolases family 43	hydrolase activity, hydrolyzing O-glycosyl compounds; carbohydrate metabolic process	Hydrolase	--	--	--	--	--	--
BDBG_00063	endo-arabinase	Glycosyl hydrolases family 43	hydrolase activity, hydrolyzing O-glycosyl compounds; carbohydrate metabolic process	Hydrolase	--	--	--	--	--	--
BDBG_00823	polysaccharide deacetylase	Polysaccharide deacetylase	catalytic activity; carbohydrate metabolic process; hydrolase activity, acting on carbon-nitrogen (but not peptide) bonds	Hydrolase: chitin	--	--	--	--	--	--
BDBG_04625	"glucan 1;3-beta-glucosidase"	--	hydrolase activity, hydrolyzing O-glycosyl compounds; carbohydrate metabolic process; catalytic activity; cation binding	Hydrolase: glucan	YLR300W	EXG1	279.6	5.6e-78	BDBG_04625.2	297.36 0.0 391 169 232
BDBG_03329	cell wall glucanase	Glycosyl hydrolases family 16	hydrolase activity, hydrolyzing O-glycosyl compounds; carbohydrate metabolic process	Hydrolase: glucan	--	--	--	--	--	--
BDBG_00226	glycosyl hydrolase	Glycosyl hydrolases family 17	hydrolase activity, hydrolyzing O-glycosyl compounds; carbohydrate metabolic process; catalytic activity; cation binding	Hydrolase: glucan	YGR282C	BGL2	193.4	1.1e-51	BDBG_00226.2	229.565 0.0 297 120 176
BDBG_01572	chitin deacetylase	Polysaccharide deacetylase	chitin binding; catalytic activity; carbohydrate metabolic process; hydrolase activity, acting on carbon-nitrogen (but not peptide) bonds	Hydrolase: chitin deacetylase	YLR307W	CDA1	69.1	5.6e-12	BDBG_01572.2	73.559 2.86768E-13 205 58 94
BDBG_04660	cell wall glucanase	Glycosyl hydrolases family 16	chitin binding; hydrolase activity, hydrolyzing O-glycosyl compounds; carbohydrate metabolic process	Hydrolase: glucan (chitin transglycosylase)	YEL040W	UTR2	280.7	3.3e-78	BDBG_04660.2	305.834 0.0 338 150 213
BDBG_08265	cell wall glucanase	Glycosyl hydrolases family 16	hydrolase activity, hydrolyzing O-glycosyl compounds; carbohydrate metabolic process	Hydrolase: glucan (chitin transglycosylase)	YGR189C	CRH1	225.4	1.5e-61	BDBG_08265.2	240.736 0.0 248 117 161
BDBG_04497	class V chitinase	Glycosyl hydrolases family 18	hydrolase activity, hydrolyzing O-glycosyl compounds; carbohydrate metabolic process; chitinase activity; chitin catabolic process; catalytic activity; cation binding	Hydrolase: chitin	--	--	--	--	--	--
BDBG_02848	bacterial-type chitinase	Glycosyl hydrolases family 18	catalytic activity; carbohydrate metabolic process; cation binding; hydrolase activity, hydrolyzing O-glycosyl compounds; chitinase activity; chitin catabolic process	Hydrolase: chitin	--	--	--	--	--	--
BDBG_08599	bacteriodes thetaiotaomicron symbiotic chitinase	Glycosyl hydrolases family 18	catalytic activity; carbohydrate metabolic process; cation binding; hydrolase activity, hydrolyzing O-glycosyl compounds; chitinase activity; chitin catabolic process	Hydrolase: chitin	--	--	--	--	--	--
BDBG_06743	endochitinase 1	Glycosyl hydrolases family 18 | LysM domain	cell wall macromolecule catabolic process; chitinase activity; chitin catabolic process; hydrolase activity, hydrolyzing O-glycosyl compounds; carbohydrate metabolic process; catalytic activity; cation binding	Hydrolase: chitin	YDR371W	CTS2	122.3	3e-30	BDBG_06743.2	202.986 0.0 405 124 203
BDBG_06849	"fructose-1;6-bisphosphatase"	Fructose-1-6-bisphosphatase	carbohydrate metabolic process; phosphoric ester hydrolase activity	Hydrolase: gluconeogenesis	YLR377C	FBP1	346.5	2.6e-98	BDBG_06849.2	399.053 0.0 333 191 254
BDBG_02825	poly(ADP-ribose) glycohydrolase isoform	--	poly(ADP-ribose) glycohydrolase activity; carbohydrate metabolic process	Hydrolase: glycohydrolase	--	--	--	--	--	--
BDBG_08679	acid trehalase	Glycosyl hydrolase family 65, C-terminal domain | Glycosyl hydrolase family 65 central catalytic domain | Glycosyl hydrolase family 65, N-terminal domain	catalytic activity; carbohydrate metabolic process; carbohydrate binding	Hydrolase: trehalose	YPR026W	ATH1	305	4.2e-91	BDBG_08679.2	391.734 0.0 990 297 470
BDBG_09144	FGGY-family carbohydrate kinase	FGGY-family pentulose kinase | FGGY family of carbohydrate kinases, N-terminal domain	carbohydrate metabolic process; phosphotransferase activity, alcohol group as acceptor	Kinase	--	--	--	--	--	--
BDBG_05875	thermoresistant gluconokinase	Shikimate kinase | carbohydrate kinase, thermoresistant glucokinase family	carbohydrate metabolic process; kinase activity; shikimate kinase activity; ATP binding; nucleus; DNA repair; cell cycle	Kinase	YDR248C	YDR248C	111.4	8.4e-27	BDBG_05875.2	125.946 1.83967E-29 166 67 99
BDBG_06687	glycerol kinase	FGGY family of carbohydrate kinases, C-terminal domain | FGGY family of carbohydrate kinases, N-terminal domain | glycerol kinase	carbohydrate metabolic process; phosphotransferase activity, alcohol group as acceptor; glycerol kinase activity; glycerol-3-phosphate metabolic process	Kinase	YHL032C	GUT1	209.6	3.3e-74	BDBG_06687.2	360.147 0.0 552 224 309
BDBG_07555	"UDP-glucose;sterol transferase"	Glycosyltransferase family 28 N-terminal domain	metabolic process; transferase activity, transferring hexosyl groups; carbohydrate metabolic process; lipid glycosylation	Lipid: glycosylation	--	--	--	--	--	--
BDBG_02911	phosphoketolase	D-xylulose 5-phosphate/D-fructose 6-phosphate phosphoketolase | XFP N-terminal domain | XFP C-terminal domain	carbohydrate metabolic process; aldehyde-lyase activity; catalytic activity; metabolic process	Lyase	--	--	--	--	--	--
BDBG_07028	glucosamine-6-phosphate deaminase	Glucosamine-6-phosphate isomerases/6-phosphogluconolactonase | glucosamine-6-phosphate isomerase	glucosamine-6-phosphate deaminase activity; N-acetylglucosamine metabolic process; carbohydrate metabolic process	N-acetylglucosamine metabolism	--	--	--	--	--	--
BDBG_05730	malate dehydrogenase	lactate/malate dehydrogenase, NAD binding domain | lactate/malate dehydrogenase, alpha/beta C-terminal domain | malate dehydrogenase, NAD-dependent	malate metabolic process; malate dehydrogenase activity; oxidation reduction; catalytic activity; carbohydrate metabolic process; binding; metabolic process; oxidoreductase activity; L-malate dehydrogenase activity; glycolysis; oxidoreductase activity, acting on the CH-OH group of donors, NAD or NADP as acceptor; cellular carbohydrate metabolic process	OR/ORA: glyoxylate cycle	YKL085W	MDH1	373.6	1.8e-106	BDBG_05730.1	423.705 0.0 325 208 254
BDBG_07036	hexokinase-1	Hexokinase | Hexokinase	ATP binding; carbohydrate metabolic process; phosphotransferase activity, alcohol group as acceptor	Hexokinase	--	--	--	--	--	--
BDBG_05425	hexokinase	Hexokinase | Hexokinase	ATP binding; carbohydrate metabolic process; phosphotransferase activity, alcohol group as acceptor; hexokinase activity; glycolysis	Hexokinase	YGL253W	HXK2	489.8	1.7e-141	BDBG_05425.2	521.931 0.0 487 254 345
BDBG_09044	"endo-1;3(4)-beta-glucanase"	--	hydrolase activity, hydrolyzing O-glycosyl compounds; carbohydrate metabolic process	Hydrolase: glucan	--	--	--	--	--	--
BDBG_03905	predicted protein	--	hydrolase activity, hydrolyzing O-glycosyl compounds; carbohydrate metabolic process	Hydrolase	--	--	--	--	--	--
Integral to Membrane	Gene Name	PFAM	Bd GO Term	Predicted Function	Sc name	Sc gene	tBLASTn Score	tBLASTn E-value	Reciprocal tBLASTn	Score E AL I P
BDBG_02461	amino acid permease	--	amino acid transport; integral to membrane; transmembrane transport; amino acid transmembrane transporter activity; membrane	AA Transport	--	--	--	--	--	--
BDBG_06532	amino acid permease	Amino acid permease	amino acid transport; integral to membrane; transmembrane transport; amino acid transmembrane transporter activity; membrane; transport	AA: transport	--	--	--	--	--	--
BDBG_00811	choline transporter	Amino acid permease	amino acid transport; integral to membrane; transmembrane transport; transport; membrane; amino acid transmembrane transporter activity	AA: transport	--	--	--	--	--	--
BDBG_03808	general amino acid permease 1	Amino acid permease	amino acid transport; integral to membrane; transmembrane transport; amino acid transmembrane transporter activity; membrane; transport	AA: transport	--	--	--	--	--	--
BDBG_08000	general amino-acid permease GAP1	Amino acid permease | amino acid permease (yeast)	amino acid transport; integral to membrane; transmembrane transport; transport; membrane; amino acid transmembrane transporter activity	AA: transport	YKR039W	GAP1	481.3	5.4e-139	BDBG_08000.2	499.204 0.0 601 273 378
BDBG_01269	amino acid permease Dip5	Amino acid permease | amino acid permease (yeast)	amino acid transport; integral to membrane; transmembrane transport; transport; membrane; amino acid transmembrane transporter activity	AA: transport	YPL265W	DIP5	445.1	4.4e-128	BDBG_01269.2	465.307 0.0 544 253 333
BDBG_08628	arginine transporter	Amino acid permease | amino acid permease (yeast)	amino acid transport; integral to membrane; transmembrane transport; transport; membrane; amino acid transmembrane transporter activity	AA: transport	YEL063C	CAN1	413.4	1.6e-118	BDBG_08628.2	473.396 0.0 507 232 338
BDBG_03148	ABC bile acid transporter	ABC transporter	ATP binding; ATPase activity; nucleotide binding; nucleoside-triphosphatase activity; transport; integral to membrane; ATPase activity, coupled to transmembrane movement of substances; transmembrane transport	ABC Transporter	--	--	--	--	--	--
BDBG_06368	ABC transporter	ABC transporter | ABC transporter transmembrane region	ATP binding; ATPase activity; nucleotide binding; nucleoside-triphosphatase activity; transport; integral to membrane; ATPase activity, coupled to transmembrane movement of substances; transmembrane transport	ABC Transporter	--	--	--	--	--	--
BDBG_05775	abc transporter	ABC transporter | ABC transporter transmembrane region	ATP binding; ATPase activity; nucleotide binding; nucleoside-triphosphatase activity; transport; integral to membrane; ATPase activity, coupled to transmembrane movement of substances; transmembrane transport	ABC Transporter	--	--	--	--	--	--
BDBG_09287	ABC transporter	CDR ABC transporter | ABC-2 type transporter | ABC transporter	ATP binding; ATPase activity; nucleotide binding; nucleoside-triphosphatase activity; transport; integral to membrane; ATPase activity, coupled to transmembrane movement of substances; membrane	ABC transporter	--	--	--	--	--	--
BDBG_01284	ABC transporter	CDR ABC transporter | ABC-2 type transporter | ABC transporter	ATP binding; ATPase activity; nucleotide binding; nucleoside-triphosphatase activity; transport; integral to membrane; ATPase activity, coupled to transmembrane movement of substances; membrane	ABC transporter	--	--	--	--	--	--
BDBG_06204	multidrug resistance protein 3	ABC transporter | ABC transporter transmembrane region	ATP binding; ATPase activity; nucleotide binding; nucleoside-triphosphatase activity; transport; integral to membrane; ATPase activity, coupled to transmembrane movement of substances; transmembrane transport	ABC Transporter: Drug	--	--	--	--	--	--
BDBG_02433	ABC bile acid transporter	ABC transporter | ABC transporter transmembrane region	ATP binding; ATPase activity; nucleotide binding; nucleoside-triphosphatase activity; transport; integral to membrane; ATPase activity, coupled to transmembrane movement of substances; transmembrane transport	ABC Transporter: Drug	--	--	--	--	--	--
BDBG_00047	AtrH	ABC transporter | ABC transporter transmembrane region	ATP binding; ATPase activity; nucleotide binding; nucleoside-triphosphatase activity; transport; integral to membrane; ATPase activity, coupled to transmembrane movement of substances; transmembrane transport	ABC Transporter: Drug	--	--	--	--	--	--
BDBG_00688	ABC multidrug transporter	ABC-2 type transporter | ABC transporter | CDR ABC transporter	ATP binding; ATPase activity; nucleotide binding; nucleoside-triphosphatase activity; transport; integral to membrane; ATPase activity, coupled to transmembrane movement of substances; membrane	ABC transporter: drug	--	--	--	--	--	--
BDBG_06787	ABC multidrug transporter	CDR ABC transporter | ABC-2 type transporter | ABC transporter	ATP binding; ATPase activity; nucleotide binding; nucleoside-triphosphatase activity; transport; integral to membrane; ATPase activity, coupled to transmembrane movement of substances; membrane	ABC transporter: drug	--	--	--	--	--	--
BDBG_07712	ABC drug exporter AtrF	CDR ABC transporter | ABC-2 type transporter | ABC transporter	ATP binding; ATPase activity; nucleotide binding; nucleoside-triphosphatase activity; transport; integral to membrane; ATPase activity, coupled to transmembrane movement of substances; membrane	ABC transporter: drug	--	--	--	--	--	--
BDBG_01947	ABC transporter CDR4	ABC transporter | ABC-2 type transporter | CDR ABC transporter	ATP binding; ATPase activity; membrane; transport; integral to membrane; ATPase activity, coupled to transmembrane movement of substances; nucleotide binding; nucleoside-triphosphatase activity	ABC transporter: drug	YDR406W	PDR15	637.3	0	BDBG_01947.2	1322.38 0.0 1442 685 919
BDBG_00542	ABC a-pheromone efflux pump AtrD	ABC transporter | ABC transporter transmembrane region	ATP binding; ATPase activity; nucleotide binding; nucleoside-triphosphatase activity; transport; integral to membrane; ATPase activity, coupled to transmembrane movement of substances; transmembrane transport	ABC: Mating	--	--	--	--	--	--
BDBG_08511	multidrug resistance protein MDR	ABC transporter | ABC transporter transmembrane region	ATP binding; ATPase activity; nucleotide binding; nucleoside-triphosphatase activity; transport; integral to membrane; ATPase activity, coupled to transmembrane movement of substances; transmembrane transport	ABC: Mating	YKL209C	STE6	275.8	7.3e-74	BDBG_08511.1	418.698 0.0 1313 361 618
BDBG_06508	p-type copper ATPase	E1-E2 ATPase | ATPase, P-type (transporting), HAD superfamily, subfamily IC	metabolic process; hydrolase activity; ATP binding; ATP biosynthetic process; ATPase activity, coupled to transmembrane movement of ions, phosphorylative mechanism; membrane; catalytic activity; metal ion transport; metal ion binding; hydrolase activity, acting on acid anhydrides, catalyzing transmembrane movement of substances; integral to membrane	Cation/Ion Transport	YBR295W	PCA1	228.6	7e-96	BDBG_06508.2	439.884 0.0 880 298 469
BDBG_08883	calcium/proton exchanger	calcium/proton exchanger | Sodium/calcium exchanger protein | calcium/proton exchanger	cation transport; cation transmembrane transporter activity; integral to membrane; transmembrane transport	Cation/Ion Transport: Ca/H	--	--	--	--	--	--
BDBG_09145	calcium permease family membrane transporter	Sodium/calcium exchanger protein | Domain of unknown function (DUF307)	integral to membrane; transmembrane transport	Cation/Ion Transport: Ca/Na	YNL321W	VNX1	338.8	1.5e-154	BDBG_09145.1	451.825 0.0 544 246 334
BDBG_02940	copper-sulfate regulated protein 1	Heavy-metal-associated domain | ATPase, P-type (transporting), HAD superfamily, subfamily IC | E1-E2 ATPase | heavy metal translocating P-type ATPase	copper-exporting ATPase activity; ATP binding; ATP biosynthetic process; membrane; metal ion transport; metal ion transmembrane transporter activity; metal ion binding; metabolic process; hydrolase activity; ATPase activity, coupled to transmembrane movement of ions, phosphorylative mechanism; catalytic activity; hydrolase activity, acting on acid anhydrides, catalyzing transmembrane movement of …	Cation/Ion Transport: Cu	--	--	--	--	--	--
BDBG_00375	potassium uptake transporter	Cation transport protein | potassium uptake protein, Trk family	potassium ion transport; potassium ion transmembrane transporter activity; integral to membrane; transmembrane transport; cation transport; cation transmembrane transporter activity	Cation/Ion Transport: K	--	--	--	--	--	--
BDBG_02293	potassium/sodium efflux P-type ATPase	E1-E2 ATPase | potassium/sodium efflux P-type ATPase, fungal-type	ATP binding; ATP biosynthetic process; ATPase activity, coupled to transmembrane movement of ions, phosphorylative mechanism; membrane; catalytic activity; metabolic process; cation transport; integral to membrane; hydrolase activity, acting on acid anhydrides, catalyzing transmembrane movement of substances	Cation/Ion Transport: K	--	--	--	--	--	--
BDBG_06338	potassium uptake transporter	Cation transport protein | potassium uptake protein, Trk family	potassium ion transport; potassium ion transmembrane transporter activity; integral to membrane; transmembrane transport; cation transport; cation transmembrane transporter activity	Cation/Ion Transport: K	--	--	--	--	--	--
BDBG_00747	potassium/sodium efflux P-type ATPase	Cation transporting ATPase, C-terminus | ATPase, P-type (transporting), HAD superfamily, subfamily IC | Cation transporter/ATPase, N-terminus | potassium/sodium efflux P-type ATPase, fungal-type	ATP binding; ATP biosynthetic process; ATPase activity, coupled to transmembrane movement of ions, phosphorylative mechanism; membrane; cation transport; catalytic activity; metabolic process; integral to membrane; hydrolase activity, acting on acid anhydrides, catalyzing transmembrane movement of substances	Cation/Ion Transport: K/Na	--	--	--	--	--	--
BDBG_04186	plasma membrane antiporter	--	cation transport; solute:hydrogen antiporter activity; integral to membrane; transmembrane transport	Cation/Ion Transport: Na/H	--	--	--	--	--	--
BDBG_08060	nickel transporter	High-affinity nickel-transport protein | transition metal uptake transporter, Ni2+-Co2+ transporter (NiCoT) family	integral to membrane; metal ion transport; metal ion binding; transmembrane transport	Cation/Ion Transport: Nickel	--	--	--	--	--	--
BDBG_07462	metalloreductase	Ferric reductase like transmembrane component | Ferric reductase NAD binding domain | FAD-binding domain	electron carrier activity; oxidoreductase activity; oxidation reduction; iron ion binding; integral to membrane; FAD binding	Electron Carrier: Iron Ion Binding	--	--	--	--	--	--
BDBG_09322	FRE family ferric-chelate reductase	Ferric reductase like transmembrane component | Ferric reductase NAD binding domain | FAD-binding domain	iron ion binding; electron carrier activity; integral to membrane; oxidoreductase activity; FAD binding	Ferric Reductase	--	--	--	--	--	--
BDBG_05230	NADPH oxidase	Ferric reductase like transmembrane component | FAD-binding domain | Ferric reductase NAD binding domain	electron carrier activity; membrane; oxidoreductase activity; oxidation reduction; iron ion binding; integral to membrane; FAD binding	Electron Carrier: Iron Ion Binding	--	--	--	--	--	--
BDBG_06745	NADPH oxidase isoform 2	Ferric reductase like transmembrane component | Ferric reductase NAD binding domain | FAD-binding domain	electron carrier activity; oxidoreductase activity; oxidation reduction; iron ion binding; integral to membrane; FAD binding	Electron Carrier: Iron Ion Binding	--	--	--	--	--	--
BDBG_08049	thiamine-phosphate pyrophosphorylase	Hydroxyethylthiazole kinase family | Thiamine monophosphate synthase/TENI	oxidoreductase activity; metal ion binding; oxidation reduction; GTP binding; microtubule; microtubule-based process; G-protein coupled receptor protein signaling pathway; integral to membrane; thiamin-phosphate diphosphorylase activity; thiamin biosynthetic process; hydroxyethylthiazole kinase activity; catalytic activity; metabolic process	GPCR	YPL214C	THI6	212	1.5e-57	BDBG_08049.1	251.521 0.0 541 191 275
BDBG_08467	a-pheromone receptor PreA	Pheromone A receptor	mating-type factor pheromone receptor activity; G-protein coupled receptor protein signaling pathway; integral to membrane	GPCR	YKL178C	STE3	110.3	1.4e-26	BDBG_08467.1	102.064 8.61746E-22 283 90 139
BDBG_09220	haemolysin-III channel protein Izh2	Haemolysin-III related	integral to membrane	hemolysin III family	--	--	--	--	--	--
BDBG_07371	IZH family channel protein	Haemolysin-III related	integral to membrane	hemolysin III family	YLR023C	IZH3	148	1.7e-45	BDBG_07371.1	127.872 1.65499E-29 330 87 136
BDBG_07434	haemolysin-III channel protein Izh2	Haemolysin-III related | channel protein, hemolysin III family	integral to membrane	hemolysin III family	YOL002C	IZH2	205	3.3e-55	BDBG_07434.1	242.276 0.0 316 126 183
BDBG_06318	DUF887 domain-containing protein	TLC domain	protein binding; integral to membrane	ITM	YJR116W	YJR116W	126.9,	1.3e-31	BDBG_06318.1	142.51 2.27933E-34 284 92 146
BDBG_03954	signal transduction protein Syg1	EXS family | SPX domain	integral to membrane	ITM	YIL047C	SYG1	220.5	1.5e-76	BDBG_03954.1	245.743 0.0 267 126 166
BDBG_05241	multispanning membrane protein	Endomembrane protein 70	integral to membrane	ITM	--	--	--	--	--	--
BDBG_03923	RTA1 domain-containing protein	RTA1 like protein	response to stress; integral to membrane	ITM	--	--	--	--	--	--
BDBG_09215	YhhN domain-containing protein	YhhN-like protein	integral to membrane	ITM	--	--	--	--	--	--
BDBG_04509	conserved hypothetical protein	--	integral to membrane	ITM	--	--	--	--	--	--
BDBG_03981	integral membrane protein	--	integral to membrane	ITM	--	--	--	--	--	--
BDBG_06688	aquaglyceroporin	Major intrinsic protein | MIP family channel proteins	transporter activity; transport; membrane; integral to membrane; transmembrane transport	ITM: Major intrensic protein	--	--	--	--	--	--
BDBG_09129	C4-dicarboxylate transporter	C4-dicarboxylate transporter/malic acid transport protein | C4-dicarboxylate transporter/malic acid transport protein	integral to membrane; transmembrane transport	ITM: malic acid	--	--	--	--	--	--
BDBG_08780	protein sym1	Mpv17 / PMP22 family	integral to membrane	ITM: mitochondria	YLR251W	SYM1	119.5,	3e-29	BDBG_08780.1	protein sym1 127.102 6.43758E-30 179 73 98
BDBG_03001	integral membrane protein	Mpv17 / PMP22 family	integral to membrane	ITM: mitochondria	--	--	--	--	--	--
BDBG_04205	peroxisomal membrane protein	Variant SH3 domain | Peroxin 13, N-terminal | SH3 domain	peroxisome; integral to membrane; protein import into peroxisome matrix, docking	ITM: Peroxisome	YLR191W	PEX13	173.7	1.9e-49	BDBG_04205.1	205.682 0.0 244 112 150
BDBG_08366	integral membrane protein	Mpv17 / PMP22 family	integral to membrane	ITM: peroxisome	--	--	--	--	--	--
BDBG_05303	conserved hypothetical protein	Mpv17 / PMP22 family	integral to membrane	ITM: possible peroxisome	--	--	--	--	--	--
BDBG_05209	RTA1 domain-containing protein	RTA1 like protein	response to stress; integral to membrane	ITM: Response to stress	--	--	--	--	--	--
BDBG_06870	parasitic phase-specific protein PSP-1	RTA1 like protein	response to stress; integral to membrane	ITM: Response to stress	--	--	--	--	--	--
BDBG_09210	RTA1 domain-containing protein	RTA1 like protein	response to stress; integral to membrane	ITM: Response to stress	--	--	--	--	--	--
BDBG_05084	hexose carrier protein	--	transporter activity; transport; integral to membrane; transmembrane transport	ITM: Sugar	--	--	--	--	--	--
BDBG_03764	sugar transporter	MFS transporter, sugar porter (SP) family | Sugar (and other) transporter | Major Facilitator Superfamily	membrane; substrate-specific transmembrane transporter activity; transmembrane transport; transporter activity; transport; integral to membrane	ITM: Sugar	--	--	--	--	--	--
BDBG_09008	sulfate permease II	STAS domain | Sulfate transporter family | sulfate permease	transporter activity; transport; integral to membrane; transmembrane transport; secondary active sulfate transmembrane transporter activity; sulfate transport; membrane	ITM: Sulfate Transporter	YBR294W	SUL1	235.3	2.7e-136	BDBG_09008.2	551.977 0.0 700 296 417
BDBG_04981	3-oxo-5-alpha-steroid 4-dehydrogenase	--	cytoplasm; lipid metabolic process; integral to membrane; oxidoreductase activity, acting on the CH-CH group of donors	Lipid	YIL049W	DFG10	56.1	3e-09	BDBG_04981.1	62.003 4.10002E-10 304 75 128
BDBG_05654	EBDP3	Emopamil binding protein	endoplasmic reticulum; integral to membrane; sterol metabolic process; cholestenol delta-isomerase activity	Lipid	--	--	--	--	--	--
BDBG_03094	EBP domain-containing protein	Emopamil binding protein	endoplasmic reticulum; integral to membrane; sterol metabolic process; cholestenol delta-isomerase activity	Lipid	--	--	--	--	--	--
BDBG_06830	sphingolipid desaturase	Sphingolipid Delta4-desaturase (DES)	fatty acid biosynthetic process; integral to membrane; oxidoreductase activity, acting on paired donors, with incorporation or reduction of molecular oxygen; oxidation reduction; lipid metabolic process; oxidoreductase activity	Lipid	--	--	--	--	--	--
BDBG_02606	conserved hypothetical protein	--	cytoplasm; lipid metabolic process; integral to membrane; oxidoreductase activity, acting on the CH-CH group of donors	Lipid	--	--	--	--	--	--
BDBG_03801	ABC fatty acid transporter	ABC transporter transmembrane region 2 | ABC transporter	ATP binding; ATPase activity; nucleotide binding; nucleoside-triphosphatase activity; transport; integral to membrane; ATPase activity, coupled to transmembrane movement of substances; transmembrane transport; membrane	Lipid (ABC): peroxisome	YKL188C	PXA2	278.6	5.1e-103	BDBG_03801.2	392.889 0.0 656 237 369
BDBG_00632	ergosterol biosynthesis protein Erg28	Erg28 like protein	integral to membrane	Lipid: Ergosterol	YER044C	ERG28	105	8.8e-25	BDBG_00632.1	111.309 1.93961E-25 126 55 79
BDBG_08449	squalene epoxidase	Squalene epoxidase	squalene monooxygenase activity; integral to membrane; FAD binding; oxidation reduction; oxidoreductase activity; metabolic process	Lipid: Ergosterol	YGR175C	ERG1	1.6e-86		BDBG_08449.2	331.257 0.0 484 194 275
BDBG_07603	fatty acid elongase	GNS1/SUR4 family	integral to membrane	Lipid: fatty acid	--	--	--	--	--	--
BDBG_06168	phospholipid-transporting ATPase	haloacid dehalogenase-like hydrolase | phospholipid-translocating P-type ATPase, flippase	ATP binding; ATP biosynthetic process; ATPase activity, coupled to transmembrane movement of ions, phosphorylative mechanism; membrane; magnesium ion binding; phospholipid-translocating ATPase activity; phospholipid transport; integral to membrane; hydrolase activity, acting on acid anhydrides, catalyzing transmembrane movement of substances; catalytic activity; metabolic process	Lipid: flippase	YMR162C	DNF3	472.2	4.7e-286	BDBG_06168.1	1072.38 0.0 1445 610 860
BDBG_08058	phospholipid-transporting ATPase	ATPase, P-type (transporting), HAD superfamily, subfamily IC | E1-E2 ATPase | phospholipid-translocating P-type ATPase, flippase	ATP binding; ATP biosynthetic process; ATPase activity, coupled to transmembrane movement of ions, phosphorylative mechanism; membrane; magnesium ion binding; phospholipid-translocating ATPase activity; phospholipid transport; integral to membrane; hydrolase activity, acting on acid anhydrides, catalyzing transmembrane movement of substances	Lipid: flippase	YAL026C	DRS2	1246.6	0	BDBG_08058.1	1425.99 0.0 1141 694 865
BDBG_04146	parasitic phase-specific protein PSP-1	RTA1 like protein	response to stress; integral to membrane	Lipid: Possible flippase activity	YOR049C	RSB1	75.5	2.9e-26	BDBG_04146.1	147.902 7.83776E-36 292 98 152
BDBG_06202	longevity-assurance protein	TLC domain | TRAM1-like protein	integral to membrane	Lipid: sphingolipid	--	--	--	--	--	--
BDBG_05972	MFS amine transporter	Major Facilitator Superfamily	transmembrane transport; tetracycline:hydrogen antiporter activity; tetracycline transport; integral to membrane; response to antibiotic	MFS	--	--	--	--	--	--
BDBG_06778	MFS drug transporter	H+ antiporter-1 (14 Spanner) (DHA2) family | Major Facilitator Superfamily | Tat (twin-arginine translocation) pathway signal sequence	tetracycline:hydrogen antiporter activity; tetracycline transport; integral to membrane; response to antibiotic; transmembrane transport	MFS: Drug	--	--	--	--	--	--
BDBG_05315	MFS transporter	Major Facilitator Superfamily	transmembrane transport; tetracycline:hydrogen antiporter activity; tetracycline transport; integral to membrane; response to antibiotic	MFS: Drug	--	--	--	--	--	--
BDBG_00204	MFS drug efflux transporter	Major Facilitator Superfamily	tetracycline:hydrogen antiporter activity; tetracycline transport; integral to membrane; response to antibiotic; transmembrane transport	MFS: Drug, sugar	--	--	--	--	--	--
BDBG_03548	MFS transporter	Major Facilitator Superfamily	tetracycline:hydrogen antiporter activity; tetracycline transport; integral to membrane; response to antibiotic; transmembrane transport	MFS: Fungal trichothecene efflux pump (TRI12), drug, sugar,	--	--	--	--	--	--
BDBG_04162	MFS multidrug transporter	Major Facilitator Superfamily | H+ antiporter-1 (14 Spanner) (DHA2) family	tetracycline:hydrogen antiporter activity; tetracycline transport; integral to membrane; response to antibiotic; transmembrane transport	MFS: Fungal trichothecene efflux pump (TRI12), drug, sugar,	--	--	--	--	--	--
BDBG_08948	MFS multidrug transporter	Major Facilitator Superfamily	tetracycline:hydrogen antiporter activity; tetracycline transport; integral to membrane; response to antibiotic; transmembrane transport	MFS: Fungal trichothecene efflux pump (TRI12), drug, sugar,	--	--	--	--	--	--
BDBG_01853	sugar transporter	Major Facilitator Superfamily | Sugar (and other) transporter | MFS transporter, sugar porter (SP) family	membrane; substrate-specific transmembrane transporter activity; transmembrane transport; transporter activity; transport; integral to membrane	MFS: Glycerol	YDR536W	STL1	301.5	1.7e-84	BDBG_01853.2	313.538 0.0 541 177 280
BDBG_00693	MFS phosphate transporter	--	transporter activity; transport; integral to membrane; transmembrane transport	MFS: phosphate	YML123C	PHO84	84.3	4.6e-19	BDBG_00693.2	120.939 3.37987E-27 452 120 185
BDBG_05718	MFS sugar transporter	Major Facilitator Superfamily | Sugar (and other) transporter | MFS transporter, sugar porter (SP) family	membrane; substrate-specific transmembrane transporter activity; transmembrane transport; transporter activity; transport; integral to membrane	MFS: Sugar	--	--	--	--	--	--
BDBG_02691	MFS monosaccharide transporter	--	transporter activity; transport; integral to membrane; transmembrane transport	MFS: Sugar	--	--	--	--	--	--
BDBG_06570	MFS glucose transporter	Major Facilitator Superfamily | Sugar (and other) transporter | MFS transporter, sugar porter (SP) family	membrane; substrate-specific transmembrane transporter activity; transmembrane transport; transporter activity; transport; integral to membrane	MFS: Sugar	YBR241C	YBR241C	213.5	6.2e-58	BDBG_06570.2	249.595 0.0 483 151 235
BDBG_07903	MFS monosaccharide transporter	Major Facilitator Superfamily | Sugar (and other) transporter | MFS transporter, sugar porter (SP) family	transporter activity; transport; membrane; transmembrane transport; substrate-specific transmembrane transporter activity; integral to membrane	MFS: Sugar	YDL138W	RGT2	359.2	5.3e-102	BDBG_07903.2	381.719 0.0 491 205 302
BDBG_07955	monosaccharide transporter	MFS transporter, sugar porter (SP) family | Sugar (and other) transporter | Major Facilitator Superfamily	membrane; substrate-specific transmembrane transporter activity; transmembrane transport; transporter activity; transport; integral to membrane	MFS: Sugar	--	--	--	--	--	--
BDBG_02217	maltose permease	Sugar (and other) transporter | Major Facilitator Superfamily	transporter activity; transport; membrane; transmembrane transport; integral to membrane	MFS: Sugar	--	--	--	--	--	--
BDBG_08343	sugar transporter	Major Facilitator Superfamily | Sugar (and other) transporter | MFS transporter, sugar porter (SP) family	membrane; substrate-specific transmembrane transporter activity; transmembrane transport; transporter activity; transport; integral to membrane	MFS: Sugar	--	--	--	--	--	--
BDBG_05766	MFS quinate transporter	Major Facilitator Superfamily | Sugar (and other) transporter | MFS transporter, sugar porter (SP) family	membrane; substrate-specific transmembrane transporter activity; transmembrane transport; transporter activity; transport; integral to membrane	MFS: Sugar	--	--	--	--	--	--
BDBG_01474	MFS sugar transporter	Major Facilitator Superfamily | Sugar (and other) transporter | MFS transporter, sugar porter (SP) family	membrane; substrate-specific transmembrane transporter activity; transmembrane transport; transporter activity; transport; integral to membrane	MFS: Sugar	--	--	--	--	--	--
BDBG_07106	sugar transporter	MFS transporter, sugar porter (SP) family | Sugar (and other) transporter | Major Facilitator Superfamily	transporter activity; transport; membrane; transmembrane transport; substrate-specific transmembrane transporter activity; integral to membrane	MFS: Sugar	--	--	--	--	--	--
BDBG_07369	MFS sugar transporter	Sugar (and other) transporter	transporter activity; transport; membrane; transmembrane transport; integral to membrane	MFS: Sugar	--	--	--	--	--	--
BDBG_00712	MFS alpha-glucoside transporter	Sugar (and other) transporter | MFS transporter, sugar porter (SP) family | Major Facilitator Superfamily	transporter activity; transport; membrane; transmembrane transport; integral to membrane; substrate-specific transmembrane transporter activity	MFS: Sugar (maltose)	YGR289C	MAL11	380.7	1.1e-108	BDBG_00712.2	397.897 0.0 550 212 313
BDBG_03129	signal peptidase I	Peptidase S24-like | signal peptidase I	signal peptide processing; proteolysis; peptidase activity; membrane; serine-type peptidase activity; integral to membrane	Protein: Cleaves signal sequence	YIR022W	SEC11	105.7	1.6e-43	BDBG_03129.1	171.014 3.11E-43 170 83 112
BDBG_08005	EXS family protein	EXS family	integral to membrane	Protein: ER	YDR414C	ERD1	72.6	3.8e-16	BDBG_08005.1	61.6178 7.43233E-10 150 47 72
BDBG_07360	glucosyltransferase	DIE2/ALG10 family	integral to membrane; transferase activity, transferring hexosyl groups	Protein: Glycosylation	YGR227W	DIE2	92	5.6e-38	BDBG_07360.1	151.754 1.0757E-36 572 154 248
BDBG_07683	GDP-mannose transporter	Triose-phosphate Transporter family | UDP-galactose transporter	nucleotide-sugar transmembrane transporter activity; nucleotide-sugar transport; integral to membrane	Protein: Glycosylation	YGL225W	VRG4	343	3e-97	BDBG_07683.1	332.413 0.0 312 176 214
BDBG_05445	oligosaccharyl transferase subunit alpha	Ribophorin I	dolichyl-diphosphooligosaccharide-protein glycotransferase activity; endoplasmic reticulum; protein amino acid glycosylation; integral to membrane	Protein: Glycosylation	YJL002C	OST1	180.4	5.8e-48	BDBG_05445.1	194.512 0.0 474 135 230
BDBG_07801	dolichyl-P-Man:Man(5)GlcNAc(2)-PP-dolichyl mannosyltransferase	ALG3 protein	endoplasmic reticulum; integral to membrane; transferase activity, transferring hexosyl groups	Protein: glycosylation	YBL083C	YBL083C	205	1.5e-55	BDBG_07801.1	203.756 0.0 374 137 194
BDBG_08838	DUF409 domain-containing protein	Mannosyltransferase (PIG-V))	endoplasmic reticulum membrane; GPI anchor biosynthetic process; integral to membrane; transferase activity, transferring hexosyl groups	Protein: GPI	YBR004C	GPI18	83.2	2.4e-18	BDBG_08838.1	94.7449 1.01259E-19 417 101 171
BDBG_02415	GPI transamidase component PIG-U	GPI transamidase subunit PIG-U	endoplasmic reticulum membrane; GPI anchor biosynthetic process; integral to membrane	Protein: GPI	YLR459W	GAB1	179.7	1.1e-47	BDBG_02415.1	186.808 0.0 422 131 197
BDBG_00301	GPI transamidase component GAA1	Gaa1-like, GPI transamidase component	integral to membrane; GPI-anchor transamidase complex	Protein: GPI	YLR088W	GAA1	226.8	1.1e-68	BDBG_00301.1	251.521 0.0 340 135 206
BDBG_00815	phosphatidylinositol:UDP-GlcNAc transferase PIG-C	Phosphatidylinositol N-acetylglucosaminyltransferase	GPI anchor biosynthetic process; integral to membrane; phosphatidylinositol N-acetylglucosaminyltransferase activity	Protein: GPI	YPL076W	GPI2	46.2	5.3e-10	BDBG_00815.1	65.0846 4.92971E-11 193 51 86
BDBG_08767	mannosyltransferase	Mannosyltransferase (PIG-M)	endoplasmic reticulum membrane; GPI anchor biosynthetic process; integral to membrane; transferase activity, transferring hexosyl groups	Protein: GPI	YJR013W	GPI14	196.9	4.2e-74	BDBG_08767.1	253.447 0.0 399 156 212
[truncated: 190 more rows]
