# Supplementary material for: Fungal Morphology, Iron Homeostasis, and Lipid Metabolism Regulated by a GATA Transcription Factor in Blastomyces dermatitidis
Source: PLoS Pathog. 2015 Jun 26;11(6):e1004959. doi: 10.1371/journal.ppat.1004959 (PMC4482641; doi:10.1371/journal.ppat.1004959)
Supplement: S5 Table — (XLSX) [file ppat.1004959.s005.xlsx]

## Sheet: Sheet1
S5 Table. Gene locus and name for heat maps in figure 2
Midnight blue module - DE genes in heat map
	Gene Locus	Gene Name	DE time point
1	BDBG_06611	C2H2 finger domain-containing protein	y,6,24,48
2	BDBG_09362	enoyl-CoA hydratase/isomerase	6
3	BDBG_08709	conserved hypothetical protein	y,6,24,48
4	BDBG_02438	acyl-CoA dehydrogenase	6,24,48
5	BDBG_06268	predicted protein	6,24,48
6	BDBG_06763	short-chain dehydrogenase/reductase SDR	6,24,48
7	BDBG_07800	conserved hypothetical protein	y,6,24,48
8	BDBG_05937	predicted protein	y,6,24,48
9	BDBG_02600	short chain dehydrogenase	6,24,48
10	BDBG_09037	secreted protein	y,24,48
11	BDBG_02011	platelet-activating factor acetylhydrolase 2	y,6,24,48
12	BDBG_02022	conserved hypothetical protein	y,6,24,48
13	BDBG_02435	conserved hypothetical protein	24,48
14	BDBG_01905	NUDIX domain-containing protein	48
15	BDBG_06016	ABC transporter	48
16	BDBG_07641	acetyltransferase	Y,6,24,48
17	BDBG_07852	peroxisomal membrane protein Pmp47	6,24,48
18	BDBG_02423	succinate-semialdehyde dehydrogenase	6,24
19	BDBG_00717	l-allo-threonine aldolase	6
20	BDBG_00061	DUF821 domain-containing protein	6
21	BDBG_02383	dehydrogenase	6
22	BDBG_03814	alpha/beta hydrolase fold protein	24,48
23	BDBG_07367	predicted protein	48
24	BDBG_02056	phosphoserine phosphatase	6,24,48
25	BDBG_08447	tetracycline-efflux transporter	6,24,48
26	BDBG_04736	PHD finger domain-containing protein	48
27	BDBG_08241	N-acetylglucosaminyl-phosphatidylinositol deacetylase	6,24,48
28	BDBG_04302	sn-1;2-diacylglycerol cholinephosphotransferase	48
29	BDBG_03972	branched-chain amino acid aminotransferase	6,24,48
30	BDBG_05241	multispanning membrane protein	24,48
31	BDBG_03993	conserved hypothetical protein	24,48
32	BDBG_01392	conserved hypothetical protein	y,6,24,48
33	BDBG_02310	conserved hypothetical protein	Y,6,24,48
34	BDBG_03703	conserved hypothetical protein	48
35	BDBG_04505	predicted protein	24,48
36	BDBG_08963	MFS monocarboxylate transporter	y,24,48
37	BDBG_03971	conserved hypothetical protein	y,6,24,48
38	BDBG_01888	fumarylacetoacetate hydrolase	6,24,48
39	BDBG_06812	GMP synthase	6,24,48
40	BDBG_08449	squalene epoxidase	Y,24,48
41	BDBG_00232	succinyl-CoA ligase alpha-chain	24,48
42	BDBG_06849	fructose-1;6-bisphosphatase	y,6,24,48
43	BDBG_05370	conserved hypothetical protein	y,6
44	BDBG_00319	conserved hypothetical protein	y,6,24,48
45	BDBG_00555	PAP2 domain-containing protein	24,48
46	BDBG_09348	RING finger ubiquitin ligase	48
47	BDBG_01357	PQ loop repeat protein	48
48	BDBG_00874	MFS transporter	48
49	BDBG_03031	MMP37-like protein	48
50	BDBG_08227	aminomethyl transferase	y,48
51	BDBG_02567	amidohydrolase	6
52	BDBG_05023	inositol phospholipid biosynthesis protein Scs3	6,24
53	BDBG_09013	uroporphyrinogen decarboxylase	48
54	BDBG_01064	GMF family protein	6,24,48
55	BDBG_00325	metallo-beta-lactamase domain-containing protein	24,48
56	BDBG_04460	phosphotransferase enzyme family domain-containing protein	6,24,48
57	BDBG_01048	kinetochore protein nuf2	24
58	BDBG_00827	conserved hypothetical protein	24,48
59	BDBG_03247	fermentation associated protein	24
60	BDBG_04757	NUDIX family hydrolase	6,48
61	BDBG_06531	ATP-dependent RNA helicase DBP4	48
62	BDBG_05621	GPI inositol-deacylase	24
63	BDBG_07125	VPS9 domain-containing protein	24,48
64	BDBG_00461	prenylcysteine lyase	y,6,24,48
65	BDBG_04539	cyclin-dependent protein kinase PhoA	6,24
66	BDBG_02218	MFS transporter	24,48
67	BDBG_02083	beta-glucosidase	y,6,24,48
68	BDBG_05266	peroxisomal D3;D2-enoyl-CoA isomerase	6,24,48
69	BDBG_05363	urease	6,24,48
70	BDBG_04924	MFS multidrug resistance transporter	6,24,48
71	BDBG_08626	conserved hypothetical protein	6,24,48
72	BDBG_07019	carboxypeptidase S1	48
73	BDBG_05356	conserved hypothetical protein	24,48
74	BDBG_06371	conserved hypothetical protein	24,48
75	BDBG_01527	conserved hypothetical protein	y,6,24
76	BDBG_06281	lipase/esterase	Y,6,24,48
77	BDBG_07499	conserved hypothetical protein	y,6,24,48
78	BDBG_00767	mitochondrial carrier protein	24,48
79	BDBG_01201	triglyceride lipase-cholesterol esterase	6,24,48
80	BDBG_02023	alcohol dehydrogenase	6,24,48
81	BDBG_01803	peptidase	Y,6,24,48
82	BDBG_00779	conserved hypothetical protein	6,24,48
83	BDBG_04737	histone deacetylase phd1	6,24,24
84	BDBG_05096	oxidoreductase	24,48
85	BDBG_00591	nuclear pore protein Seh1	24,48
86	BDBG_07433	3-oxoacyl-(acyl-carrier-protein) reductase	24,48
87	BDBG_01458	kp-43 peptidase/serine peptidase	6,24,48
88	BDBG_02852	conserved hypothetical protein	y,6,24,48
89	BDBG_07412	predicted protein	y,6,24,48
90	BDBG_00467	hypothetical protein	y,6,24,48
91	BDBG_07971	thioesterase	y,6,24,48
92	BDBG_06868	conserved hypothetical protein	y,6,24,48
93	BDBG_05529	calcineurin binding protein	y,6,24,48
94	BDBG_07137	acetoacetyl-CoA reductase	6,42,48
95	BDBG_09219	AMP-binding enzyme	Y,6,24,48
96	BDBG_02378	aminotransferase	6,24,48
97	BDBG_01126	AMP-binding enzyme	Y,6,24,48
98	BDBG_08932	extracellular phytase	6,24,48
99	BDBG_02315	peptidyl-tRNA hydrolase 2	48
100	BDBG_04845	dDENN domain-containing protein	y,48
101	BDBG_00662	MOSC domain-containing protein	48
102	BDBG_08194	serine hydroxymethyltransferase	Y,24,48
103	BDBG_02317	aspartate aminotransferase	24,48
104	BDBG_06810	glycine cleavage system T protein	6,24,48
105	BDBG_06202	longevity-assurance protein	24,48
106	BDBG_02354	NADH:ubiquinone oxidoreductase 11.6kD subunit	24,48
107	BDBG_05051	peptidase family M28 family	24,48
108	BDBG_09142	conserved hypothetical protein	y,24,48
109	BDBG_02172	acyl-CoA dehydrogenase	24,48
110	BDBG_09083	conserved hypothetical protein	6,48
111	BDBG_06813	adenine phosphoribosyltransferase	24
112	BDBG_08682	aromatic-L-amino acid decarboxylase	48
113	BDBG_00835	conserved hypothetical protein	y,6,24
114	BDBG_03018	conserved hypothetical protein	6,24,48
115	BDBG_00810	hypothetical protein	6,24,48
116	BDBG_01660	proline oxidase PrnD	48
117	BDBG_05570	lipase	24,48
118	BDBG_00700	ubiquitin conjugating enzyme	48
119	BDBG_04196	DUF962 domain-containing protein	24,48
120	BDBG_06366	peroxisomal membrane anchor protein	6,48
121	BDBG_04122	sporulation protein SPS19	48
122	BDBG_05567	carnitine acetyl transferase	48
123	BDBG_05383	HIRA-interacting protein 5	24
124	BDBG_00960	haloacid dehalogenase	24,48
125	BDBG_01089	acyltransferase	24,48
126	BDBG_00182	conserved hypothetical protein	y,6,24,48
127	BDBG_00286	rhomboid family protein	48
128	BDBG_02474	calcofluor white hypersensitive protein	6,48
129	BDBG_02565	alpha-1;2-mannosyltransferase	48
130	BDBG_07374	GPI transamidase component PIG-S	48
131	BDBG_03041	hypothetical protein	6,24
132	BDBG_07224	mannose-1-phosphate guanylyltransferase	24
133	BDBG_08691	glycine dehydrogenase	48
134	BDBG_02841	pathogenesis associated protein Cap20	24,48
135	BDBG_06200	conserved hypothetical protein	48
136	BDBG_03201	cytochrome P450 61	6,24,48
137	BDBG_09525	serine palmitoyltransferase 2	48
138	BDBG_04340	CreD	48
139	BDBG_06318	DUF887 domain-containing protein	y
140	BDBG_04010	UDP-N-acetylglucosamine pyrophosphorylase	Y,6,24
141	BDBG_02761	rhomboid family membrane protein	y,6,48
142	BDBG_05014	c-14 sterol reductase	y,6,24,48
143	BDBG_06877	gamma-glutamyltransferase	6,24,48
144	BDBG_01063	oxidoreductase	24,48
145	BDBG_00359	class I alpha-mannosidase	6
146	BDBG_00944	response regulator	24
147	BDBG_05679	conserved hypothetical protein	y
148	BDBG_07683	GDP-mannose transporter	24,48
149	BDBG_03842	fumarate hydratase class II	24
150	BDBG_02388	conserved hypothetical protein	y,6,24,48
151	BDBG_08050	isochorismatase family hydrolase	6,24,48
152	BDBG_02906	calcium-translocating P-type ATPase	Y,6,24,48
153	BDBG_04693	GTP-binding protein EsdC	y,6,24,48
154	BDBG_01059	siderophore transcription factor SreA	y,6,24,48
155	BDBG_03488	predicted protein	48
156	BDBG_04001	predicted protein	y
157	BDBG_06578	predicted protein	6,24,48
158	BDBG_09308	predicted protein	6,24,48
159	BDBG_08687	predicted protein	y,6,48
160	BDBG_00183	predicted protein	y,6,24,48
161	BDBG_04012	meiotic recombinase Dmc1	6,24,48
162	BDBG_07038	predicted protein	y,6,24,48
163	BDBG_06822	predicted protein	y,6,24,48
164	BDBG_07338	predicted protein	24,48
165	BDBG_01177	conserved hypothetical protein	6,24
166	BDBG_05765	vacuolar protein sorting protein Vps66	48
167	BDBG_00923	conserved hypothetical protein	24,48
168	BDBG_03795	Avl9 protein	y,24
169	BDBG_04764	predicted protein	24
170	BDBG_06861	conserved hypothetical protein	24,48
171	BDBG_06487	predicted protein	y,24,48
172	BDBG_07785	glycerate kinase	y,24
173	BDBG_08966	predicted protein	24
174	BDBG_07016	predicted protein	24,48
175	BDBG_07285	predicted protein	24,48
176	BDBG_03590	predicted protein	24
177	BDBG_01525	predicted protein	6,24,48
178	BDBG_01005	triacylglycerol lipase	6,24,48
179	BDBG_07693	diaminopropionate ammonia-lyase	Y,6,24
180	BDBG_05635	conserved hypothetical protein	y,6,24,48
181	BDBG_03747	ADP-ribose pyrophosphatase	6,48
182	BDBG_06573	integral membrane protein	y,6,24,48
183	BDBG_05129	integral membrane protein	y,6,48
184	BDBG_01869	oxidoreductase	6,24,48
185	BDBG_04261	choline dehydrogenase	6,24,48
186	BDBG_03319	conserved hypothetical protein	24,48
187	BDBG_06688	aquaglyceroporin	y,24,48
188	BDBG_01123	DNA repair helicase	y,6,24,48
189	BDBG_03268	conserved hypothetical protein	y,6
190	BDBG_00809	succinate-semialdehyde dehydrogenase	24,48
191	BDBG_01683	conserved hypothetical protein	6,24,48
192	BDBG_04860	predicted protein	24,48
193	BDBG_01533	predicted protein	24,48
194	BDBG_04238	MFS transporter	y,24,48
195	BDBG_05522	predicted protein	24,48
196	BDBG_09479	predicted protein	y,6,24,48
197	BDBG_02157	predicted protein	6,24,48
198	BDBG_06887	3-oxoacyl-acyl-carrier-protein reductase	6,48
199	BDBG_01872	methyltransferase	Y,6,24,48
200	BDBG_08706	oxidoreductase	y,6,24,48
201	BDBG_09165	hypothetical protein	24,48
202	BDBG_08127	conserved hypothetical protein	y,6,24,48
203	BDBG_08025	conserved hypothetical protein	y,24,48
204	BDBG_06130	zinc finger protein 497	y,24
205	BDBG_08031	predicted protein	48
206	BDBG_07032	predicted protein	y,24,48
207	BDBG_08663	predicted protein	24
208	BDBG_06477	predicted protein	y,6,24,48
209	BDBG_06806	conserved hypothetical protein	y,6,24,48
Green-yellow module - DE genes in heat map
	Gene Locus	Gene Name	DE time point
1	BDBG_08333	hypothetical protein	y
2	BDBG_00735	predicted protein	y,6,24,48
3	BDBG_00056	predicted protein	y,24
4	BDBG_05160	predicted protein	24
5	BDBG_09056	predicted protein	24
6	BDBG_09470	hypothetical protein	y,24,48
7	BDBG_02174	extracellular chitinase	24,48
8	BDBG_03317	predicted protein	24
9	BDBG_05642	predicted protein	48
10	BDBG_00893	conserved hypothetical protein	24
11	BDBG_06621	FAD binding domain-containing protein	6,48
12	BDBG_05746	DUF1275 domain-containing protein	6
13	BDBG_08690	predicted protein	6,24,48
14	BDBG_08823	conserved hypothetical protein	24,48
15	BDBG_00184	nucleoside hydrolase	y,6,48
16	BDBG_06271	homoserine dehydrogenase	24
17	BDBG_06776	PLC-E	6,48
18	BDBG_00509	DUF858 domain-containing protein	6,24,48
19	BDBG_03758	DUF543 domain-containing protein	6,48
20	BDBG_07548	enoyl-CoA hydratase/isomerase	24,48
21	BDBG_04113	HPP family protein	48
22	BDBG_03622	nitrilase	24,48
23	BDBG_02200	conserved hypothetical protein	24
24	BDBG_00738	arginase	6,48
25	BDBG_07972	conserved hypothetical protein	6,24,48
26	BDBG_08315	EF-hand superfamily Ca2+-modulated protein	6
27	BDBG_09387	amino acid transporter	24
28	BDBG_03269	GATA transcription factor	6
29	BDBG_08919	NADH-ubiquinone oxidoreductase 64 kDa subunit	6
30	BDBG_05704	small nuclear ribonucleoprotein	48
31	BDBG_06883	FAD dependent sulfhydryl oxidase Erv2	48
32	BDBG_08004	peroxisomal integral membrane protein	48
33	BDBG_01999	NADH-ubiquinone oxidoreductase subunit GRIM-19	48
34	BDBG_06327	Mn2+ homeostasis protein	6,48
35	BDBG_00889	conserved hypothetical protein	48
36	BDBG_01457	conserved hypothetical protein	48
37	BDBG_05536	mitochondrial dicarboxylate carrier	48
38	BDBG_02873	mitochondrial protein Fmp25	6
39	BDBG_00815	phosphatidylinositol:UDP-GlcNAc transferase PIG-C	y,6,24,48
40	BDBG_06052	microtubule binding protein HOOK3	y,24
41	BDBG_03805	epoxide hydrolase	24,48
42	BDBG_01131	spermine/spermidine synthase	48
43	BDBG_01279	tRNA-splicing endonuclease subunit SEN2	24,48
44	BDBG_09518	Ku70-binding protein	24,48
45	BDBG_03465	hypothetical protein	6,24,48
46	BDBG_02949	seryl-tRNA synthetase	24,48
47	BDBG_04072	conserved hypothetical protein	y,6,24,48
48	BDBG_07360	glucosyltransferase	6,24,48
49	BDBG_06155	Delta(24(24(1)))-sterol reductase	6,24,48
50	BDBG_00631	3-ketoacyl-CoA reductase	24,48
51	BDBG_07488	flavoprotein oxygenase	48
52	BDBG_00322	mitochondrial carrier protein	48
53	BDBG_09367	homoisocitrate dehydrogenase	24,48
54	BDBG_04566	chromate ion transporter	24,48
55	BDBG_03760	mitochondrial outer membrane protein	24,48
56	BDBG_02099	nucleotide binding protein	48
57	BDBG_04774	C6 transcription factor	y,6,24,48
58	BDBG_02216	glutamine synthetase	48
59	BDBG_07151	hypothetical protein	48
60	BDBG_08502	conserved hypothetical protein	6
61	BDBG_00626	3-ketoacyl-CoA thiolase	6,24,48
62	BDBG_04461	deoxyuridine 5'-triphosphate nucleotidohydrolase	6
63	BDBG_03648	amino acid transporter	y,6,24,48
64	BDBG_08824	cytochrome c peroxidase	6,24,48
65	BDBG_07953	phthalate transporter	6,24,48
66	BDBG_04369	MFS phospholipid transporter Git1	24,48
67	BDBG_05515	mitochondrial protein	y,48
68	BDBG_00140	conserved hypothetical protein	48
69	BDBG_07413	conserved hypothetical protein	6
70	BDBG_08281	signal peptidase I	48
71	BDBG_08335	conserved hypothetical protein	48
72	BDBG_02710	chromosome condensation protein	24
73	BDBG_01292	2-nitropropane dioxygenase	48
74	BDBG_06634	COPII-coated vesicle protein	48
75	BDBG_06053	coproporphyrinogen III oxidase	24,48
76	BDBG_02802	"dolichyl pyrophosphate Glc1Man9GlcNAc2 alpha-1;3-glucosyltransferase"	y,24,48
77	BDBG_08923	NADH-ubiquinone oxidoreductase 21 kDa subunit	6,48
78	BDBG_08381	conserved hypothetical protein	6
79	BDBG_07599	mitochondrial F1F0-ATP synthase g subunit	48
80	BDBG_08767	mannosyltransferase	6,48
81	BDBG_03581	NADH-ubiquinone oxidoreductase 20.8 kDa subunit	6
82	BDBG_00871	TRAF-type zinc finger protein	y,48
83	BDBG_00519	conserved hypothetical protein	6
84	BDBG_07073	conserved hypothetical protein	6,24,48
85	BDBG_01545	Mst3-like protein kinase	6,24
86	BDBG_05336	choline transporter	6,24,48
87	BDBG_02389	CobW domain-containing protein	6,24,48
88	BDBG_02343	toxin biosynthesis protein	6,24,48
89	BDBG_09268	3-hydroxybutyryl-CoA dehydrogenase	6,48
90	BDBG_03959	glutaryl-CoA dehydrogenase	6,24,48
91	BDBG_01559	dephospho-CoA kinase	6,24,48
92	BDBG_04462	pyridoxine kinase	24,48
93	BDBG_07049	protein kinase C substrate	24,48
94	BDBG_04316	conserved hypothetical protein	y,6,24,48
95	BDBG_02818	succinate/fumarate mitochondrial transporter	24,48
96	BDBG_05338	malate synthase A	24,48
97	BDBG_02812	saccharopine dehydrogenase	24,48
98	BDBG_04430	carbamoyl-phosphate synthase large subunit	24
99	BDBG_06360	electron transfer flavoprotein-ubiquinone oxidoreductase	48
100	BDBG_09223	NADH-ubiquinone oxidoreductase 299 kDa subunit	48
101	BDBG_00852	aminonitrophenyl propanediol resistance protein	48
102	BDBG_05320	ATP synthase subunit D	48
103	BDBG_08700	sterol 24-C-methyltransferase	y
104	BDBG_05325	2-methylcitrate dehydratase	6,48
105	BDBG_02415	GPI transamidase component PIG-U	6,48
106	BDBG_06527	isopentenyl-diphosphate delta-isomerase	48
107	BDBG_02209	TPR repeat protein	48
108	BDBG_07288	predicted protein	48
109	BDBG_05445	oligosaccharyl transferase subunit alpha	6,48
110	BDBG_09085	translocon protein Sec61beta	48
111	BDBG_07506	conserved hypothetical protein	y,6,24
112	BDBG_09174	C-4 methyl sterol oxidase Erg25	Y,24,48
113	BDBG_09413	C-5 sterol desaturase	Y,48
114	BDBG_05190	acetohydroxy acid isomeroreductase	24,48
115	BDBG_02762	conserved hypothetical protein	y,6,24,48
116	BDBG_03782	conserved hypothetical protein	6,48
117	BDBG_03094	EBP domain-containing protein	6,24,48
118	BDBG_01661	1-pyrroline-5-carboxylate dehydrogenase	48
119	BDBG_05862	hypothetical protein	48
120	BDBG_08780	protein sym1	48
121	BDBG_06548	conserved hypothetical protein	24,48
122	BDBG_01473	conserved hypothetical protein	24,48
123	BDBG_07377	sreptomyces cyclase/dehydrase	6,24,48
124	BDBG_09055	ATP phosphoribosyltransferase	24,48
125	BDBG_07766	MIPC synthase	24,48
126	BDBG_04859	hypothetical protein	24,48
127	BDBG_02582	conserved hypothetical protein	48
128	BDBG_05669	pyrroline-5-carboxylate reductase	24,48
129	BDBG_09497	imidazole glycerol phosphate synthase hisHF	48
130	BDBG_05079	60S ribosomal protein L20	48
131	BDBG_07697	conserved hypothetical protein	48
132	BDBG_04813	prolidase	48
133	BDBG_09346	NADH-ubiquinone oxidoreductase 14 kDa subunit	48
134	BDBG_02076	NADH-ubiquinone oxidoreductase 30.4 kDa subunit	48
135	BDBG_00303	NADH:ubiquinone oxidoreductase 40kD subunit	24
136	BDBG_00254	sterol desaturase	24,48
137	BDBG_08005	EXS family protein	48
138	BDBG_05285	mannosyl-oligosaccharide glucosidase	48
139	BDBG_00657	delta-9 fatty acid desaturase	24,48
140	BDBG_08082	acetyl-CoA carboxylase	24,48
141	BDBG_04918	isocitrate lyase	24,48
142	BDBG_05730	malate dehydrogenase	24,48
143	BDBG_00617	integral membrane protein	6,24,48
144	BDBG_02845	MFS peptide transporter Ptr2	24,48
145	BDBG_07884	phosphatidyl synthase	6
146	BDBG_07230	conserved hypothetical protein	48
147	BDBG_06974	conserved hypothetical protein	48
148	BDBG_02629	mitochondrial acetolactate synthase small subunit	24,48
149	BDBG_01678	lanosterol 14-alpha-demethylase	48
150	BDBG_06787	ABC multidrug transporter	24,48
151	BDBG_09189	fatty acid synthase beta subunit dehydratase	24,48
152	BDBG_05250	conserved hypothetical protein	24
153	BDBG_07603	fatty acid elongase	24,48
154	BDBG_09190	fatty acid synthase alpha subunit FasA	24
155	BDBG_06830	sphingolipid desaturase	Y,6
156	BDBG_07934	ATP-citrate synthase subunit 1	24
157	BDBG_00134	protein phosphatase type 1 complex subunit Hex2/Reg1	48
158	BDBG_07604	conserved hypothetical protein	24
159	BDBG_00309	HHE domain-containing protein	24,48
160	BDBG_03103	conserved hypothetical protein	y,48
161	BDBG_01484	oxidoreductase	24,48
162	BDBG_04549	predicted protein	y,6,24,48
163	BDBG_08836	predicted protein	6,24,48
164	BDBG_07565	sugar transporter	y,6,24,48
165	BDBG_02514	cell wall anchored protein	6,24
166	BDBG_06876	methyl-CpG-binding domain-containing protein 4	y,6,48
167	BDBG_03608	transcription initiation factor TFIIE	y,6,24,48
168	BDBG_03083	conserved hypothetical protein	y,6,24,48
169	BDBG_05102	C6 transcription factor	6,48
170	BDBG_04398	mitochondrial carrier protein	6,48
171	BDBG_08503	origin recognition complex subunit 2	48
172	BDBG_07746	predicted protein	48
173	BDBG_04603	oligosaccharyl transferase subunit Dad1	48
174	BDBG_04604	UPF0136 domain-containing protein	24,48
175	BDBG_00656	purine permease	24
176	BDBG_02828	nonribosomal peptide synthase SidD	6,24,48
177	BDBG_09396	conserved hypothetical protein	24,48
178	BDBG_04297	short chain dehydrogenase	24,48
179	BDBG_05530	predicted protein	y,6,24,48
180	BDBG_03292	alcohol dehydrogenase	y,6,24,48
181	BDBG_06199	conserved hypothetical protein	y,6
182	BDBG_06936	thioesterase	24,48
183	BDBG_01542	conserved hypothetical protein	48
184	BDBG_05580	mitochondrion organization and biogenesis protein	48
185	BDBG_00030	NADH-ubiquinone oxidoreductase 12 kDa subunit	48
186	BDBG_01014	conserved hypothetical protein	24,48
187	BDBG_01141	glycoside hydrolase family 2 multidomain protein	48
188	BDBG_00774	oxidoreductase	24,48
189	BDBG_05604	thiamine pyrophosphokinase Thi80	48
190	BDBG_07423	PQ loop repeat protein	48
191	BDBG_06657	glycosyl hydrolase family 47 protein	6,24,48
192	BDBG_06626	C-8 sterol isomerase	Y,6,24,48
193	BDBG_08134	conserved hypothetical protein	y,6,24,48
194	BDBG_07518	3-isopropylmalate dehydrogenase A	6,24,48
195	BDBG_03797	conserved hypothetical protein	24,48
196	BDBG_07199	saccharopine dehydrogenase	24,48
197	BDBG_02367	short chain dehydrogenase	6,24,48
198	BDBG_04405	periplasmic nitrate reductase	24,48
199	BDBG_08090	glutamine amidotransferase subunit pdxT	y,24,48
200	BDBG_02833	conserved hypothetical protein	y,24
201	BDBG_08623	conserved hypothetical protein	y,48
202	BDBG_05148	predicted protein	48
203	BDBG_01094	conserved hypothetical protein	y
204	BDBG_07375	conserved hypothetical protein	y,6,24,48
205	BDBG_09397	tetratricopeptide repeat-containing protein	y,6,48
206	BDBG_02606	conserved hypothetical protein	6,24,48
207	BDBG_04131	conserved hypothetical protein	6,24,48
208	BDBG_02164	xaa-pro dipeptidase app	24,48
209	BDBG_00132	predicted protein	24,48
210	BDBG_07403	sterol O-acyltransferase	24,48
211	BDBG_02813	epoxide hydrolase	24,48
212	BDBG_01981	conserved hypothetical protein	48
213	BDBG_06675	coenzyme Q biosynthesis protein Coq4	48
214	BDBG_05265	mitochondrial cytochrome c oxidase assembly factor	6
215	BDBG_01326	alpha-methylacyl-CoA racemase	6,48
216	BDBG_06920	conserved hypothetical protein	24,48
217	BDBG_08509	MFS monocarboxylate transporter	y,6,24,48
218	BDBG_05646	tafazzin	24,48
219	BDBG_03260	conserved hypothetical protein	48
220	BDBG_07434	haemolysin-III channel protein Izh2	6,24,48
221	BDBG_00270	conserved hypothetical protein	24,48
222	BDBG_08099	predicted protein	24,48
223	BDBG_04607	hypothetical protein	y,6,24
224	BDBG_08012	conserved hypothetical protein	y,6
225	BDBG_07209	conserved hypothetical protein	y,24
226	BDBG_03867	cytochrome P450-DIT2	24
227	BDBG_04296	DSBA family oxidoreductase	24,48
228	BDBG_01782	conserved hypothetical protein	y,48
229	BDBG_08600	conserved hypothetical protein	y,48
230	BDBG_08886	predicted protein	y,48
231	BDBG_07575	extracellular serine-rich protein	6,24
232	BDBG_05818	predicted protein	24,48
233	BDBG_07386	predicted protein	y,24,48
234	BDBG_02633	conserved hypothetical protein	y,24
235	BDBG_00231	thioesterase	y,6,48
236	BDBG_05999	Ser/Thr protein phosphatase	48
237	BDBG_00634	conserved hypothetical protein	y,6,48
238	BDBG_07327	phosphopantothenoylcysteine decarboxylase	y,6,24,48
239	BDBG_03538	hypothetical protein	y,6,24,48
240	BDBG_02887	predicted protein	y,48
241	BDBG_01984	ankyrin repeat protein	y,6
242	BDBG_09311	predicted protein	48
243	BDBG_08378	predicted protein	24
244	BDBG_06245	predicted protein	24,48
245	BDBG_06574	hypothetical protein	y,24,48
246	BDBG_05237	conserved hypothetical protein	24
Blue module - DE genes in heat map
	Gene Locus	Gene Name	DE time point
1	BDBG_08143	flotillin domain-containing protein	y,6,24
2	BDBG_00276	conserved hypothetical protein	y,6,24
3	BDBG_04696	conserved hypothetical protein	y,6
4	BDBG_07491	conserved hypothetical protein	y,6,24,48
5	BDBG_08621	conserved hypothetical protein	y,6
6	BDBG_06270	conserved hypothetical protein	24
7	BDBG_04438	C2H2 finger domain-containing protein	y,6
8	BDBG_05653	annexin	y
9	BDBG_01770	suppressor Sfk1	y,48
10	BDBG_03430	dienelactone hydrolase	24,48
11	BDBG_03273	SNF2 family helicase/ATPase	24
12	BDBG_05559	conserved hypothetical protein	24
13	BDBG_00594	predicted protein	y,48
14	BDBG_02411	threonine dehydratase	24
15	BDBG_07272	anthranilate phosphoribosyltransferase	24
16	BDBG_02992	oligopeptide transporter	24,48
17	BDBG_06819	hypothetical protein	24,48
18	BDBG_08784	SSOII	6
19	BDBG_02159	SIR2 family histone deacetylase	24,48
20	BDBG_03109	phosphatidate cytidylyltransferase	48
21	BDBG_02631	ornithine carbamoyltransferase	24,48
22	BDBG_07719	glutaminyl-tRNA synthetase	24
23	BDBG_00614	conidial pigment biosynthesis oxidase Arb2/brown2	48
24	BDBG_03142	glutaminase	6
25	BDBG_04368	peroxisomal biogenesis factor	6,48
26	BDBG_02181	allergenic cerato-platanin Asp F13	y,6
27	BDBG_01788	MFS transporter	Y
28	BDBG_02678	oxidoreductase	y
29	BDBG_00406	aspartyl-tRNA synthetase	24
30	BDBG_05813	conserved hypothetical protein	y
31	BDBG_06512	DENN domain-containing protein	y
32	BDBG_09286	conserved hypothetical protein	24
33	BDBG_00765	conserved hypothetical protein	24,48
34	BDBG_02160	conserved hypothetical protein	y,6,24,48
35	BDBG_02326	conserved hypothetical protein	24,48
36	BDBG_00524	short chain dehydrogenase	y,6,24,48
37	BDBG_00990	conserved hypothetical protein	6
38	BDBG_09309	integral membrane protein	6,24,48
39	BDBG_04548	mitochondrial carrier protein	24,48
40	BDBG_08501	pyridoxal biosynthesis lyase pdxS	24
41	BDBG_01298	ceramide glucosyltransferase	48
42	BDBG_09294	alanine racemase	24,48
43	BDBG_00546	C-4 methylsterol oxidase	24
44	BDBG_08389	2-isopropylmalate synthase	24
45	BDBG_07017	C6 transcription factor	24
46	BDBG_05525	aspartate aminotransferase	24,48
47	BDBG_07901	UV-damage endonuclease	24,48
48	BDBG_09527	PQ loop repeat protein	24,48
49	BDBG_05654	EBDP3	6,48
50	BDBG_07642	FYVE domain-containing protein	48
51	BDBG_06168	phospholipid-transporting ATPase	Y
52	BDBG_08058	phospholipid-transporting ATPase	Y
53	BDBG_04936	gamma-glutamyltranspeptidase	48
54	BDBG_08901	conserved hypothetical protein	y
55	BDBG_00137	UPD-GlcNAc transporter	24,48
56	BDBG_04713	FYVE zinc finger protein	y,48
57	BDBG_09087	hypothetical protein	6
58	BDBG_07170	mitochondrial ATPase	48
59	BDBG_05486	conserved hypothetical protein	48
60	BDBG_02836	defective in Cullin neddylation protein 1	24
61	BDBG_03313	meiosis induction protein kinase	24,48
62	BDBG_03755	uridine permease Fui1	Y,24,48
63	BDBG_01626	beta glucanosyltransferase Gel2p	y
64	BDBG_04550	conserved hypothetical protein	24
65	BDBG_05652	hypothetical protein	y,6
66	BDBG_02940	copper-sulfate regulated protein 1	Y, 24
67	BDBG_01644	aldehyde dehydrogenase	6,48
68	BDBG_07398	DnaJ domain-containing protein	y
69	BDBG_05212	phosphate-repressible phosphate permease	48
70	BDBG_06065	ferredoxin-dependent glutamate synthase 1	y
71	BDBG_02230	golgi apparatus membrane protein tvp38	48
72	BDBG_06835	ubiquitin-conjugating enzyme E	48
73	BDBG_07899	conserved hypothetical protein	24,48
74	BDBG_03593	conserved hypothetical protein	6,48
75	BDBG_03994	conserved hypothetical protein	48
76	BDBG_05306	F-box domain-containing protein	y,24,48
77	BDBG_07158	conserved hypothetical protein	y
78	BDBG_01301	H/K ATPase alpha subunit	Y,24,48
79	BDBG_06068	amidase	y,24,48
80	BDBG_01603	conserved hypothetical protein	24,48
81	BDBG_02752	conserved hypothetical protein	6,24,48
82	BDBG_07480	exo-1;3-beta-D-glucanase""	6
83	BDBG_01787	hypothetical protein	y
84	BDBG_09220	haemolysin-III channel protein Izh2	y,48
85	BDBG_07139	glutathione-dependent formaldehyde-activating	y,6,48
86	BDBG_07875	small G-protein GPA2	6,24,48
87	BDBG_02851	ribonuclease T2	y,6,24,48
88	BDBG_09012	cytosine deaminase	y,6,24,48
89	BDBG_00018	mechanosensitive ion channel protein	Y, 24,48
90	BDBG_08076	trafficking protein particle complex subunit 2/Sedlin	48
91	BDBG_02335	predicted protein	y,6,48
92	BDBG_02512	conserved hypothetical protein	24,48
93	BDBG_01303	conserved hypothetical protein	48
94	BDBG_09214	cytochrome P450	y,24
95	BDBG_04984	conserved hypothetical protein	48
96	BDBG_01211	conserved hypothetical protein	24,48
97	BDBG_08817	ankyrin repeat protein	48
98	BDBG_08015	phenylacetyl-CoA ligase	6,48
99	BDBG_07282	ribose 5-phosphate isomerase	24,48
100	BDBG_00138	glucose-methanol-choline oxidoreductase	24
101	BDBG_05269	conserved hypothetical protein	48
102	BDBG_05890	conserved hypothetical protein	24
103	BDBG_03552	C6 transcription factor	y,6
104	BDBG_03546	conserved hypothetical protein	y,6,24
105	BDBG_06069	conserved hypothetical protein	24,48
106	BDBG_06391	aldehyde reductase II	6,24
107	BDBG_03230	conserved hypothetical protein	24
108	BDBG_06485	DUF92 domain-containing protein	6
109	BDBG_02736	conserved hypothetical protein	y,24
110	BDBG_05189	pyridoxal-phosphate dependent enzyme	y,6,24,48
111	BDBG_09287	ABC transporter	24
112	BDBG_01572	chitin deacetylase	48
113	BDBG_09266	phenazine biosynthesis PhzC/PhzF protein	24
114	BDBG_04156	MFS drug transporter	24
115	BDBG_04727	predicted protein	y,24
116	BDBG_03769	general amino acid permease	24
117	BDBG_06445	alpha-1;2-mannosyltransferase""	48
118	BDBG_01316	2Fe-2S iron-sulfur cluster binding domain-containing protein	48
119	BDBG_02816	pre-mRNA splicing factor ini1	24
120	BDBG_06079	conserved hypothetical protein	y
121	BDBG_06267	predicted protein	y
122	BDBG_03592	ubiquitin conjugating enzyme E2	24
123	BDBG_02127	HAK3 potassium transporter	6
124	BDBG_05221	mannitol 1-phosphate dehydrogenase	y
125	BDBG_06095	regulatory protein	y,24
126	BDBG_09221	ankyrin repeat-containing protein	24
127	BDBG_05685	conserved hypothetical protein	24
128	BDBG_00313	retinal pigment epithelial membrane family protein	24,48
129	BDBG_00751	LysM domain-containing protein	24,48
130	BDBG_04949	beta-transaminase	48
131	BDBG_01555	enoyl-CoA hydratase	24,48
132	BDBG_01774	GNAT family acetyltransferase	48
133	BDBG_06220	phospholipase D	24,48
134	BDBG_00027	conserved hypothetical protein	24,48
135	BDBG_01391	adenosine deaminase	48
136	BDBG_08510	conserved hypothetical protein	y,6,24,48
137	BDBG_02131	conserved hypothetical protein	y,6,24,48
138	BDBG_06687	glycerol kinase	y,6,24,48
139	BDBG_01791	conserved hypothetical protein	y
140	BDBG_08701	conserved hypothetical protein	6,24,48
141	BDBG_04510	conserved hypothetical protein	y,24,48
142	BDBG_08815	conserved hypothetical protein	y,6,24
143	BDBG_01784	MFS transporter	Y,6,24,48
144	BDBG_01951	MFS drug transporter	Y,24,48
145	BDBG_07183	zinc finger protein	y
146	BDBG_01074	conserved hypothetical protein	24
147	BDBG_03045	PLAC8 family protein	24
148	BDBG_08343	sugar transporter	6,24
149	BDBG_02839	stomatin family protein	6,24,48
150	BDBG_08169	C6 zinc finger domain-containing protein	y,6,24
151	BDBG_08038	agmatinase	y,6,48
152	BDBG_01471	hypothetical protein	48
153	BDBG_04536	predicted protein	6,24,48
154	BDBG_07979	conserved hypothetical protein	y,6,24,48
155	BDBG_02162	conserved hypothetical protein	24
156	BDBG_04741	isochorismatase family hydrolase	24,48
157	BDBG_05037	conserved hypothetical protein	y
158	BDBG_08507	predicted protein	6
159	BDBG_02391	UPF0665 family protein c	6
160	BDBG_08508	conserved hypothetical protein	y,6
161	BDBG_01398	ThiJ/PfpI family protein	24,48
162	BDBG_02614	neutral trehalase	y,24,48
163	BDBG_04111	conserved hypothetical protein	24,48
164	BDBG_06898	hypothetical protein	y,6,24,48
165	BDBG_03923	RTA1 domain-containing protein	24,48
166	BDBG_05003	phosphotransferase enzyme family protein	y,24,48
167	BDBG_05453	conserved hypothetical protein	48
168	BDBG_08674	conserved hypothetical protein	24,48
169	BDBG_03952	conserved hypothetical protein	6,48
170	BDBG_04978	predicted protein	48
171	BDBG_00205	cytosolic Cu/Zn superoxide dismutase	24,48
172	BDBG_00299	integral membrane protein	48
173	BDBG_06287	LipA and NB-ARC domain-containing protein	24
174	BDBG_06860	3-hydroxyisobutyrate dehydrogenase	6,24,48
175	BDBG_02351	MFS transporter	24,48
176	BDBG_03244	conserved hypothetical protein	y,24,48
177	BDBG_08386	ser/Thr protein phosphatase	6,24,48
178	BDBG_02272	conserved hypothetical protein	y
179	BDBG_05714	predicted protein	y,24,48
180	BDBG_06827	conserved hypothetical protein	y,6
181	BDBG_06979	conserved hypothetical protein	y,6
182	BDBG_01740	WW domain-containing protein	y,6
183	BDBG_06871	integral membrane protein	y,6,48
184	BDBG_02119	peroxin 11B	y,48
185	BDBG_08236	conserved hypothetical protein	y,6,24
186	BDBG_07203	conserved hypothetical protein	y,24
187	BDBG_08332	DUF614 domain-containing protein	6,24
188	BDBG_03397	predicted protein	y,42
189	BDBG_03595	FAD binding domain-containing protein	y,6,24,48
190	BDBG_01390	conserved hypothetical protein	y,6,48
191	BDBG_08142	conserved hypothetical protein	y,6,24
192	BDBG_01940	conserved hypothetical protein	y,6,24,48
193	BDBG_00226	glycosyl hydrolase	y,6,24,48
194	BDBG_05174	conserved hypothetical protein	y,6,48
195	BDBG_01964	DUF124 domain-containing protein	y
196	BDBG_04187	extracellular matrix protein	y
197	BDBG_02188	conserved hypothetical protein	y,6
198	BDBG_05775	abc transporter	Y
199	BDBG_01581	kinesin family protein	y,24,48
200	BDBG_06529	MATE efflux family protein subfamily	Y, 24,48
201	BDBG_00766	conserved hypothetical protein	y,24,48
202	BDBG_03841	esterase	y,48
203	BDBG_04370	alanine aminotransferase	24,48
204	BDBG_05095	MFS transporter	24,48
205	BDBG_07262	glyoxylate reductase	24,48
206	BDBG_02502	conserved hypothetical protein	24,48
207	BDBG_08331	pH signal transduction protein PalH	24
208	BDBG_08515	GPI mannosyltransferase 4	24
209	BDBG_09489	quinone oxidoreductase	y,6
210	BDBG_04837	nonspecific lipid-transfer protein	6
211	BDBG_06609	palmitoyl-protein thioesterase	y,6,24
212	BDBG_03944	pheromone processing carboxypeptidase Kex1	24,48
213	BDBG_03001	integral membrane protein	6,48
214	BDBG_01342	phosphatidylinositol transfer protein SFH5	y,24
215	BDBG_05361	HMG box protein	y
216	BDBG_02397	predicted protein	24
217	BDBG_04273	peroxisomal membrane protein	6,24,48
218	BDBG_04618	acid phosphatase	24,48
219	BDBG_07665	aspartokinase	48
220	BDBG_02522	mitochondrial carrier protein	48
221	BDBG_05235	U3 small nucleolar RNA-associated protein 10	48
222	BDBG_06022	mitochondrial carrier protein	48
223	BDBG_05504	tyrosine decarboxylase	48
224	BDBG_00044	type I phosphodiesterase/nucleotide pyrophosphatase	48
225	BDBG_05493	conserved hypothetical protein	48
226	BDBG_08904	glycolipid 2-alpha-mannosyltransferase	24
227	BDBG_06904	DUF803 domain-containing protein	24,48
228	BDBG_05884	NAD-dependent histone deacetylase SIR2	y,6,48
229	BDBG_08111	peroxisomal membrane protein Pex17	24,48
230	BDBG_02314	conserved hypothetical protein	48
231	BDBG_06917	signal peptide peptidase	24
232	BDBG_03588	conserved hypothetical protein	y,24,48
233	BDBG_00215	acyl-CoA dehydrogenase	y
234	BDBG_06464	amyloid beta-peptide binding protein	6
235	BDBG_08235	cytochrome P450 55A3	y,6,24
236	BDBG_09297	predicted protein	y,6
237	BDBG_01947	ABC transporter CDR4	Y
238	BDBG_06167	transcription factor RfeF	y
239	BDBG_05030	epoxide hydrolase hyl1-Aspergillus niger	24,48
240	BDBG_02593	conserved hypothetical protein	y
241	BDBG_03501	conserved hypothetical protein	y
242	BDBG_04502	short-chain dehydrogenase/reductase	24
243	BDBG_05448	arginine N-methyltransferase 2	48
244	BDBG_06266	predicted protein	48
245	BDBG_06794	acyl-CoA thioesterase	48
246	BDBG_06976	conserved hypothetical protein	48
247	BDBG_01488	cell division cycle	24,48
248	BDBG_04732	membrane bound C2 domain-containing protein	6
249	BDBG_08838	DUF409 domain-containing protein	6,24
250	BDBG_04219	isoflavone reductase	y,6
251	BDBG_00522	conserved hypothetical protein	6
252	BDBG_02227	acyl-CoA dehydrogenase	y
253	BDBG_04821	mitochondrial carrier protein	48
254	BDBG_06884	MFS multidrug transporter	24,48
255	BDBG_04989	conserved hypothetical protein	48
256	BDBG_00663	conserved hypothetical protein	24,48
257	BDBG_08064	conserved hypothetical protein	24,48
258	BDBG_08032	conserved hypothetical protein	48
259	BDBG_07720	cardiolipin synthase	24
260	BDBG_08248	CorA family metal ion transporter	24,48
261	BDBG_07573	conserved hypothetical protein	y,6,48
262	BDBG_04852	ras guanine-nucleotide exchange protein	24
263	BDBG_09078	conserved hypothetical protein	48
264	BDBG_09347	cation efflux family protein	24,48
265	BDBG_00135	ELMO/CED-12 family protein	24,48
266	BDBG_05974	UPF0261 domain-containing protein	y,6,48
267	BDBG_04082	RNA 3'-terminal phosphate cyclase	24,48
268	BDBG_01132	conserved hypothetical protein	y,24,48
269	BDBG_02489	Phospholipid:diacylglycerol acyltransferase	48
270	BDBG_04627	peroxisomal biogenesis factor 2	24,48
271	BDBG_00114	transcription elongation factor S-II	24
272	BDBG_02158	SNF2 family helicase/ATPase	48
273	BDBG_06272	conserved hypothetical protein	y,24,48
274	BDBG_02968	TBC domain-containing protein	6,24,48
275	BDBG_06231	nucleoside transporter	Y,6,24,48
276	BDBG_05911	PAP2 domain-containing protein	Y
277	BDBG_00544	conserved hypothetical protein	y,6,48
278	BDBG_06528	conserved hypothetical protein	48
279	BDBG_00452	conserved hypothetical protein	24
280	BDBG_05783	mitochondrial carnitine:acyl carnitine carrier	24
281	BDBG_06494	V-ATPase proteolipid subunit Ppa1	48
282	BDBG_08220	mitochondrial oxaloacetate transporter	48
283	BDBG_08752	protein fluG	6,24,48
284	BDBG_05196	GTP-binding protein LepA	24
285	BDBG_06954	homocitrate dehydratase	24,48
286	BDBG_01407	NADH pyrophosphatase	24
287	BDBG_00676	Bis(5'-nucleosyl)-tetraphosphatase	6,48
288	BDBG_02182	MFS multidrug transporter	24
289	BDBG_08858	conserved hypothetical protein	24
290	BDBG_00312	monocarboxylate permease homologue	Y
291	BDBG_05354	acyl-CoA thioester hydrolase	6
292	BDBG_01042	serine/threonine-protein phosphatase 4 catalytic subunit	24
293	BDBG_02010	rab	y,6,24
294	BDBG_03957	conserved hypothetical protein	24
295	BDBG_00298	predicted protein	24,48
296	BDBG_08213	conserved hypothetical protein	24
297	BDBG_01510	secretory phospholipase A2	48
298	BDBG_02733	acetyltransferase	48
299	BDBG_08139	conserved hypothetical protein	y,24
300	BDBG_02433	ABC bile acid transporter	Y, 24,48
301	BDBG_05230	NADPH oxidase	Y,24,48
302	BDBG_01532	F-box domain-containing protein	24,48
303	BDBG_07152	acyl-CoA:6-aminopenicillanic-acid-acyltransferase	24,48
304	BDBG_05787	cation efflux protein/zinc transporter	Y,24,48
305	BDBG_05523	DJ-1/PfpI family protein	y,48
306	BDBG_07159	predicted protein	y,6
307	BDBG_06910	tetraspanin	24,48
308	BDBG_04865	conserved hypothetical protein	24
309	BDBG_08465	conserved hypothetical protein	24
310	BDBG_09418	C2H2 transcription factor	24
311	BDBG_05073	cystathionine gamma-synthase	24
312	BDBG_06332	conserved hypothetical protein	24,48
313	BDBG_00755	predicted protein	24,48
314	BDBG_08474	predicted protein	24
315	BDBG_07083	metallo-beta-lactamase superfamily protein	24
316	BDBG_00671	predicted protein	24,48
317	BDBG_00754	predicted protein	24
318	BDBG_05304	predicted protein	24
319	BDBG_07908	conserved hypothetical protein	24
320	BDBG_09542	predicted protein	24,48
321	BDBG_00371	predicted protein	y,24
322	BDBG_07530	polyketide synthase	24
323	BDBG_00019	conserved hypothetical protein	24,48
324	BDBG_06044	predicted protein	24
325	BDBG_08670	conserved hypothetical protein	y,24,48
326	BDBG_07084	MFS transporter	48
327	BDBG_08814	conserved hypothetical protein	24,48
328	BDBG_02962	predicted protein	y,24
329	BDBG_08379	conserved hypothetical protein	24
330	BDBG_08061	conserved hypothetical protein	y,48
331	BDBG_05778	conserved hypothetical protein	24
332	BDBG_01299	predicted protein	y,24
333	BDBG_06606	predicted protein	24,48
334	BDBG_08166	predicted protein	y
335	BDBG_01619	conserved hypothetical protein	24,48
336	BDBG_00869	TdiD	y
337	BDBG_07701	FAD binding domain-containing protein	6,24
338	BDBG_08014	HCO3	48
339	BDBG_01600	dermal papilla derived protein 13	24,48
340	BDBG_02601	conserved hypothetical protein	24,48
341	BDBG_08888	predicted protein	24,48
342	BDBG_09430	meiosis protein MEI2	y,48
343	BDBG_05033	predicted protein	y
344	BDBG_05807	predicted protein	y
345	BDBG_03958	glycosyl transferase	6
346	BDBG_04773	protein kinase domain-containing protein	y
347	BDBG_08383	protein kinase domain-containing protein	y,6,24
348	BDBG_02569	kinesin light chain	y,6,24
349	BDBG_01880	polyphenol oxidase	y,6,48
350	BDBG_02592	aegerolysin family protein	48
351	BDBG_04863	phosphotransferase enzyme family protein	24,48
352	BDBG_05841	predicted protein	y,48
353	BDBG_03459	predicted protein	y,24
354	BDBG_00924	conserved hypothetical protein	24
355	BDBG_00957	predicted protein	24
356	BDBG_04951	C6 transcription factor	24
357	BDBG_04632	conserved hypothetical protein	24,48
358	BDBG_05753	predicted protein	24
359	BDBG_00120	conserved hypothetical protein	24
360	BDBG_07980	predicted protein	24,48
361	BDBG_01403	HypA	y,24,48
362	BDBG_06640	ankyrin repeat protein	24,48
363	BDBG_03271	conserved hypothetical protein	24
364	BDBG_08188	predicted protein	y
365	BDBG_05193	conserved hypothetical protein	y
366	BDBG_03310	conserved hypothetical protein	24,48
367	BDBG_07093	cellobiose dehydrogenase	24
368	BDBG_03992	SesB	6,48
369	BDBG_09417	predicted protein	24,48
370	BDBG_05717	predicted protein	y,6
371	BDBG_07039	conserved hypothetical protein	y
372	BDBG_07218	zinc finger protein 501	6,24
373	BDBG_05705	conserved hypothetical protein	24,48
374	BDBG_09540	mannitol 1-phosphate dehydrogenase	48
375	BDBG_02724	fatty-acid amide hydrolase	24,48
376	BDBG_05766	MFS quinate transporter	24,48
377	BDBG_03924	conserved hypothetical protein	24,48
378	BDBG_07071	methyltransferase type 11	24,48
379	BDBG_08233	conserved hypothetical protein	y,24
380	BDBG_00227	myosin class II heavy chain	24,48
381	BDBG_08309	UPF0187 domain-containing protein	24,48
382	BDBG_00463	acyl-CoA oxidase	y,48
383	BDBG_03322	predicted protein	y,6,48
384	BDBG_08555	Rad21/Rec8 N terminal domain-containing protein	24
385	BDBG_08201	transferase	48
386	BDBG_00590	conserved hypothetical protein	24
387	BDBG_06967	predicted protein	y
388	BDBG_00462	conserved hypothetical protein	48
389	BDBG_02815	pinin/SDK/memA domain-containing protein	48
390	BDBG_00091	conserved hypothetical protein	y,6,24
391	BDBG_08145	conserved hypothetical protein	24
392	BDBG_07874	predicted protein	48
393	BDBG_04669	conserved hypothetical protein	y,24
394	BDBG_06151	conserved hypothetical protein	y,48
395	BDBG_05152	conserved hypothetical protein	48
396	BDBG_06591	predicted protein	y,6
397	BDBG_07584	alcohol dehydrogenase	y,48
398	BDBG_06534	predicted protein	y
399	BDBG_07998	3-dehydroshikimate dehydratase	48
400	BDBG_03564	acyl-CoA dehydrogenase	24
401	BDBG_09213	short-chain dehydrogenase/reductase 2	48
402	BDBG_02809	MFS multidrug transporter	24,48
403	BDBG_00376	conserved hypothetical protein	y,24
404	BDBG_01769	conserved hypothetical protein	24,48
405	BDBG_01897	conserved hypothetical protein	y,24
406	BDBG_08439	predicted protein	y,24,48
407	BDBG_02304	conserved hypothetical protein	y,24
408	BDBG_05379	conserved hypothetical protein	y
409	BDBG_01306	conserved hypothetical protein	24,48
410	BDBG_07626	acetyltransferase	y,24,48
411	BDBG_05082	conserved hypothetical protein	y,6,48
412	BDBG_08896	conserved hypothetical protein	6
413	BDBG_08051	voltage-gated chloride channel	Y
414	BDBG_03125	conserved hypothetical protein	y
415	BDBG_08883	calcium/proton exchanger	Y
416	BDBG_02280	blue light regulator 2	24
417	BDBG_00983	predicted protein	24
418	BDBG_05207	conserved hypothetical protein	y,6,24,48
419	BDBG_00397	conserved hypothetical protein	24
420	BDBG_02725	MFS pantothenate transporter	Y,6
421	BDBG_05549	predicted protein	24
422	BDBG_08552	TAM domain methyltransferase	y
423	BDBG_09018	COPII-coated vesicle membrane protein Erv46	24
424	BDBG_05773	CBF/NF-Y family transcription factor	y,24
425	BDBG_06933	serine/threonine protein kinase	y,24
426	BDBG_07911	predicted protein	24
427	BDBG_02671	conserved hypothetical protein	y
428	BDBG_07529	conserved hypothetical protein	24
429	BDBG_02848	bacterial-type chitinase	24
430	BDBG_09064	carbonic anhydrase	y,6,24
431	BDBG_00727	LIM domain-containing protein	y,6,24,48
432	BDBG_04931	glycosyl hydrolase family 76 protein	y,6
433	BDBG_08567	conserved hypothetical protein	y,6,48
434	BDBG_05240	predicted protein	6,24,48
435	BDBG_06269	predicted protein	y,6,24,48
436	BDBG_07970	conserved hypothetical protein	y,24,48
437	BDBG_01958	predicted protein	y,24,48
438	BDBG_07123	conserved hypothetical protein	6,24
439	BDBG_08673	predicted protein	y,6,24,48
440	BDBG_01232	conserved hypothetical protein	24,48
441	BDBG_09150	ABC ATPase	y,6,24,48
442	BDBG_09370	conserved hypothetical protein	y,24
443	BDBG_02282	conserved hypothetical protein	24,48
444	BDBG_03228	conserved hypothetical protein	24
445	BDBG_06280	conserved hypothetical protein	48
446	BDBG_01487	cytochrome P450 monooxygenase	24,48
447	BDBG_03926	predicted protein	48
448	BDBG_02288	AMP-binding enzyme	48
449	BDBG_06638	GNAT family acetyltransferase	48
450	BDBG_05149	conserved hypothetical protein	y,48
451	BDBG_05208	phytanoyl-CoA dioxygenase family	6,24,48
452	BDBG_06064	NCS1 allantoate transporter	Y
453	BDBG_08591	expression library immunization antigen 1	24,48
454	BDBG_01263	clock controled protein	y,6,24,48
455	BDBG_02265	conserved hypothetical protein	y,6,24,48
456	BDBG_03068	class II aldolase/adducin	y,6,24,48
457	BDBG_04712	integral membrane protein	y
458	BDBG_09271	conserved hypothetical protein	6,48
459	BDBG_06767	choline dehydrogenase	6
460	BDBG_02357	actin-interacting protein	y,24,48
461	BDBG_05415	NmrA family protein	24,48
462	BDBG_04073	conserved hypothetical protein	6,24,48
463	BDBG_07981	SAP domain-containing protein	24,48
464	BDBG_08973	predicted protein	6,48
465	BDBG_04908	conserved hypothetical protein	y,24,48
466	BDBG_00611	predicted protein	y,24,48
467	BDBG_08708	predicted protein	y,6,24,48
468	BDBG_04701	extracellular dipeptidyl-peptidase Dpp4	24,48
469	BDBG_08141	conserved hypothetical protein	6,24,48
470	BDBG_01843	beta-lactamase	48
471	BDBG_00808	FLU1-I	24,48
472	BDBG_08167	GDSL-like Lipase	24,48
473	BDBG_08265	cell wall glucanase	24
474	BDBG_02132	predicted protein	y,6,24,48
475	BDBG_08230	uracil-5-carboxylate decarboxylase	48
476	BDBG_03285	conserved hypothetical protein	y,6,24,48
477	BDBG_01293	hydrophobin	24,48
478	BDBG_01783	predicted protein	24,48
479	BDBG_08262	N-acetylmuramoyl-L-alanine amidase	y,24,48
480	BDBG_04985	mandelate racemase/muconate lactonizing enzyme family protein	6,24,48
481	BDBG_07296	PRO1 protein	24,48
482	BDBG_01556	predicted protein	6,24,48
483	BDBG_05232	PRO41 protein	24,48
484	BDBG_03417	conserved hypothetical protein	y,6,24,48
485	BDBG_05958	conserved hypothetical protein	y,48
486	BDBG_03768	peptidase M24	24,48
487	BDBG_08231	oxidoreductase	24,48
488	BDBG_03231	proteinase T	y,6,24,48
489	BDBG_04233	conserved hypothetical protein	y,6,48
Turquoise module - DE genes in heat map
	Gene Locus	Gene Name	DE time point
1	BDBG_04623	GPI anchored serine-threonine rich protein	y
2	BDBG_07938	proline-rich antigen	6
3	BDBG_00088	conserved hypothetical protein	y,24
4	BDBG_05837	conserved hypothetical protein	6
5	BDBG_05968	U-box domain-containing protein	6
6	BDBG_01790	conserved hypothetical protein	Y,6
7	BDBG_07771	arrestin domain-containing protein	y,6
8	BDBG_02223	conserved hypothetical protein	y,6
9	BDBG_01151	integral membrane protein	6
10	BDBG_07470	DUF455 domain-containing protein	y,6
11	BDBG_01239	conserved hypothetical protein	y,6
12	BDBG_04294	C2H2 finger domain-containing protein	48
13	BDBG_08857	conserved hypothetical protein	6
14	BDBG_05638	predicted protein	y
15	BDBG_05622	conserved hypothetical protein	6
16	BDBG_01161	predicted protein	6
17	BDBG_08414	ankyrin repeat protein	6
18	BDBG_04152	poly(ADP)-ribose polymerase PARP	6
19	BDBG_07414	RING finger protein	6
20	BDBG_00041	excitatory amino acid transporter	y,6
21	BDBG_03853	carbamoyl phosphate synthetase small subunit	y,6
22	BDBG_01436	MFS peptide transporter	48
23	BDBG_01833	conserved hypothetical protein	y
24	BDBG_09252	universal stress protein	48
25	BDBG_05267	cell division cycle protein 123	48
26	BDBG_01625	F-box and WD domain-containing protein	48
27	BDBG_08450	poly(A) polymerase	48
28	BDBG_08738	predicted protein	48
29	BDBG_05257	GTPase activating protein	48
30	BDBG_04885	HECT domain-containing protein	6
31	BDBG_08287	conserved hypothetical protein	y
32	BDBG_01004	rRNA maturation protein	6
33	BDBG_08689	hydantoinase	6
34	BDBG_00292	beta-alanine synthase	y,6
35	BDBG_03306	OB-fold nucleic acid binding domain-containing protein	y,6,48
36	BDBG_08048	eukaryotic translation initiation factor 5	y,6,24,48
37	BDBG_05498	HIT finger domain-containing protein	y,24,48
38	BDBG_06511	conserved hypothetical protein	y,6
39	BDBG_04830	copper amine oxidase	y,6
40	BDBG_08774	fungal specific transcription factor domain-containing protein	Y
41	BDBG_05718	MFS sugar transporter	y,6
42	BDBG_02390	ornithine decarboxylase	y,6
43	BDBG_03399	general amidase	y
44	BDBG_05645	conserved hypothetical protein	y
45	BDBG_08106	ubiquitin C-terminal hydrolase	6
46	BDBG_03753	conserved hypothetical protein	6,48
47	BDBG_00042	ubiquitin C-terminal hydrolase	6
48	BDBG_05866	conserved hypothetical protein	6
49	BDBG_05610	glycosyl transferase	y,6,24
50	BDBG_05256	mRNA binding protein Pumilio 2	y,6,48
51	BDBG_06040	MYB DNA-binding domain-containing protein	y,48
52	BDBG_05946	C6 transcription factor	Y,6,48
53	BDBG_07036	hexokinase-1	24
54	BDBG_09140	ubiquitin fusion degradation protein	48
55	BDBG_06981	enoyl-(acyl-carrier-protein) reductase II	6
56	BDBG_07940	DNA polymerase delta subunit	48
57	BDBG_01188	conserved hypothetical protein	48
58	BDBG_03163	C6 transcription factor	48
59	BDBG_00610	DNA damage-inducible protein 1	48
60	BDBG_08986	spindle poison sensitivity protein Scp3	y
61	BDBG_01994	transcriptional regulator	24
62	BDBG_06748	conserved hypothetical protein	6
63	BDBG_07354	50S ribosomal protein L4	6
64	BDBG_01197	RAS small monomeric GTPase	24
65	BDBG_00393	fungal specific transcription factor domain-containing protein	24
66	BDBG_09482	protein DRE2	6
67	BDBG_05509	conserved hypothetical protein	6,48
68	BDBG_07791	DNA ligase	6
69	BDBG_07724	DUF1183 domain-containing protein	6
70	BDBG_05011	conserved hypothetical protein	6
71	BDBG_05156	phytanoyl-CoA dioxygenase	6,24,48
72	BDBG_02336	conserved hypothetical protein	48
73	BDBG_03127	conserved hypothetical protein	24
74	BDBG_02201	Wet1-IV	y,6,24,48
75	BDBG_09232	mannitol-1-phosphate dehydrogenase	y,6
76	BDBG_04164	beta-glucosidase 5	y
77	BDBG_04146	parasitic phase-specific protein PSP-1	6
78	BDBG_02136	conserved hypothetical protein	6
79	BDBG_01419	hypothetical protein	y,6,24,48
80	BDBG_08033	conserved hypothetical protein	y,6,24,48
81	BDBG_04391	predicted protein	24
82	BDBG_02525	hypothetical protein	6
83	BDBG_03053	MFS multidrug transporter	48
84	BDBG_03555	sexual development activator VeA	48
85	BDBG_08956	ZZ type zinc finger domain-containing protein	48
86	BDBG_00122	conserved hypothetical protein	y
87	BDBG_08408	cAMP-specific phosphodiesterase	y
88	BDBG_03835	conserved hypothetical protein	6
89	BDBG_02656	MATH and UCH domain-containing protein	6
90	BDBG_06137	glyoxalase/bleomycin resistance protein/dioxygenase	6
91	BDBG_07712	ABC drug exporter AtrF	6
92	BDBG_02737	hypothetical protein	6
93	BDBG_08734	conserved hypothetical protein	6
94	BDBG_08511	multidrug resistance protein MDR	6
95	BDBG_03764	sugar transporter	y,6,48
96	BDBG_07469	cation diffusion facilitator 1	y,6,24
97	BDBG_08034	siderophore iron transporter mirC	y,6,24,48
98	BDBG_01313	O-methyltransferase	y,6,24,48
99	BDBG_08000	general amino-acid permease GAP1	6,24,48
100	BDBG_09086	conserved hypothetical protein	6,24,48
101	BDBG_07871	predicted protein	Y,6,24
102	BDBG_00800	annexin ANXC4	24
103	BDBG_04335	phosphoglycerate dehydrogenase	6
104	BDBG_02826	conserved hypothetical protein	24,48
105	BDBG_07171	conserved hypothetical protein	24
106	BDBG_00708	beta-lactamase	y,24,48
107	BDBG_08187	conserved hypothetical protein	y,24
108	BDBG_04162	MFS multidrug transporter	y,6,24
109	BDBG_08686	flavin-nucleotide-binding protein	y,6,24,48
110	BDBG_03438	salicylate hydroxylase	6,24,48
111	BDBG_08680	catalase B	y,24,48
112	BDBG_00928	predicted protein	y,6,24,48
113	BDBG_06282	alcohol oxidase	6,24,48
114	BDBG_01163	predicted protein	24,48
115	BDBG_07635	conserved hypothetical protein	24,48
116	BDBG_07028	glucosamine-6-phosphate deaminase	y,6,24,48
117	BDBG_02057	conserved hypothetical protein	6,48
118	BDBG_08681	conserved hypothetical protein	6,24
119	BDBG_05198	predicted protein	y,6
120	BDBG_00938	conserved hypothetical protein	6
121	BDBG_00015	C2H2 finger domain-containing protein	48
122	BDBG_07051	conserved hypothetical protein	24
123	BDBG_05697	glutathione-dependent formaldehyde-activating	24
124	BDBG_08035	conserved hypothetical protein	6,24,48
125	BDBG_08036	conserved hypothetical protein	6,24,48
126	BDBG_03178	hydrophobin 1	y,24,48
127	BDBG_01747	cholinesterase	24,48
128	BDBG_05896	conserved hypothetical protein	24,48
129	BDBG_06982	cysteine desulfurase	y,6,24,48
130	BDBG_00055	siderophore biosynthesis acetylase AceI	y,6,24
131	BDBG_07214	aminotransferase	y
132	BDBG_00147	conserved hypothetical protein	y,6
133	BDBG_06061	predicted protein	6,48
134	BDBG_01216	MFS transporter	48
135	BDBG_08083	conserved hypothetical protein	6
136	BDBG_02784	3-demethylubiquinone-9 3-methyltransferase	6
137	BDBG_01243	nucleoside-diphosphate-sugar epimerase	24,48
138	BDBG_01009	C6 transcription factor	24,48
139	BDBG_05976	conserved hypothetical protein	24,48
140	BDBG_00987	C6 zinc finger domain-containing protein	6,24,48
141	BDBG_04148	conserved hypothetical protein	6,24,48
142	BDBG_02195	NADPH dehydrogenase	6,24
143	BDBG_08569	phosphoglycerate mutase	24
144	BDBG_06795	dgpfaetke family protein	y,24
145	BDBG_05969	conserved hypothetical protein	y,24
146	BDBG_07740	conserved hypothetical protein	6,48
147	BDBG_03536	HMG box protein	Y,6,24,48
148	BDBG_01224	DEAD box helicase	6,48
149	BDBG_08232	pyruvate decarboxylase	y,6,24,48
150	BDBG_00442	actin cortical patch protein Sur7	6,24,48
151	BDBG_01612	predicted protein	y,6,24,48
152	BDBG_03808	general amino acid permease 1	y,24,48
153	BDBG_07602	beta-lactamase	6
154	BDBG_02461	amino acid permease	y,24,48
155	BDBG_03301	conserved hypothetical protein	24,48
156	BDBG_00946	predicted protein	y,6
157	BDBG_07662	inosine triphosphate pyrophosphatase	y,6,24
158	BDBG_03378	conserved hypothetical protein	y,6
159	BDBG_00049	conserved hypothetical protein	48
160	BDBG_08610	predicted protein	48
161	BDBG_00074	high affinity methionine permease	48
162	BDBG_00073	conserved hypothetical protein	48
163	BDBG_05128	carboxymethylenebutenolidase	24
164	BDBG_02686	predicted protein	24
165	BDBG_08303	RING finger domain-containing protein	24
166	BDBG_04440	RNA polymerase Rpb1 C-terminal repeat domain-containing protein	y,6,48
167	BDBG_07983	conserved hypothetical protein	Y,6,48
168	BDBG_07955	monosaccharide transporter	y,6,24,48
169	BDBG_04228	predicted protein	6,24,48
170	BDBG_07843	conserved hypothetical protein	6,24,48
171	BDBG_09281	GTP binding protein	6
172	BDBG_09186	DNA-binding protein HGH1	y
173	BDBG_03628	oxidoreductase	Y,6
174	BDBG_09162	AAA family ATPase	6
175	BDBG_02783	alcohol dehydrogenase	6
176	BDBG_04177	bZIP transcription factor	24,48
177	BDBG_03617	conserved hypothetical protein	24,48
178	BDBG_01585	conserved hypothetical protein	48
179	BDBG_00629	conserved hypothetical protein	48
180	BDBG_03457	conserved hypothetical protein	24
181	BDBG_03164	predicted protein	48
182	BDBG_03562	conserved hypothetical protein	48
183	BDBG_00071	ubiquitin conjugating enzyme	48
184	BDBG_03253	ribosome biogenesis protein BMS1	Y,6
185	BDBG_05053	ubiquitin ligase complex F-box protein GRR1	48
186	BDBG_08045	conserved hypothetical protein	6,24
187	BDBG_09035	DNA-directed DNA polymerase theta	48
188	BDBG_07841	conserved hypothetical protein	48
189	BDBG_03259	conserved hypothetical protein	y,6
190	BDBG_00761	conserved hypothetical protein	6,24
191	BDBG_01288	conserved hypothetical protein	y,6,24
192	BDBG_03519	predicted protein	y,24
193	BDBG_02649	C-4 methylsterol oxidase	y,6,24,48
194	BDBG_00410	bZIP transcription factor	Y,24
195	BDBG_07984	alcohol dehydrogenase II	Y,24,48
196	BDBG_00553	metallo-beta-lactamase domain-containing protein	24,48
197	BDBG_06550	conserved hypothetical protein	y,48
198	BDBG_08609	conserved hypothetical protein	y,48
199	BDBG_06532	amino acid permease	48
200	BDBG_00914	phosphoinositide-specific phospholipase C	48
201	BDBG_03446	conserved hypothetical protein	y,48
202	BDBG_01043	conserved hypothetical protein	24,48
203	BDBG_01021	asparaginase	y,48
204	BDBG_06042	cell polarity protein	y,6,24,48
205	BDBG_03347	predicted protein	6,24,48
206	BDBG_03850	hypothetical protein	y,24
207	BDBG_01773	conserved hypothetical protein	y,48
208	BDBG_06730	conserved hypothetical protein	y,48
209	BDBG_00045	hypothetical protein	Y,6,24,48
210	BDBG_09141	conserved hypothetical protein	Y,6,24,48
211	BDBG_07217	sucrase/ferredoxin domain-containing protein	y,6,24,48
212	BDBG_09400	conserved hypothetical protein	Y,6,24,48
213	BDBG_05114	RNA exonuclease	y,6,24,48
214	BDBG_06646	HMG domain-containing protein	Y,6,24,48
215	BDBG_07122	conserved hypothetical protein	6,24
216	BDBG_03558	lipase	6,24
217	BDBG_02068	conserved hypothetical protein	y,48
218	BDBG_01171	predicted protein	48
219	BDBG_01537	conserved hypothetical protein	6
220	BDBG_02615	conserved hypothetical protein	y,6
221	BDBG_08452	conserved hypothetical protein	y
222	BDBG_02616	conserved hypothetical protein	y,6
223	BDBG_01397	serine/threonine protein kinase Japonica Group	y
224	BDBG_08847	predicted protein	48
225	BDBG_05163	conserved hypothetical protein	48
226	BDBG_06539	RNA binding protein MSSP-2	48
227	BDBG_07014	extracellular salicylate hydroxylase/monooxygenase	y,6
228	BDBG_08802	conserved hypothetical protein	6,24
229	BDBG_08402	conserved hypothetical protein	6,24,48
230	BDBG_01982	predicted protein	y,48
231	BDBG_00086	acylamino acid-releasing enzyme	48
232	BDBG_07054	conserved hypothetical protein	6
233	BDBG_03241	hemerythrin HHE cation binding domain-containing protein	24
234	BDBG_02060	glutamate carboxypeptidase	6,48
235	BDBG_06886	patatin-like phospholipase	24,48
236	BDBG_01396	conserved hypothetical protein	48
237	BDBG_00354	cell wall glucanase	6,24,48
238	BDBG_03557	MFS transporter	6,24,48
239	BDBG_02533	predicted protein	6,24,48
240	BDBG_01807	conserved hypothetical protein	6,24,48
241	BDBG_04281	conserved hypothetical protein	6,24,48
242	BDBG_05972	MFS amine transporter	48
243	BDBG_00065	conserved hypothetical protein	48
244	BDBG_00690	conserved hypothetical protein	y
245	BDBG_04245	conserved hypothetical protein	y,24,48
246	BDBG_07664	DUF1671 domain-containing protein	y,6,48
247	BDBG_04497	class V chitinase	48
248	BDBG_02450	predicted protein	6
249	BDBG_05506	conserved hypothetical protein	48
250	BDBG_02013	predicted protein	48
251	BDBG_07564	conserved hypothetical protein	48
252	BDBG_08423	beta-glucosidase	48
253	BDBG_05362	protein kinase domain-containing protein	24
254	BDBG_03974	short chain oxidoreductase/dehydrogenase	y,24,48
255	BDBG_03431	conserved hypothetical protein	24
256	BDBG_08192	conserved hypothetical protein	24,48
257	BDBG_01056	FAD dependent oxidoreductase	24,48
258	BDBG_00035	conserved hypothetical protein	y
259	BDBG_05227	RSP	y
260	BDBG_07775	conserved hypothetical protein	48
261	BDBG_01899	conserved hypothetical protein	y
262	BDBG_01853	sugar transporter	48
263	BDBG_03834	predicted protein	y,6,48
264	BDBG_02782	protein kinase	6,48
265	BDBG_05329	3'-5' exonuclease	y,24
266	BDBG_02498	conserved hypothetical protein	6,24,48
267	BDBG_01630	gluconolactonase	24
268	BDBG_07512	conserved hypothetical protein	y,6
269	BDBG_03330	annexin	y,24,48
270	BDBG_04660	cell wall glucanase	Y
271	BDBG_04491	NAD(P)H:quinone oxidoreductase	y,6,24,48
272	BDBG_06869	hypothetical protein	y,6,24,48
273	BDBG_07037	cytochrome P450 alkane hydroxylase	y,24
274	BDBG_07021	n-acetylglucosamine-6-phosphate deacetylase	24,48
275	BDBG_03131	GTPase activating protein	6,48
276	BDBG_03302	universal stress protein	48
277	BDBG_03194	conserved hypothetical protein	48
278	BDBG_04654	conserved hypothetical protein	y,6,24,48
279	BDBG_07558	alpha-glucosidase	Y,24,48
280	BDBG_00603	conserved hypothetical protein	y,6,24,48
281	BDBG_00686	conserved hypothetical protein	y,6,48
282	BDBG_01136	dipeptidyl-peptidase V	y,6,24,48
283	BDBG_02451	conserved hypothetical protein	6
284	BDBG_02701	C2H2 finger domain-containing protein	Y,48
285	BDBG_07667	cell cycle control protein cwf14	Y,6,24,48
286	BDBG_04412	TOR signaling pathway regulator TapA	6
287	BDBG_01470	predicted protein	24,48
288	BDBG_00259	histone-lysine n-methyltransferase	Y
289	BDBG_06889	DNA repair protein RAD1	48
290	BDBG_00193	hypothetical protein	48
291	BDBG_05936	VPS9 domain-containing protein	48
292	BDBG_04379	mRNA cap guanine-N7 methyltransferase	48
293	BDBG_02340	hypothetical protein	48
294	BDBG_02558	conserved hypothetical protein	y
295	BDBG_06978	predicted protein	6,24,48
296	BDBG_00007	conserved hypothetical protein	6,24
297	BDBG_05136	hypothetical protein	48
298	BDBG_06049	dimeric dihydrodiol dehydrogenase	48
299	BDBG_06123	conserved hypothetical protein	48
300	BDBG_03630	conserved hypothetical protein	y,6,24,48
301	BDBG_03665	ubiquitin C-terminal hydrolase	6
302	BDBG_07804	conserved hypothetical protein	6
303	BDBG_03990	conserved hypothetical protein	6
304	BDBG_03172	predicted protein	48
305	BDBG_04166	acetyl-CoA hydrolase	24
306	BDBG_05510	fungal specific transcription factor domain-containing protein	6,48
307	BDBG_07555	UDP-glucose;sterol transferase	6,48
308	BDBG_07663	POS9-activating factor FAP7	y,6
309	BDBG_01388	predicted protein	y
310	BDBG_02012	alpha/beta hydrolase	y
311	BDBG_06484	DUF323 domain-containing protein	24
312	BDBG_03748	conserved hypothetical protein	48
313	BDBG_07029	beta-N-acetylglucosaminidase	48
314	BDBG_00107	conserved hypothetical protein	6
315	BDBG_08853	chitobiase	Y,24,48
316	BDBG_01592	conserved hypothetical protein	Y,24,48
317	BDBG_01983	protein kinase domain-containing protein	24,48
318	BDBG_02066	C6 transcription factor	24,48
319	BDBG_06618	F-box domain-containing protein	6,48
320	BDBG_08843	conserved hypothetical protein	6
321	BDBG_07309	conserved hypothetical protein	6
322	BDBG_06395	conserved hypothetical protein	y,24,48
323	BDBG_06743	endochitinase 1	24,48
324	BDBG_09148	F-box domain-containing protein	y,6
325	BDBG_07537	conserved hypothetical protein	Y,48
326	BDBG_01725	HET domain-containing protein	24,48
327	BDBG_06828	conserved hypothetical protein	y
328	BDBG_05971	beta-lactamase	24,48
329	BDBG_02005	conserved hypothetical protein	24
330	BDBG_01208	predicted protein	48
331	BDBG_05698	predicted protein	48
332	BDBG_04382	predicted protein	y
333	BDBG_06952	predicted protein	24,48
334	BDBG_00875	predicted protein	24,48
335	BDBG_04102	predicted protein	48
336	BDBG_02292	conserved hypothetical protein	48
337	BDBG_06725	conserved hypothetical protein	48
338	BDBG_07578	MIF domain-containing protein	24,48
339	BDBG_00971	conserved hypothetical protein	48
340	BDBG_02745	predicted protein	y,6,24,48
341	BDBG_03744	predicted protein	6,24,48
342	BDBG_06758	conserved hypothetical protein	48
343	BDBG_02500	conserved hypothetical protein	6
344	BDBG_03150	predicted protein	24
345	BDBG_05970	predicted protein	24
346	BDBG_02698	integral membrane protein	48
347	BDBG_07914	lipase/esterase	48
348	BDBG_03776	predicted protein	48
349	BDBG_00116	antigenic cell wall galactomannoprotein	24
350	BDBG_07918	conserved hypothetical protein	48
351	BDBG_05511	nuclear pore complex subunit Nup159	48
352	BDBG_00220	predicted protein	y
353	BDBG_07178	predicted protein	48
354	BDBG_05052	conserved hypothetical protein	48
355	BDBG_08272	capsule polysaccharide biosynthesis protein	y
356	BDBG_09209	C6 transcription factor	y,24,48
357	BDBG_04927	lipase	y
358	BDBG_06510	predicted protein	24,48
359	BDBG_02462	predicted protein	24,48
360	BDBG_08261	predicted protein	y,6,24,48
361	BDBG_04404	predicted protein	48
362	BDBG_05317	conserved hypothetical protein	48
363	BDBG_04836	predicted protein	6
364	BDBG_00804	conserved hypothetical protein	y,48
365	BDBG_07229	hypothetical protein	6,24
366	BDBG_04223	predicted protein	y
367	BDBG_03742	predicted protein	y,6
368	BDBG_00926	predicted protein	y,48
369	BDBG_05712	predicted protein	48
370	BDBG_03290	predicted protein	y,24,48
371	BDBG_03490	predicted protein	24,48
372	BDBG_03763	predicted protein	y,48
373	BDBG_05531	predicted protein	y,48
374	BDBG_00063	endo-arabinase	Y,24,48
375	BDBG_05377	secreted protein	48
376	BDBG_05649	predicted protein	y,24,48
377	BDBG_08068	conserved hypothetical protein	y,24,48
378	BDBG_08625	Axe2	24,28
379	BDBG_04678	cutinase	y,6,24,48
380	BDBG_08664	capsule polysaccharide biosynthesis protein	y,6,24,48
381	BDBG_03440	predicted protein	24,48
382	BDBG_08467	a-pheromone receptor PreA	y
383	BDBG_04120	AMP-binding enzyme	24
384	BDBG_02298	predicted protein	y
385	BDBG_00436	conserved hypothetical protein	48
386	BDBG_08204	conserved hypothetical protein	24,48
387	BDBG_00006	sodium/phosphate symporter	24
388	BDBG_01901	hypothetical protein	6,24,48
389	BDBG_04625	glucan 1;3-beta-glucosidase	48
390	BDBG_00823	polysaccharide deacetylase	y
391	BDBG_01166	predicted protein	48
392	BDBG_02422	conserved hypothetical protein	24
393	BDBG_02300	predicted protein	y,6
394	BDBG_02302	predicted protein	6
395	BDBG_01989	conserved hypothetical protein	24,48
396	BDBG_08512	hypothetical protein	6,24
397	BDBG_08851	predicted protein	24
398	BDBG_06610	predicted protein	y,24,48
399	BDBG_05104	predicted protein	24,48
400	BDBG_08219	hypothetical protein	48
401	BDBG_04803	conserved hypothetical protein	48
402	BDBG_03839	conserved hypothetical protein	48
403	BDBG_08627	predicted protein	48
404	BDBG_00720	predicted protein	y,48
405	BDBG_00659	predicted protein	48
406	BDBG_06458	conserved hypothetical protein	y,6
407	BDBG_06082	protein kinase	y,48
408	BDBG_09259	conserved hypothetical protein	24
409	BDBG_06380	conserved hypothetical protein	24
410	BDBG_00915	short-chain dehydrogenase	24
411	BDBG_05018	H antigen	Y,48
412	BDBG_07692	formate dehydrogenase	6
413	BDBG_05324	SET domain-containing protein	y,6,24,48
414	BDBG_06747	predicted protein	y,24,48
415	BDBG_06520	predicted protein	24,48
416	BDBG_08949	predicted protein	y,48
417	BDBG_05151	predicted protein	48
418	BDBG_08356	GDSL lipase/acylhydrolase	y,24
419	BDBG_07022	conserved hypothetical protein	y
420	BDBG_03518	predicted protein	y,24,48
421	BDBG_03308	predicted protein	y,24
422	BDBG_08328	predicted protein	y,6,24
423	BDBG_07411	benzoate 4-monooxygenase cytochrome P450	y,6
424	BDBG_04525	conserved hypothetical protein	y,6,24
425	BDBG_06230	glutathione S-transferase	y,6,24,48
426	BDBG_06645	conserved hypothetical protein	y,6,24,48
427	BDBG_09303	MFS multidrug transporter	y,6,24,48
428	BDBG_04731	conserved hypothetical protein	y
429	BDBG_08948	MFS multidrug transporter	y,48
430	BDBG_05611	conserved hypothetical protein	48
431	BDBG_08327	conserved hypothetical protein	y
432	BDBG_08070	predicted protein	48
433	BDBG_02493	conserved hypothetical protein	24
434	BDBG_06397	predicted protein	y,24,48
435	BDBG_08477	hypothetical protein	y,6,48
436	BDBG_03616	predicted protein	y,6
437	BDBG_02332	predicted protein	y,24,48
438	BDBG_05947	peptidyl arginine deiminase	24,48
439	BDBG_05586	conserved hypothetical protein	24,48
440	BDBG_07823	MFS transporter	24,48
441	BDBG_01162	predicted protein	24,48
442	BDBG_01165	predicted protein	24,48
443	BDBG_01209	conserved hypothetical protein	y,24,48
444	BDBG_05301	iron-sulfur cluster-binding protein	y,24,48
445	BDBG_05323	C-5 cytosine methyltransferase DmtA	24,48
446	BDBG_03151	WSC domain-containing protein	48
447	BDBG_04904	conserved hypothetical protein	Y
448	BDBG_01613	predicted protein	24,48
449	BDBG_03565	conserved hypothetical protein	24,48
450	BDBG_06896	GDSL lipase/acylhydrolase	24,48
451	BDBG_00821	conserved hypothetical protein	6,24
452	BDBG_06442	malate dehydrogenase	24
453	BDBG_06824	conserved hypothetical protein	48
454	BDBG_00785	predicted protein	Y
455	BDBG_07058	predicted protein	24,48
456	BDBG_05326	conserved hypothetical protein	24,48
457	BDBG_05042	conserved hypothetical protein	6,48
458	BDBG_09440	chloride peroxidase	24,48
459	BDBG_08384	conserved hypothetical protein	6
460	BDBG_08685	predicted protein	y,6,24,48
461	BDBG_08534	conserved hypothetical protein	24,48
462	BDBG_00060	nitrite reductase-I	48
463	BDBG_00786	flavin-containing monooxygenase	6,48
464	BDBG_08754	conserved hypothetical protein	y,6,24,48
465	BDBG_05986	carboxy-cis;cis-muconate cyclase	6,24,48
466	BDBG_00040	conserved hypothetical protein	6,24,48
467	BDBG_00496	conserved hypothetical protein	24,48
468	BDBG_07501	conserved hypothetical protein	48
469	BDBG_06250	conserved hypothetical protein	y,24,48
470	BDBG_03912	C6 finger domain-containing protein	24
471	BDBG_06525	conserved hypothetical protein	Y,48
472	BDBG_00093	predicted protein	24,48
473	BDBG_06895	rho-GTPase-activating protein	24,48
474	BDBG_05150	beta-N-acetylhexosaminidase	24,48
475	BDBG_03792	phosphotransferase enzyme family protein	24,48
476	BDBG_08460	predicted protein	24,48
477	BDBG_08667	conserved hypothetical protein	24,48
478	BDBG_07015	dynamin GTPase	6
479	BDBG_07554	predicted protein	6
480	BDBG_01130	conserved hypothetical protein	y,6
481	BDBG_01129	predicted protein	y
482	BDBG_08659	bystin	48
483	BDBG_05347	predicted protein	48
484	BDBG_03582	conserved hypothetical protein	24,48
485	BDBG_01589	conserved hypothetical protein	y
486	BDBG_03279	predicted protein	y,24,48
487	BDBG_04185	oxidoreductase	48
488	BDBG_00773	RNA-directed RNA polymerase	48
489	BDBG_08841	conserved hypothetical protein	48
490	BDBG_05342	aromatic ring-opening dioxygenase LigB subunit	48
491	BDBG_03188	alpha-N-acetylglucosaminidase	6,48
492	BDBG_08666	conserved hypothetical protein	24,48
493	BDBG_08493	SAC3/GANP/Nin1/mts3/eIF-3 p25 family protein	48
494	BDBG_07577	ADP-ribose 1''-phosphate phosphatase	48
495	BDBG_01028	conserved hypothetical protein	y,6,24,48
496	BDBG_08392	conserved hypothetical protein	48
497	BDBG_03625	tyrosinase	48
498	BDBG_06554	amidase	48
499	BDBG_05729	AAA family ATPase	48
500	BDBG_07194	MOSC domain-containing protein	24
501	BDBG_08069	conserved hypothetical protein	48
502	BDBG_00034	conserved hypothetical protein	y
503	BDBG_00658	trichothecene C-8 hydroxylase	48
504	BDBG_02071	conserved hypothetical protein	y
505	BDBG_09260	predicted protein	48
506	BDBG_06340	predicted protein	y
507	BDBG_08750	predicted protein	y
508	BDBG_04427	conserved hypothetical protein	y,6
509	BDBG_02221	predicted protein	6,48
510	BDBG_07312	conserved hypothetical protein	48
511	BDBG_03498	conserved hypothetical protein	y,24,48
512	BDBG_07768	methionine aminopeptidase 2B	y,24,48
513	BDBG_07586	UMTA	48
514	BDBG_09084	high nitrogen upregulated cytochrome P450 monooxygenase 1	48
515	BDBG_06256	RTA1 domain-containing protein	6,24,48
516	BDBG_03059	lactam utilization protein LamB	24,48
517	BDBG_07483	pyridine nucleotide-disulphide oxidoreductase	y,6,24,48
518	BDBG_01092	WD repeat protein	6,24,48
519	BDBG_03307	predicted protein	y,6,24,48
520	BDBG_07157	conserved hypothetical protein	y,6
521	BDBG_01724	conserved hypothetical protein	y
522	BDBG_04018	conserved hypothetical protein	48
523	BDBG_01785	ankyrin repeat-containing protein	48
524	BDBG_01742	conserved hypothetical protein	48
525	BDBG_08717	NACHT and WD domain-containing protein	6
526	BDBG_02299	C6 finger domain-containing protein	Y,6,24,48
527	BDBG_08668	phenol monooxygenase	y,6,24,48
528	BDBG_02459	antigenic thaumatin domain-containing protein	y,6,24,48
529	BDBG_09340	asparagine synthase	24,48
530	BDBG_01591	predicted protein	24,48
531	BDBG_05998	conserved hypothetical protein	y,6,24,48
532	BDBG_04052	predicted protein	y,24,48
533	BDBG_01711	conserved hypothetical protein	y,6,24,48
534	BDBG_02141	conserved hypothetical protein	24,48
Y is the time point at 37oC.
6, 24, and 48 refer to 6-hrs, 24-hrs, and 48-hrs at 22oC, respectively
