# Supplementary material for: Fungal Morphology, Iron Homeostasis, and Lipid Metabolism Regulated by a GATA Transcription Factor in Blastomyces dermatitidis
Source: PLoS Pathog. 2015 Jun 26;11(6):e1004959. doi: 10.1371/journal.ppat.1004959 (PMC4482641; doi:10.1371/journal.ppat.1004959)
Supplement: S6 Table — (XLSX) [file ppat.1004959.s006.xlsx]

## Sheet: Sheet1
S6 Table. Integration of ChIP-seq, ChIP-qPCR, and microarray data for genes bound and regulated by SREB at 37oC
Supercontig	Peak Start	Peak End	WT ChIP Sample A	WT Input Sample A	WT ChIP Sample B	WT Input Sample A	SREB-3xHA ChIP Sample A	SREB-3xHA Input Sample A	SREB-3xHA ChIP Sample B	SREB-3xHA Input Sample B	Gene # in strain ATCC 26199	Gene # in strain SLH14081	Gene Name	Microarray: Log2 Fold Change (SREB KO / WT)
Supercontig_1.4	280278	280578	28.3956	11.4122	19.1136	9.41179	686.991	11.6082	699.919	12.0843	BDFG_01067	BDBG_00046	conserved hypothetical protein	2.3
Supercontig_1.4	287455	287755	38.6181	11.0765	39.8655	12.5491	934.823	9.19552	1006.24	10.5737	BDFG_01068, BDFG_01069	BDBG_00047, BDBG_00048†	AtrH, non-ribosomal peptide synthase	4.5, 4.3
Supercontig_1.4	306280	306580	29.3043	10.0696	19.6597	10.353	433.937	7.73881	495.707	8.30794	BDFG_01074, BDFG_01075	BDBG_00053*, BDBG_00054†	L-ornithine 5-monooxygenase (SID1), long-chain-fatty-acid-CoA ligase	1.6, 5.3
supercontig_1.4	311835	312135	23.1708	11.7479	25.1207	14.7451	549.408	8.28507	541.123	596.715	BDFG_01076	BDBG_00055*	siderophore biosynthesis acetylase AceI	4.3
Supercontig_1.249	806	1106	7.98021	4.8619	10.2192	7.3205	26.8067	5.24814	35.6075	6.68088	BDFG_09198	BDBG_00349	"beta-1;3-glucanosyltransferase 3"	-1.7
Supercontig_1.66	122432	122732	3.62737	4.8619	3.87625	5.39405	30.3033	4.61617	34.5653	4.6075	BDFG_06297	BDBG_00643*	acetylglutamate synthase	1.1
Supercontig_1.80	53463	53763	3.77246	5.67222	4.58102	2.31174	16.3171	4.50626	15.8062	4.14675	BDFG_06887	BDBG_00734*	glycolipid-anchored surface protein 5	-1.2
Supercontig_1.42	60321	60621	5.22341	4.45675	7.04772	5.00876	31.8573	4.86346	27.0964	3.91638	BDFG_05113	BDBG_01076	hypothetical protein	0.9
Supercontig_1.190	53842	54142	1.88623	4.65933	1.40954	3.27496	22.1447	3.98419	21.5382	3.91638	BDFG_08850	BDBG_01092*	WD containing protien	0.5**
Supercontig_1.34	96939	97239	2.32152	5.67222	3.17148	7.70579	14.1804	4.64365	12.506	3.45563	BDFG_04516	BDBG_01314*	HAPX	0.8
Supercontig_1.1	1169651	1169951	8.56059	4.8619	8.45727	7.51315	34.1883	6.89678	34.739	5.75938	BDFG_00343	BDBG_01740	WW domain-containing protein	-1.8
Supercontig_1.1	1087119	1087419	5.3685	4.25417	2.81909	4.62347	14.9574	3.92924	13.8956	5.06825	BDFG_00312	BDBG_01773	conserved hypothetical protein	0.7
Supercontig_1.1	761260	761560	5.80379	4.8619	7.40011	5.97199	15.5401	5.33058	18.9327	4.14675	BDFG_00215	BDBG_01872	methyltransferase	-1.2
Supercontig_1.1	580290	580590	6.38417	5.67222	7.40011	8.47637	54.9732	6.84182	64.0934	7.60238	BDFG_00153	BDBG_01940	conserved hypothetical protein	-2.1
Supercontig_1.112	28628	28928	16.8102	6.04175	25.6668	10.6667	50.365	10.9709	51.8763	4.90924	BDFG_07626	BDBG_02223	conserved hypothetical protein	1.1
Supercontig_1.40	267595	267895	5.07831	6.68512	6.69534	8.47637	32.0515	6.20985	30.744	4.6075	BDFG_05008	BDBG_02388	conserved hypothetical protein	-0.6
Supercontig_1.7	613285	613585	4.64303	7.49544	7.04772	6.74257	20.7849	6.5121	18.4117	10.8276	BDFG_01620	BDBG_02736	conserved hypothetical protein	-1
Supercontig_1.7	522399	522699	5.07831	8.91349	5.99056	9.82488	19.8137	6.56705	24.491	8.52388	BDFG_01597	BDBG_02761	rhomboid family membrane protein	-1.2
Supercontig_1.67	134473	134773	6.52926	6.48254	4.58102	8.86166	18.6482	7.08912	21.1908	8.06313	BDFG_06341	BDBG_03125	conserved hypothetical protein	-1.2
Supercontig_1.18	234982	235282	20.4449	5.7061	16.9292	9.09807	63.8775	6.19104	70.5409	5.28687	BDFG_03113	BDBG_03232	class V chitin synthase	-1
Supercontig_1.130	94098	94398	3.62737	4.65933	7.40011	6.35728	16.8999	5.38553	21.7119	6.22013	BDFG_08076	BDBG_04509	conserved hypothetical protein	-1
Supercontig_1.101	40413	40713	5.22341	6.48254	6.34295	9.43959	26.224	7.4738	26.9227	5.29863	BDFG_07396	BDBG_04712	integral membrane protein	-1.2
Supercontig_1.129	33262	33562	5.5136	7.9006	6.69534	9.24695	25.2527	6.81435	19.1064	8.29351	BDFG_08035	BDBG_05018	H antigen	1.6
Supercontig_1.237	51034	51334	7.25473	6.68512	5.99056	9.24695	31.8573	6.40219	25.0121	5.98976	BDFG_09159	BDBG_05224*	zinc/iron transporter	1.2
Supercontig_1.160	62566	62866	3.62737	3.64643	3.52386	4.43083	48.7572	4.39635	51.24	3.91638	BDFG_08536	BDBG_05324	SET domain-containing protein	1.7
Supercontig_1.43	66053	66353	9.14097	8.30575	5.99056	8.66901	22.1447	7.61118	21.7119	6.91126	BDFG_05167	BDBG_05370	conserved hypothetical protein	-1
Supercontig_1.145	136605	136905	3.04699	6.27996	4.22863	6.54992	43.1239	5.13824	45.5081	5.29863	BDFG_08317	BDBG_05798*	siderophore iron transporter mirB	2.5
Supercontig_1.15	263777	264077	6.96455	7.09028	5.28579	7.89843	30.109	6.07246	26.5753	7.60238	BDFG_02763	BDBG_06065	ferredoxin-dependent glutamate synthase 1	-0.8
Supercontig_1.11	340414	340714	8.70568	7.49544	6.34295	10.0175	22.1447	7.14407	15.2852	6.68088	BDFG_02212	BDBG_06269	predicted protein	1.7
Supercontig_1.36	301819	302119	26.8055	17.7896	33.8584	15.3726	60.1923	16.0694	64.7768	9.44085	BDFG_04780	BDBG_06806	conserved hypothetical protein	-2.9
Supercontig_1.17	433702	434002	6.38417	6.27996	8.10488	6.93521	26.6125	5.22067	24.491	3.45563	BDFG_03038	BDBG_06876	methyl-CpG-binding domain-containing protein 4	-1
Supercontig_1.17	286311	286611	5.22341	3.44385	4.22863	6.54992	33.217	4.20401	38.9077	2.30375	BDFG_03003	BDBG_06912	GNAT family acetyltransferase	1.2
Supercontig_1.16	20803	21103	7.25473	10.9393	10.5716	8.86166	46.4262	9.25982	43.5974	10.5973	BDFG_02839	BDBG_06965	siderochrome-iron transporter Sit1	5
Supercontig_1.10	663322	663622	3.04699	3.64643	1.40954	4.81612	27.1952	4.42383	32.8283	6.22013	BDFG_02145	BDBG_07120	sterigmatocystin 8-O-methyltransferase	3.9
Supercontig_1.146	128775	129075	3.19208	5.67222	4.22863	6.54992	49.9227	4.25897	61.1406	4.37713	BDFG_08352	BDBG_07469	cation diffusion facilitator 1	1.3
Supercontig_1.21	307971	308271	8.56059	5.67222	9.86681	5.77934	23.116	4.6986	15.6325	6.22013	BDFG_03446	BDBG_07565	sugar transporter	-1.7
Supercontig_1.141	51060	51360	6.67436	5.8748	3.87625	8.09108	29.9148	5.79769	33.6968	5.75938	BDFG_08221	BDBG_07664	DUF1671 domain-containing protein	1.4
Supercontig_1.20	203322	203622	5.94888	7.49544	3.87625	9.24695	21.5619	6.89678	20.8434	9.67576	BDFG_03332	BDBG_07971	thioesterase	-0.8
Supercontig_1.13	47127	47427	3.04699	5.67222	3.17148	6.35728	87.4133	7.19903	84.4157	5.06825	BDFG_02422	BDBG_08034	siderophore iron transporter mirC	3.1
Supercontig_1.13	648014	648314	3.04699	6.27996	2.4667	6.35728	32.6343	4.9459	31.7862	4.6075	BDFG_02583	BDBG_08208*	Nonribosomal siderophore peptide synthase (SidC)	0.4 (1.3 ¶)
Supercontig_1.3	187316	187616	22.2622	12.4192	21.298	12.2353	50.0579	10.8343	46.3868	12.8395	BDFG_00802	BDBG_08275	predicted protein	-2
Supercontig_1.59	176019	176319	4.35284	9.11607	6.69534	8.86166	22.339	9.58954	22.5803	7.14163	BDFG_05897	BDBG_08580	predicted protein	0.9
Supercontig_1.124	95902	96202	5.94888	3.24127	4.93341	5.39405	39.4331	3.62699	47.4187	3.91638	BDFG_07917	BDBG_09322*	FRE family ferric-chelate reductase	3
Supercontig_1.51	118159	118459	1.45095	4.25417	3.52386	6.54992	21.3677	4.14906	22.0593	2.7645	BDFG_05514	BDBG_09413*	C-5 sterol desaturase	-1
Peak start and peak stop refer to the location of the peak on the supercontig. The peaks were mapped to supercontigs because the number of chromosomes in B. dermatitidis is unknown.
WT refers to wild-type isolate (lacks 3xHA tag); SREB-3xHA refers to B. dermatitidis strain expressing SREB-3xHA.
Numbers in the ChIP and Input sample columns for WT and SREB-3xHA refer to the abundance of DNA between peak start and peak stop sites.
At the time the microarrays were designed, the only sequenced and annotated genome was SLH14081. Gene gene locus numbers are provided for strain SLH14081 (BDBG) and ATCC 26199 (BDFG). The WT strain used for microarray and ChIP analyses was ATCC 26199. SREB-3xHA and SREBΔ strains are derived from ATCC 26199.
*SREB-3xHA binding confirmed by ChIP-qPCR
**SREB-3xHA binds upstream of BDBG_01092 (WD containing protein) at 37oC and 22oC (Fig. 9). This gene is differentially expressed only at 6, 24, 48-hrs 22oC, which suggests additional regulatory cofactors may be required at either 37oC or 22oC.
†BDBG_00047, BDBG_00048 and BDBG_00053, BDBG_00054 are divergent genes in the siderophore biosynthetic gene cluster (Fig. 4). GATA binding sites for these divergent genes are in S9 Fig.
¶qRT-PCR analysis (Fig. 4)
