# Supplementary material for: Fungal Morphology, Iron Homeostasis, and Lipid Metabolism Regulated by a GATA Transcription Factor in Blastomyces dermatitidis
Source: PLoS Pathog. 2015 Jun 26;11(6):e1004959. doi: 10.1371/journal.ppat.1004959 (PMC4482641; doi:10.1371/journal.ppat.1004959)
Supplement: S7 Table — (XLSX) [file ppat.1004959.s007.xlsx]

## Sheet: Sheet1
S6 Table. Primer sequences
Primers for cloning	Forward primer sequence	Reverse primer sequence
SREB-3xHA	GAGTTGGCGGCGTTGGGAGGAGAATACCCATACGATGTTCCTGACTATGCGGGCTATCCCTATGACGTCCCGGACTATGCAGGATCCTATCCATATGACGTTCCAGATTACGCTTAGACTAGTGCTTGTCCTGCAGGATCGATGCGCGC	GCGCGCATCGATCCTGCAGGACAAGCACTAGTCTAAGCGTAATCTGGAACGTCATATGGATAGGATCCTGCATAGTCCGGGACGTCATAGGGATAGCCCGCATAGTCAGGAACATCGTATGGGTATTCTCCTCCCAACGCCGCCAACTC
WD Overexpression	ATTATAGGCGCGCCATGAGTACGAAACGG	TAGCGCCCTGCAGGTCAATAAATATCCCAAA
HapX Overexpression	ATTATAGGCGCGCCATGTCGGCTATGTCCGCTGCT	TAGCGCCCTGCAGGCTAGTCAGCAAACCGTCTATC
SREB RNA interference	GGGGACAAGTTTGTACAAAAAAGCAGGCTGCTCCTCGTTTCCCGGCATCTCG	GGGGACCACTTTGTACAAGAAAGCTGGGTTGAGGTAGGGAGACGGGATTTGAG
qRT-PCR Primers
BDBG_00048 | Nonribosomal peptide synthetase (NRPS)	CAGTCAACCTTCTCACCAGTGTAG	GCTTTGTGCTTCGGCATC
BDBG_00051 | Converved hypothetical protein (CHP)	ACCAAACAACAAAAATGGGTC	GGCAAAGTAGACATCGTAGACTG
BDBG_00053 | L-ornithine 5-monooxygenase (SID1)	GCGATGACAGCCCATTTG	CCGTAGTTGGTTGCCTTGTTC
BDBG_00055 | siderophore biosynthesis acetylase AceI	CGGTCCTGAGGCTACCTTAC	TCCATCCCAAGTCACAAATG
BDBG_09503 | Siderophore biosynthesis protein (SBP)	CATTCGGACAGAGAAGGGTC	GCGGAGACAACGATGTTTC
BDBG_08208 | Nonribosomal siderophore peptide synthase (SIDC)	CCTCCTAAAATACTGACCGATGAC	AGCAGCACGATGTGAAACAG
BDBG_09322 | FRE family ferric-chelate reductase (FRE1)	ATCGGATAGAACTGGCATAATG	CCCACAGAAATGGATTGTTG
BDBG_07462 | Metalloreductase (MR)	CGCTTACCTCCCCAAAATC	GACGGTGGCTTGAGATACTTG
BDBG_05224 | Zinc/iron transporter (ZFT1)	TTGGCACTGGAGTTATGGTG	TGGTTGCTTCGTAGTCTAAAGTC
BDBG_06877 | Gamma-glutamyltransferase (GGT1)	CCTCTTCGGCAGCAAACTC	AAGGCGTTGTCGGCATTG
BDBG_06687 | Glycerol Kinase (GUT1)	CGACCTACCCATCTGTTG	TTCCAAAGGCAAGCGTTC
BDBG_03027 | Acetyltransferase (GPT2/GAT1)	GGCATTACTGTTCTGCTG	GCAAGGGAGACGAAAATC
BDBG_07704 | MBOAT family protein (ALE1)	CTTTCTATGTTGACGGTC	CAAGTTGTCTGCTTATGTG
BDBG_08114 | Diacylglycerol O-acyltransferas	CGGAGGAAGAAAATACTCAG	AACTGGTGAAGAGGAGAC
BDBG_02489 | Phospholipid:diacylglycerol acyltransferase (LRO1)	AGCAGACTCAAGACCTAC	GGACTCTCAACCCATTTG
BDBG_07403 | Sterol O-acyltransferase (ARE1/ARE2)	TCCTACGCCTTCTACAAC	ACCGTGGATAACGAACAG
BDBG_07959 | GAPDH	ACCCCCGCTCCTCCATCTTC	GAGTAGCCCCACTCGTTGTCATACC
BDBG_01059 | SREB	ATGCTTGCGGGCTCTATC	CACCAGTGGGTGAATGCTC
ChIP-qPCR Primers	GATA motif: forward primer sequence	GATA motif: reverse primer sequence	Gene: forward primer sequence	Gene: Reverse primer sequence
BDBG_00053 | L-ornithine 5-monooxygenase (SID1)	ACGGAGTACAGTGGACCTAGATG	AGCTTGTAACGCTCCAGTGTA	GCGATGACAGCCCATTTG	CCGTAGTTGGTTGCCTTGTTC
BDBG_08208 | Nonribosomal siderophore peptide synthase (SIDC)	CTAACGAAATGCAGTAGGAAC	CATTTCAAGGAAGTATGTCGA	CCTCCTAAAATACTGACCGATGAC	AGCAGCACGATGTGAAACAG
BDBG_05798 | MIRB	AGCCGCTGTCATAAGCGAAT	CCAGTAGAAAAGCTCCGACTCA	TTCGCACTCAACCCGTTC	ACTAAGGATTGTGGAGACGATG
BDBG_01092 | WD	ACCTTGGAATGGATTAGTGCAGT	TCTGTACGGGTCGTCTGGAA	TGGTGCCGTAGAAAGAGTGAG	GGAGAGAGCGATAGAAAGAACTG
BDBG_01314 | HAPX	CGAGCTTGGCGATCAGA	GGATTCGGAAGATCAGATTAG	TTTCACCGCCCTGTTCTC	GCCGCAATGGTCTATGATTC
BDBG_00734 | Glycolipid surface protein 5	TAGATGAGTAGAGAGAACAGATT	GAATACTCTCATACACAGCAG	GGAAACGAGGTTATCAACGATG	ACCGCAGAGTAGCCAACAG
BDBG_00055 | Siderophore biosynthesis acetylase AceI	TAGTATGGCACTCTACTCGTTG	GAAAGCATGATTACGGTGAC	CGGTCCTGAGGCTACCTTAC	TCCATCCCAAGTCACAAATG
BDBG_09322 | FRE family ferric-chelate reductase (FRE1)	TCCCCCAGCTTCTTTTCAC	CCCCGGAACTCAGGAAGAG	ATCGGATAGAACTGGCATAATG	CCCACAGAAATGGATTGTTG
BDBG_07462 | Metalloreductase (MR)	CCCACAACTGAACCGAACTG	GTTTGTGGCAAAGCCACAAG	CGCTTACCTCCCCAAAATC	GACGGTGGCTTGAGATACTTG
BDBG_05224 | Zinc/iron transporter (ZFT1)	ATTGTCCAGATATGCAGGGTAG	CCACCGTTCACCGTGTTC	TTGGCACTGGAGTTATGGTG	TGGTTGCTTCGTAGTCTAAAGTC
BDBG_08700 | Sterol 24-C-methyltransferase	TATTGGCTAATGACAATGTG	AGAGCTTGATAAACTATGCA	GAACGACCAACAAAAGAG	ATAGAAATCGGTGGCAAG
BDBG_09413 | C-5 sterol desaturaase	CTAGCGATCGGTACTCTGCTC	GAGGTTGGTCCTGCCGAAA	ATCACCTGGTATGGCATC	TAGACGAGGAGTCCGAAG
BDBG_00643 | Mitochondrial amino acid acetyltransferase	GCGCCCCTGTAATCTTATCTGA	CAGTTTGGTGACGCAAGGTT	CATTGTTATTGCCATTGTC	AGCAGACTGAAAAAGAAATC
BDBG_02489 | Phospholipid:diacylglycerol acyltransferase	CACACCTTCCTTCAGATA	AATTATACGAGCGTCTAG	AGCAGACTCAAGACCTAC	GGACTCTCAACCCATTTG
BDBG_07403 | Sterol O-acyltransferase	AGGTCGAGCGGAGTTAAAAT	GAGGATGACGGATTTACGTT	TCCTACGCCTTCTACAAC	ACCGTGGATAACGAACAG
BDBG_07959 | GAPDH	GTGCCTGGGTTGTCTTTTATC	CAAGTAAGTTGTATTCCGCATTTC	ACCCCCGCTCCTCCATCTTC	GAGTAGCCCCACTCGTTGTCATACC
